# Supplementary material for: DNA (de)methylation in embryonic stem cells controls CTCF-dependent chromatin boundaries
Source: Genome Res. 2019 May;29(5):750–61. doi: 10.1101/gr.239707.118 (PMC6499307; doi:10.1101/gr.239707.118)
Supplement: Supplemental Material [file supp_gr.239707.118_Supplemental_Table_ST3.zip › Supplemental_Table_ST3.tsv]

Table ST3. Differential gene expression upon TET1/2 knockout
TranscriptId	Accn	LocusId	Symbol	GeneId	ContigAccn	Chromosome	Strand	Start	End	Transcript length	#exons	p-value	adj. p-value	log2(fold change)	Regulation	#reads treat1	#reads treat2	#reads ctrl1	#reads ctrl2	NE treat1	NE treat2	NE ctrl1	NE ctrl2	mean NE(treat)	stddev NE(treat)	mean NE(ctrl)	stddev NE(ctrl)	RPKM treat1	RPKM treat2	RPKM ctrl1	RPKM ctrl2	mean RPKM(treat)	stddev RPKM(treat)	mean RPKM(ctrl)	stddev RPKM(ctrl)
GXT_12942263	AK090049	GXL_923407	Serpinb2	18788	NC_000067	chr1	+	109408122	109422169	1948	8	9.39e-01	NA	-0.04	down	4	5	4	6	0.00046	0.00052	0.00046	0.00062	0.00049	0.00003	0.00054	0.00008	0.03817	0.05419	0.03839	0.06127	0.04618	0.00801	0.04983	0.01144
GXT_12942264	AK090041	GXL_210209	Slamf9	98365	NC_000067	chr1	+	174405505	174408706	1297	4	8.25e-03	6.47e-02	1.32	up	70	121	48	10	0.01012	0.02082	0.00712	0.00166	0.01547	0.00535	0.00439	0.00273	1.00325	1.96978	0.69199	0.15338	1.48652	0.48327	0.42268	0.26931
GXT_12942266	AK089802	GXL_87675	Slc41a1	98396	NC_000067	chr1	+	133724589	133743546	2766	11	5.18e-12	1.45e-09	1.45	up	1850	2282	860	660	0.12286	0.16973	0.05751	0.04720	0.14630	0.02343	0.05235	0.00515	12.43289	17.41948	5.81355	4.74680	14.92619	2.49329	5.28017	0.53337
GXT_12942267	AK089750	GXL_210159	Slamf6	30925	NC_000067	chr1	+	173847813	173848810	998	1	NA	NA	0	no	0	0	0	0	0.00000	0.00000	0.00000	0.00000	0.00000	0.00000	0.00000	0.00000	0.00000	0.00000	0.00000	0.00000	0.00000	0.00000	0.00000	0.00000
GXT_12942268	AK089594	GXL_125539	AK089594	0	NC_000067	chr1	+	82101755	82103558	1804	1	NA	NA	0	no	0	0	0	0	0.00000	0.00000	0.00000	0.00000	0.00000	0.00000	0.00000	0.00000	0.00000	0.00000	0.00000	0.00000	0.00000	0.00000	0.00000	0.00000
GXT_12942270	AK089400	GXL_1196246	Kif21b	16565	NC_000067	chr1	+	138028031	138046570	2606	6	2.16e-02	1.24e-01	0.57	up	314	377	247	226	0.02056	0.02875	0.01722	0.01684	0.02465	0.00410	0.01703	0.00019	2.23979	3.05449	1.77222	1.72522	2.64714	0.40735	1.74872	0.02350
GXT_12942271	AK089343	GXL_210345	AK089343	0	NC_000067	chr1	+	172797998	172800861	2864	1	8.08e-01	NA	-0.13	down	14	19	12	27	0.00110	0.00160	0.00094	0.00225	0.00135	0.00025	0.00159	0.00065	0.09087	0.14007	0.07834	0.18754	0.11547	0.02460	0.13294	0.05460
GXT_12942273	AK089191	GXL_210278	Sh2d1b1	26904	NC_000067	chr1	+	172207451	172216900	2544	4	6.49e-01	NA	0.16	up	2	1	0	1	0.00017	0.00010	0.00000	0.00010	0.00014	0.00004	0.00005	0.00005	0.01461	0.00830	0.00000	0.00782	0.01145	0.00315	0.00391	0.00391
GXT_12942274	AK089180	GXL_210268	Mpz	17528	NC_000067	chr1	+	173080844	173091254	1993	8	7.27e-01	NA	0.19	up	15	19	17	12	0.00146	0.00203	0.00179	0.00129	0.00175	0.00029	0.00154	0.00025	0.13991	0.20129	0.15949	0.11978	0.17060	0.03069	0.13964	0.01985
GXT_12942275	AK089161	GXL_210344	AK089161	0	NC_000067	chr1	+	180123161	180124282	1122	1	9.86e-01	NA	-0.01	down	3	0	1	2	0.00059	0.00000	0.00020	0.00042	0.00030	0.00030	0.00031	0.00011	0.04970	0.00000	0.01666	0.03546	0.02485	0.02485	0.02606	0.00940
GXT_12942278	AK088991	GXL_110217	Stat4	20849	NC_000067	chr1	+	52157214	52164026	1013	8	1.17e-01	3.58e-01	0.51	up	313	265	137	258	0.05184	0.04977	0.02314	0.04361	0.05081	0.00103	0.03338	0.01024	5.74364	5.52342	2.52875	5.06664	5.63353	0.11011	3.79770	1.26894
GXT_12942279	AK088974	GXL_20298	Eprs	107508	NC_000067	chr1	+	187186948	187202752	851	7	1.01e-03	1.42e-02	0.48	up	5782	5958	4468	4157	1.09540	1.27734	0.84269	0.82904	1.18637	0.09097	0.83587	0.00683	126.29931	147.82318	98.17006	97.17619	137.06125	10.76194	97.67312	0.49694
GXT_12942286	AK088940	GXL_125391	Dusp28	67446	NC_000067	chr1	+	94803619	94805005	1246	2	5.25e-01	7.80e-01	0.19	up	130	161	136	125	0.02268	0.03149	0.02349	0.02323	0.02708	0.00440	0.02336	0.00013	1.93945	2.72822	2.04087	1.99573	2.33383	0.39438	2.01830	0.02257
GXT_12942287	AK088899	GXL_210208	Zfp238	30928	NC_000067	chr1	+	179378509	179380889	2381	1	9.28e-02	3.12e-01	0.30	up	836	700	636	641	0.07841	0.07457	0.06004	0.06425	0.07649	0.00192	0.06215	0.00210	6.52679	6.20741	4.99451	5.35560	6.36710	0.15969	5.17506	0.18054
GXT_12942288	AK088834	GXL_20284	Angel2	52477	NC_000067	chr1	+	192752734	192770370	2863	8	8.43e-04	1.24e-02	0.57	up	1828	1871	1238	1309	0.12576	0.14640	0.08579	0.09738	0.13608	0.01032	0.09158	0.00579	11.86881	13.79825	8.08527	9.09552	12.83353	0.96472	8.59040	0.50513
GXT_12942289	AK088811	GXL_125396	Atg4b	66615	NC_000067	chr1	+	95651539	95684754	1683	13	1.58e-01	4.23e-01	0.20	up	2908	2464	2413	2375	0.28076	0.27203	0.23292	0.24247	0.27640	0.00437	0.23769	0.00478	32.11905	30.91208	26.80826	28.07301	31.51557	0.60349	27.44064	0.63237
GXT_12942298	AK088629	GXL_210165	Susd4	96935	NC_000067	chr1	+	184695134	184825786	1939	8	4.73e-08	4.40e-06	1.63	up	848	695	327	146	0.08179	0.07687	0.03286	0.01431	0.07933	0.00246	0.02359	0.00928	8.12962	7.56796	3.15330	1.49791	7.84879	0.28083	2.32560	0.82769
GXT_12942307	AK088207	GXL_125511	Capn10	23830	NC_000067	chr1	+	94831353	94844517	2501	12	7.77e-03	6.21e-02	0.58	up	1818	1926	1584	979	0.13113	0.15964	0.11421	0.07530	0.14538	0.01426	0.09476	0.01946	13.51240	16.25976	11.84232	7.78715	14.88608	1.37368	9.81474	2.02759
GXT_12942308	AK088186	GXL_210139	Dusp10	63953	NC_000067	chr1	+	185858340	185899515	2712	4	1.90e-01	4.70e-01	0.38	up	352	242	291	171	0.02717	0.02107	0.02268	0.01399	0.02412	0.00305	0.01834	0.00434	2.41271	1.88407	2.00631	1.25434	2.14839	0.26432	1.63033	0.37599
GXT_12942309	AK088152	GXL_110139	Rpe	66646	NC_000067	chr1	+	66747467	66766080	2331	6	2.77e-03	2.98e-02	0.49	up	3290	2742	2049	2304	0.26863	0.25614	0.16770	0.20083	0.26238	0.00625	0.18427	0.01657	26.23651	24.83686	16.43596	19.66299	25.53668	0.69982	18.04948	1.61351
GXT_12942310	AK088121	GXL_110230	Hspe1	15528	NC_000067	chr1	+	55145163	55148150	586	4	1.61e-04	3.52e-03	0.53	up	18256	18421	13971	12156	5.31158	6.13026	4.11051	3.79212	5.72092	0.40934	3.95132	0.15919	579.10919	663.72351	445.78485	412.66962	621.41635	42.30716	429.22724	16.55761
GXT_12942311	AK088117	GXL_690078	Pigm	67556	NC_000067	chr1	+	174306683	174309174	2492	1	2.27e-03	2.59e-02	0.56	up	1171	1294	923	789	0.10484	0.13115	0.08278	0.07514	0.11799	0.01315	0.07896	0.00382	8.73497	10.96372	6.92547	6.29852	9.84934	1.11437	6.61200	0.31347
GXT_12942314	AK088078	GXL_87702	Tpr	108989	NC_000067	chr1	+	152240429	152261817	2253	17	1.33e-03	1.75e-02	0.49	up	4155	4100	2965	3065	0.30118	0.33590	0.21590	0.23750	0.31854	0.01736	0.22670	0.01080	34.28170	38.42326	24.60702	27.06317	36.35248	2.07078	25.83509	1.22808
GXT_12942315	AK088077	GXL_87684	1190005F20Rik	98685	NC_000067	chr1	+	153275796	153283837	1528	3	4.87e-02	2.09e-01	0.49	up	320	372	281	224	0.03697	0.04944	0.03282	0.02803	0.04321	0.00623	0.03043	0.00240	3.89295	5.14033	3.43857	2.91631	4.51664	0.62369	3.17744	0.26113
GXT_12942316	AK088027	GXL_742666	Cd48	12506	NC_000067	chr1	+	173612140	173635387	920	3	9.97e-01	NA	0.00	up	1	0	1	0	0.00024	0.00000	0.00001	0.00000	0.00012	0.00012	0.00001	0.00001	0.02021	0.00000	0.02032	0.00000	0.01010	0.01010	0.01016	0.01016
GXT_12942319	AK087947	GXL_1196181	Psmd1	70247	NC_000067	chr1	+	87961243	88029323	2638	22	4.25e-04	7.43e-03	0.46	up	22339	21514	16671	15959	1.36294	1.48975	1.02257	1.04519	1.42634	0.06340	1.03388	0.01131	157.41328	172.19398	118.16322	120.34839	164.80363	7.39035	119.25580	1.09258
GXT_12942320	AK087631	GXL_20287	Irf6	54139	NC_000067	chr1	+	194979348	194993062	1760	5	8.77e-01	9.56e-01	0.05	up	129	166	177	120	0.01263	0.01798	0.01720	0.01318	0.01530	0.00267	0.01519	0.00201	1.36248	1.99144	1.88043	1.35637	1.67696	0.31448	1.61840	0.26203
GXT_12942323	AK087427	GXL_87676	Arpc5	67771	NC_000067	chr1	+	154613806	154622633	1687	4	8.19e-01	9.32e-01	-0.03	down	5658	5411	6353	5344	0.68365	0.74288	0.76443	0.68966	0.71327	0.02962	0.72705	0.03739	62.34481	67.72266	70.41403	63.01744	65.03374	2.68893	66.71573	3.69829
GXT_12942324	AK087028	GXL_6762	Cnnm3	94218	NC_000067	chr1	+	36578115	36584901	3099	3	1.82e-02	1.10e-01	0.47	up	767	695	497	575	0.05314	0.05413	0.03427	0.04199	0.05364	0.00049	0.03813	0.00386	4.60072	4.73516	2.99868	3.69110	4.66794	0.06722	3.34489	0.34621
GXT_12942325	AK086974	GXL_110155	Stradb	227154	NC_000067	chr1	+	59030485	59048356	1229	7	2.32e-01	5.23e-01	0.31	up	203	199	177	154	0.02579	0.02920	0.02386	0.02121	0.02749	0.00170	0.02253	0.00132	3.07041	3.41879	2.69288	2.49275	3.24460	0.17419	2.59281	0.10007
GXT_12942326	AK086815	GXL_87734	Slc26a9	320718	NC_000067	chr1	+	133640599	133666982	3640	21	4.41e-01	7.22e-01	0.31	up	54	78	51	55	0.00263	0.00417	0.00254	0.00289	0.00340	0.00077	0.00272	0.00018	0.27577	0.45244	0.26198	0.30059	0.36411	0.08833	0.28129	0.01931
GXT_12942327	AK086801	GXL_110138	Tmem194b	227094	NC_000067	chr1	+	52687639	52707546	1573	5	4.35e-01	7.18e-01	0.18	up	448	431	357	436	0.05930	0.06442	0.04597	0.06161	0.06186	0.00256	0.05379	0.00782	5.29422	5.78522	4.24360	5.51401	5.53972	0.24550	4.87880	0.63521
GXT_12942328	AK086716	GXL_125370	Stk36	269209	NC_000067	chr1	+	74673039	74683463	3011	11	1.29e-01	3.79e-01	0.48	up	162	145	137	84	0.01048	0.01025	0.00907	0.00561	0.01036	0.00011	0.00734	0.00173	1.00013	1.01678	0.85076	0.55498	1.00846	0.00833	0.70287	0.14789
GXT_12942329	AK086606	GXL_87768	Ppp1r15b	108954	NC_000067	chr1	+	135028112	135029452	1341	1	6.25e-03	5.32e-02	0.41	up	2933	2610	2383	1887	0.48535	0.49130	0.39590	0.33341	0.48833	0.00298	0.36465	0.03124	40.65704	41.09446	33.22697	27.99320	40.87575	0.21871	30.61009	2.61688
GXT_12942330	AK086524	GXL_473236	Ptpn14	19250	NC_000067	chr1	+	191552154	191664488	1523	10	3.00e-01	5.97e-01	0.50	up	1249	1220	1206	444	0.13051	0.14442	0.12843	0.05011	0.13747	0.00696	0.08927	0.03916	15.24456	16.91342	14.80617	5.79953	16.07899	0.83443	10.30285	4.50332
GXT_12942331	AK086515	GXL_473236	Ptpn14	19250	NC_000067	chr1	+	191668922	191676342	3810	2	3.50e-02	1.69e-01	0.63	up	1704	1610	1538	631	0.09517	0.10319	0.08555	0.03812	0.09918	0.00401	0.06184	0.02371	8.31375	8.92221	7.54791	3.29468	8.61798	0.30423	5.42129	2.12661
GXT_12942332	AK086462	GXL_20281	Ints7	77065	NC_000067	chr1	+	193399613	193445570	3252	20	1.77e-05	6.28e-04	0.56	up	7527	6377	5092	4585	0.39710	0.38607	0.27264	0.25961	0.39159	0.00551	0.26613	0.00651	43.02529	41.40354	29.27745	28.04776	42.21442	0.81087	28.66260	0.61485
GXT_12942333	AK086025	GXL_125504	Klhl30	70788	NC_000067	chr1	+	93247650	93258981	3019	8	1.79e-01	NA	-0.74	down	19	8	56	11	0.00110	0.00059	0.00373	0.00079	0.00085	0.00026	0.00226	0.00147	0.11699	0.05595	0.34683	0.07248	0.08647	0.03052	0.20966	0.13717
GXT_12942334	AK086017	GXL_271577	Spna1	20739	NC_000067	chr1	+	176170337	176178198	1661	9	1.02e-07	8.65e-06	-1.70	down	114	83	277	447	0.01171	0.00875	0.02843	0.05026	0.01023	0.00148	0.03934	0.01091	1.27581	1.05507	3.11821	5.35362	1.16544	0.11037	4.23592	1.11771
GXT_12942335	AK085844	GXL_210194	Creg1	433375	NC_000067	chr1	+	167694100	167705433	1934	4	8.38e-06	3.46e-04	0.89	up	609	616	364	305	0.05692	0.06966	0.03555	0.03201	0.06329	0.00637	0.03378	0.00177	5.85347	6.72506	3.51917	3.13728	6.28927	0.43580	3.32822	0.19094
GXT_12942336	AK085701	GXL_690053	Ccdc93	70829	NC_000067	chr1	+	123327687	123398165	2338	24	1.51e-03	1.91e-02	0.64	up	1140	1050	857	579	0.07222	0.07566	0.05545	0.03948	0.07394	0.00172	0.04747	0.00798	9.06385	9.48236	6.85381	4.92656	9.27311	0.20925	5.89019	0.96362
GXT_12942338	AK085593	GXL_87781	AK085593	0	NC_000067	chr1	+	134331745	134334701	2957	1	6.76e-01	NA	0.24	up	8	12	6	9	0.00061	0.00102	0.00046	0.00071	0.00081	0.00021	0.00059	0.00013	0.05029	0.08568	0.03794	0.06055	0.06799	0.01770	0.04924	0.01130
GXT_12942339	AK085362	GXL_20281	Ints7	77065	NC_000067	chr1	+	193399606	193433514	3177	11	1.02e-04	2.48e-03	0.53	up	3531	2984	2435	2170	0.18906	0.18378	0.13222	0.12552	0.18642	0.00264	0.12887	0.00335	20.66013	19.83139	14.33102	13.58789	20.24576	0.41437	13.95946	0.37157
GXT_12942340	AK085336	GXL_20281	Ints7	77065	NC_000067	chr1	+	193399641	193445525	3049	19	2.24e-05	7.59e-04	0.55	up	7146	6053	4852	4369	0.40112	0.39012	0.27694	0.26340	0.39562	0.00550	0.27017	0.00677	43.56704	41.91648	29.75492	28.50585	42.74176	0.82528	29.13038	0.62453
GXT_12942342	AK085225	GXL_87621	AA986860	212439	NC_000067	chr1	+	132636849	132641195	3202	2	1.42e-05	5.28e-04	-1.43	down	160	213	811	370	0.01082	0.01627	0.05563	0.02652	0.01354	0.00272	0.04108	0.01456	0.92886	1.40453	4.73582	2.29874	1.16670	0.23784	3.51728	1.21854
GXT_12942343	AK085222	GXL_210157	Nme7	171567	NC_000067	chr1	+	166237858	166279566	2330	10	1.10e-01	3.46e-01	0.25	up	1314	1203	1093	1077	0.09301	0.09710	0.07644	0.08227	0.09506	0.00205	0.07935	0.00292	10.48315	10.90138	8.77121	9.19537	10.69226	0.20911	8.98329	0.21208
GXT_12942344	AK085015	GXL_6599	Arid5a	214855	NC_000067	chr1	+	36364605	36379820	4444	5	5.04e-01	7.66e-01	0.19	up	217	185	222	139	0.01034	0.01003	0.01044	0.00691	0.01018	0.00015	0.00868	0.00176	0.90769	0.87896	0.93406	0.62223	0.89332	0.01437	0.77814	0.15592
GXT_12942346	AK084971	GXL_110144	Fastkd2	75619	NC_000067	chr1	+	63777225	63799959	3179	12	5.86e-01	8.16e-01	0.08	up	2253	2019	2103	2055	0.12765	0.13161	0.12042	0.12567	0.12963	0.00198	0.12305	0.00263	13.17417	13.40965	12.36927	12.85970	13.29191	0.11774	12.61449	0.24521
GXT_12942348	AK084861	GXL_778629	Fam174a	67698	NC_000067	chr1	+	97210205	97224522	3460	2	5.59e-01	8.01e-01	0.15	up	223	246	218	217	0.01187	0.01544	0.01191	0.01200	0.01366	0.00179	0.01196	0.00004	1.19807	1.50117	1.17808	1.24765	1.34962	0.15155	1.21286	0.03478
GXT_12942349	AK084855	GXL_110149	Stat1	20846	NC_000067	chr1	+	52176334	52217851	4243	25	8.73e-02	3.00e-01	0.36	up	1075	837	663	838	0.04267	0.03774	0.02662	0.03483	0.04021	0.00246	0.03073	0.00410	4.70964	4.16509	2.92170	3.92899	4.43736	0.27228	3.42535	0.50364
GXT_12942350	AK084836	GXL_110247	AK084836	0	NC_000067	chr1	+	74342166	74344479	1745	2	7.59e-01	9.05e-01	0.15	up	46	20	22	35	0.00588	0.00292	0.00283	0.00481	0.00440	0.00148	0.00382	0.00099	0.49002	0.24199	0.23573	0.39901	0.36601	0.12402	0.31737	0.08164
GXT_12942351	AK084620	GXL_125485	Gin1	252876	NC_000067	chr1	+	99672043	99674716	941	2	2.89e-01	5.85e-01	0.39	up	73	90	66	58	0.01642	0.02235	0.01505	0.01284	0.01938	0.00296	0.01394	0.00110	1.44207	2.01941	1.31144	1.22616	1.73074	0.28867	1.26880	0.04264
GXT_12942352	AK084448	GXL_20287	Irf6	54139	NC_000067	chr1	+	194999888	195002494	1101	3	8.63e-02	2.98e-01	0.48	up	174	188	130	131	0.03339	0.04166	0.02438	0.02709	0.03753	0.00413	0.02574	0.00136	2.93775	3.60531	2.20776	2.36697	3.27153	0.33378	2.28737	0.07961
GXT_12942354	AK084096	GXL_110177	Sdpr	20324	NC_000067	chr1	+	51346096	51359790	2915	2	9.67e-01	9.89e-01	-0.01	down	75	78	85	75	0.00564	0.00671	0.00648	0.00615	0.00617	0.00053	0.00631	0.00016	0.47827	0.56497	0.54523	0.51184	0.52162	0.04335	0.52853	0.01670
GXT_12942356	AK083856	GXL_110245	Vwc2l	320460	NC_000067	chr1	+	70772326	70778776	4191	2	NA	NA	0	no	0	0	0	0	0.00000	0.00000	0.00000	0.00000	0.00000	0.00000	0.00000	0.00000	0.00000	0.00000	0.00000	0.00000	0.00000	0.00000	0.00000	0.00000
GXT_12942357	AK083814	GXL_6555	Gdap1	14545	NC_000067	chr1	+	17135454	17153298	2884	6	5.55e-01	NA	0.32	up	6	8	2	6	0.00047	0.00071	0.00016	0.00042	0.00059	0.00012	0.00029	0.00013	0.03867	0.05857	0.01297	0.04139	0.04862	0.00995	0.02718	0.01421
GXT_12942359	AK083638	GXL_87730	Eif2d	16865	NC_000067	chr1	+	133049825	133070098	1985	15	2.20e-07	1.65e-05	0.77	up	9580	10030	6070	5706	0.79356	0.96132	0.51135	0.51336	0.87744	0.08388	0.51236	0.00101	89.71342	106.68713	57.17730	57.18481	98.20028	8.48685	57.18106	0.00375
GXT_12942360	AK083553	GXL_110160	AK083553	0	NC_000067	chr1	+	59858107	59861544	3438	1	9.93e-01	NA	0.00	up	2	2	1	3	0.00012	0.00015	0.00007	0.00021	0.00014	0.00001	0.00014	0.00007	0.01081	0.01228	0.00544	0.01736	0.01154	0.00073	0.01140	0.00596
GXT_12942361	AK083534	GXL_210191	Adamts4	240913	NC_000067	chr1	+	173180553	173190053	3673	9	9.37e-01	9.79e-01	-0.03	down	164	157	222	119	0.00882	0.00978	0.01232	0.00680	0.00930	0.00048	0.00956	0.00276	0.82999	0.90251	1.13013	0.64452	0.86625	0.03626	0.88733	0.24281
GXT_12942362	AK083532	GXL_87666	Nmnat2	226518	NC_000067	chr1	+	154802128	154964443	2678	11	2.46e-01	5.38e-01	0.18	up	1351	1308	1276	1139	0.09899	0.10741	0.09289	0.09017	0.10320	0.00421	0.09153	0.00136	9.37772	10.31261	8.90913	8.46102	9.84516	0.46744	8.68507	0.22405
GXT_12942363	AK083526	GXL_87729	Lad1	16763	NC_000067	chr1	+	137715175	137729918	2992	10	3.75e-02	1.77e-01	-0.32	down	1253	1154	1563	1535	0.07763	0.08037	0.09596	0.10043	0.07900	0.00137	0.09820	0.00224	7.78470	8.14359	9.76771	10.20601	7.96415	0.17944	9.98686	0.21915
GXT_12942365	AK083471	GXL_20292	Gpatch2	67769	NC_000067	chr1	+	189050059	189175306	3704	9	1.28e-02	8.71e-02	0.49	up	894	986	771	600	0.04518	0.05631	0.04037	0.03331	0.05074	0.00557	0.03684	0.00353	4.48662	5.62053	3.89205	3.22248	5.05358	0.56696	3.55727	0.33479
GXT_12942367	AK083352	GXL_210171	Mrps14	64659	NC_000067	chr1	+	162125391	162131317	1970	3	6.00e-01	8.23e-01	-0.08	down	2080	1997	2204	2234	0.19104	0.20849	0.20314	0.21911	0.19976	0.00873	0.21113	0.00799	19.62680	21.40343	20.91899	22.55934	20.51512	0.88832	21.73916	0.82017
GXT_12942371	AK083278	GXL_110359	Pth2r	213527	NC_000067	chr1	+	65409844	65436194	1525	5	5.81e-01	NA	0.12	up	2	0	0	0	0.00013	0.00000	0.00000	0.00000	0.00006	0.00006	0.00000	0.00000	0.02438	0.00000	0.00000	0.00000	0.01219	0.01219	0.00000	0.00000
GXT_12942372	AK083235	GXL_270997	Agap1	347722	NC_000067	chr1	+	91351831	91356281	4451	1	4.26e-01	7.11e-01	0.35	up	54	60	59	30	0.00211	0.00302	0.00242	0.00132	0.00257	0.00046	0.00187	0.00055	0.22552	0.28462	0.24785	0.13408	0.25507	0.02955	0.19096	0.05688
GXT_12942373	AK083168	GXL_87647	B3galt2	26878	NC_000067	chr1	+	145487873	145495223	2688	2	6.86e-01	NA	-0.20	down	2	2	4	3	0.00017	0.00019	0.00034	0.00027	0.00018	0.00001	0.00031	0.00004	0.01383	0.01571	0.02782	0.02220	0.01477	0.00094	0.02501	0.00281
GXT_12942374	AK083083	GXL_110188	Spag16	66722	NC_000067	chr1	+	69873566	69972824	3567	11	1.13e-01	3.50e-01	0.62	up	113	102	47	86	0.00607	0.00642	0.00261	0.00485	0.00625	0.00018	0.00373	0.00112	0.58888	0.60377	0.24637	0.47963	0.59632	0.00745	0.36300	0.11663
GXT_12942375	AK082957	GXL_87768	Ppp1r15b	108954	NC_000067	chr1	+	135027908	135033570	2616	2	3.41e-03	3.46e-02	0.40	up	5945	5129	4698	3899	0.49889	0.48918	0.39565	0.34878	0.49404	0.00485	0.37221	0.02344	42.24415	41.39678	33.57923	29.65001	41.82046	0.42368	31.61462	1.96461
GXT_12942379	AK082803	GXL_210138	Sccpdh	109232	NC_000067	chr1	+	181598478	181616946	1437	12	3.36e-08	3.35e-06	1.28	up	2334	1536	966	605	0.25523	0.19113	0.10482	0.07059	0.22318	0.03205	0.08771	0.01711	30.19232	22.56867	12.56944	8.37545	26.38049	3.81182	10.47245	2.09699
GXT_12942381	AK082706	GXL_110149	Stat1	20846	NC_000067	chr1	+	52176301	52217807	4247	25	9.29e-02	3.12e-01	0.35	up	1069	833	664	837	0.04256	0.03765	0.02667	0.03476	0.04011	0.00245	0.03071	0.00404	4.67894	4.14128	2.92335	3.92060	4.41011	0.26883	3.42197	0.49862
GXT_12942383	AK082581	GXL_690053	Ccdc93	70829	NC_000067	chr1	+	123327652	123345635	1438	6	3.12e-02	1.57e-01	0.63	up	311	251	233	132	0.03439	0.03452	0.02701	0.01604	0.03445	0.00007	0.02152	0.00549	4.02026	3.68542	3.02965	1.82610	3.85284	0.16742	2.42788	0.60178
GXT_12942387	AK082118	GXL_6607	Plekhb2	226971	NC_000067	chr1	+	34906852	34930801	5145	7	5.30e-02	2.20e-01	0.35	up	646	558	490	472	0.02018	0.01979	0.01538	0.01582	0.01998	0.00020	0.01560	0.00022	2.33399	2.28992	1.78076	1.82501	2.31196	0.02204	1.80288	0.02213
GXT_12942389	AK081721	GXL_87793	AK081721	0	NC_000067	chr1	+	148467247	148467941	695	1	NA	NA	0	no	0	0	0	0	0.00000	0.00000	0.00000	0.00000	0.00000	0.00000	0.00000	0.00000	0.00000	0.00000	0.00000	0.00000	0.00000	0.00000	0.00000	0.00000
GXT_12942391	AK081633	GXL_110235	Xrcc5	22596	NC_000067	chr1	+	72353995	72430343	2238	19	1.01e-04	2.45e-03	0.60	up	12283	13179	8677	8511	0.85565	1.03226	0.60516	0.63204	0.94395	0.08830	0.61860	0.01344	102.02270	124.33517	72.49448	75.65366	113.17893	11.15624	74.07407	1.57959
GXT_12942392	AK081622	GXL_6597	A830018L16Rik	320492	NC_000067	chr1	+	11404186	11923821	1823	11	4.05e-01	6.94e-01	-0.31	down	62	59	69	90	0.00576	0.00623	0.00638	0.00943	0.00600	0.00023	0.00790	0.00152	0.63220	0.68334	0.70771	0.98212	0.65777	0.02557	0.84491	0.13721
GXT_12942393	AK081510	GXL_87785	AK081510	0	NC_000067	chr1	+	131607123	131609806	2684	1	NA	NA	0	no	0	0	0	0	0.00000	0.00000	0.00000	0.00000	0.00000	0.00000	0.00000	0.00000	0.00000	0.00000	0.00000	0.00000	0.00000	0.00000	0.00000	0.00000
GXT_12942394	AK081487	GXL_923407	Serpinb2	18788	NC_000067	chr1	+	109408000	109422169	1964	8	9.39e-01	NA	-0.04	down	4	5	4	6	0.00046	0.00052	0.00046	0.00061	0.00049	0.00003	0.00053	0.00007	0.03786	0.05375	0.03808	0.06077	0.04580	0.00795	0.04942	0.01134
GXT_12942396	AK081372	GXL_110227	AI597479	98404	NC_000067	chr1	+	43155565	43170327	983	4	4.56e-02	2.00e-01	0.43	up	447	493	386	327	0.08603	0.11076	0.07497	0.06901	0.09839	0.01237	0.07199	0.00298	8.45291	10.58924	7.34225	6.61765	9.52107	1.06817	6.97995	0.36230
GXT_12942397	AK081344	GXL_125344	Chrnd	11447	NC_000067	chr1	+	89087419	89096644	2949	11	3.11e-01	NA	-0.53	down	21	10	32	22	0.00118	0.00077	0.00201	0.00151	0.00097	0.00021	0.00176	0.00025	0.13237	0.07160	0.20289	0.14841	0.10198	0.03038	0.17565	0.02724
GXT_12942398	AK081309	GXL_125392	Cops7b	26895	NC_000067	chr1	+	88483675	88503075	2231	7	6.92e-04	1.07e-02	0.56	up	2400	2403	1616	1719	0.21114	0.23930	0.14308	0.16056	0.22522	0.01408	0.15182	0.00874	19.99697	22.74185	13.54370	15.32801	21.36941	1.37244	14.43586	0.89216
GXT_12942400	AK081222	GXL_6597	A830018L16Rik	320492	NC_000067	chr1	+	11508752	11590074	3566	6	4.31e-01	7.15e-01	-0.33	down	62	57	54	105	0.00354	0.00357	0.00302	0.00597	0.00356	0.00001	0.00449	0.00147	0.32319	0.33749	0.28314	0.58576	0.33034	0.00715	0.43445	0.15131
GXT_12942401	AK080959	GXL_271424	Tor1aip2	240832	NC_000067	chr1	+	157888020	157913400	2544	5	4.33e-02	1.94e-01	0.33	up	2465	2579	2258	1889	0.19827	0.23782	0.18537	0.16439	0.21804	0.01978	0.17488	0.01049	18.01160	21.40454	16.59595	14.77149	19.70807	1.69647	15.68372	0.91223
GXT_12942402	AK080818	GXL_125555	Obsl1	98733	NC_000067	chr1	+	75502182	75503504	1323	1	3.79e-01	6.72e-01	0.25	up	202	193	205	136	0.03355	0.03594	0.03399	0.02382	0.03474	0.00119	0.02891	0.00508	2.83821	3.08013	2.89727	2.04498	2.95917	0.12096	2.47112	0.42614
GXT_12942403	AK080782	GXL_690049	Clasp1	76707	NC_000067	chr1	+	120285921	120399790	1855	12	1.43e-01	4.01e-01	0.28	up	718	779	680	589	0.06284	0.07766	0.06004	0.05561	0.07025	0.00741	0.05783	0.00222	7.19504	8.86676	6.85426	6.31656	8.03090	0.83586	6.58541	0.26885
GXT_12942404	AK080751	GXL_87701	A930039A15Rik	791276	NC_000067	chr1	+	155752248	155752837	590	1	2.12e-01	NA	0.65	up	26	24	14	13	0.00985	0.01037	0.00535	0.00525	0.01011	0.00026	0.00530	0.00005	0.81917	0.85888	0.44368	0.43833	0.83902	0.01986	0.44100	0.00268
GXT_12942406	AK080585	GXL_110245	Vwc2l	320460	NC_000067	chr1	+	70772497	70929063	1195	6	NA	NA	0	no	0	0	0	0	0.00000	0.00000	0.00000	0.00000	0.00000	0.00000	0.00000	0.00000	0.00000	0.00000	0.00000	0.00000	0.00000	0.00000	0.00000	0.00000
GXT_12942407	AK080432	GXL_87624	Rab3gap1	226407	NC_000067	chr1	+	129765369	129840445	4225	24	1.48e-06	8.49e-05	0.69	up	2687	2492	1676	1609	0.11208	0.12075	0.07060	0.07261	0.11641	0.00433	0.07161	0.00100	11.82207	12.45354	7.41725	7.57598	12.13781	0.31574	7.49662	0.07937
GXT_12942408	AK080356	GXL_87710	Klhdc8a	213417	NC_000067	chr1	+	134195203	134203934	4269	5	4.93e-01	7.59e-01	0.33	up	42	56	56	21	0.00209	0.00284	0.00281	0.00105	0.00247	0.00038	0.00193	0.00088	0.18288	0.27697	0.24528	0.09786	0.22992	0.04705	0.17157	0.07371
GXT_12942409	AK080242	GXL_690078	Pigm	67556	NC_000067	chr1	+	174306702	174309128	2427	1	2.24e-03	2.57e-02	0.56	up	1162	1284	914	784	0.10682	0.13362	0.08416	0.07666	0.12022	0.01340	0.08041	0.00375	8.89997	11.17035	7.04161	6.42622	10.03516	1.13519	6.73391	0.30770
GXT_12942410	AK080096	GXL_110155	Stradb	227154	NC_000067	chr1	+	59030452	59051961	2276	12	5.79e-01	8.12e-01	0.12	up	401	454	450	362	0.03132	0.04078	0.03566	0.03013	0.03605	0.00473	0.03290	0.00276	3.27510	4.21168	3.69688	3.16407	3.74339	0.46829	3.43048	0.26641
GXT_12942411	AK080081	GXL_125348	B3gnt7	227327	NC_000067	chr1	+	88199809	88202424	1126	2	1.29e-01	3.79e-01	0.78	up	2897	1958	609	1633	0.54597	0.42293	0.11451	0.33015	0.48445	0.06152	0.22233	0.10782	47.82583	36.71520	10.11287	28.85076	42.27052	5.55532	19.48182	9.36895
GXT_12942413	AK079999	GXL_87696	5430435G22Rik	226421	NC_000067	chr1	+	133585305	133610015	2072	6	4.01e-01	6.91e-01	-0.29	down	109	65	126	97	0.01075	0.00709	0.01257	0.01022	0.00892	0.00183	0.01139	0.00117	0.97789	0.66236	1.13704	0.93130	0.82012	0.15777	1.03417	0.10287
GXT_12942414	AK079719	GXL_690063	Zbtb41	226470	NC_000067	chr1	+	141328595	141345572	2708	7	1.79e-04	3.83e-03	0.68	up	768	750	495	471	0.05698	0.06240	0.03608	0.03637	0.05969	0.00271	0.03623	0.00014	5.27187	5.84769	3.41784	3.46004	5.55978	0.28791	3.43894	0.02110
GXT_12942415	AK079543	GXL_87794	Rgs16	19734	NC_000067	chr1	+	155587483	155592594	2331	5	4.73e-01	7.45e-01	0.17	up	330	274	318	233	0.02862	0.02687	0.02813	0.02119	0.02774	0.00087	0.02466	0.00347	2.63163	2.48187	2.55082	1.98849	2.55675	0.07488	2.26966	0.28116
GXT_12942416	AK079522	GXL_125355	Cops8	108679	NC_000067	chr1	+	92500053	92509687	1561	8	5.65e-02	2.29e-01	0.27	up	6078	5736	5556	4527	0.69985	0.75139	0.63923	0.55088	0.72562	0.02577	0.59506	0.04417	72.37861	77.58501	66.55103	57.69218	74.98181	2.60320	62.12161	4.42942
GXT_12942417	AK079448	GXL_125363	Rhbdd1	76867	NC_000067	chr1	+	82313192	82441054	2584	7	7.55e-01	9.03e-01	0.07	up	581	594	713	447	0.04588	0.05030	0.05453	0.03704	0.04809	0.00221	0.04578	0.00875	4.17961	4.85362	5.15932	3.44131	4.51661	0.33700	4.30032	0.85901
GXT_12942418	AK079385	GXL_125515	Bcs1l	66821	NC_000067	chr1	+	74634935	74639015	1827	8	9.30e-04	1.33e-02	0.55	up	961	868	667	609	0.09429	0.09680	0.06559	0.06497	0.09554	0.00125	0.06528	0.00031	9.77771	10.03120	6.82626	6.63114	9.90446	0.12674	6.72870	0.09756
GXT_12942419	AK079246	GXL_690042	Gigyf2	227331	NC_000067	chr1	+	89223604	89321751	2476	20	7.05e-03	5.79e-02	0.42	up	2857	2994	2388	2102	0.18889	0.22293	0.15616	0.14575	0.20591	0.01702	0.15096	0.00521	21.44925	25.53129	18.03346	16.88852	23.49027	2.04102	17.46099	0.57247
GXT_12942420	AK079173	GXL_87642	Lmod1	93689	NC_000067	chr1	+	137221390	137264642	3942	3	3.46e-01	6.43e-01	0.42	up	101	107	119	34	0.00538	0.00666	0.00654	0.00203	0.00602	0.00064	0.00428	0.00226	0.47627	0.57311	0.56445	0.17158	0.52469	0.04842	0.36801	0.19643
GXT_12942421	AK079116	GXL_110234	9430016H08Rik	68115	NC_000067	chr1	+	57463392	57472802	1325	5	3.21e-03	3.31e-02	0.49	up	1698	1592	1356	1043	0.23539	0.25548	0.19172	0.15666	0.24543	0.01004	0.17419	0.01753	23.82178	25.36873	19.13548	15.65950	24.59526	0.77347	17.39749	1.73799
GXT_12942423	AK079113	GXL_110124	Col3a1	12825	NC_000067	chr1	+	45401660	45406697	2122	6	6.19e-01	8.34e-01	0.12	up	708	431	503	556	0.06118	0.04179	0.04243	0.05162	0.05149	0.00969	0.04702	0.00459	6.20212	4.28848	4.43219	5.21241	5.24530	0.95682	4.82230	0.39011
GXT_12942424	AK079111	GXL_125355	Cops8	108679	NC_000067	chr1	+	92500067	92509881	1741	8	5.53e-02	2.26e-01	0.27	up	6079	5755	5555	4538	0.62764	0.67665	0.57316	0.49553	0.65214	0.02450	0.53435	0.03881	64.90614	69.79401	59.65965	51.85315	67.35008	2.44394	55.75640	3.90325
GXT_12942425	AK078970	GXL_271697	Lamb3	16780	NC_000067	chr1	+	195160787	195170043	1541	8	1.93e-02	1.15e-01	0.73	up	216	246	177	100	0.02472	0.03261	0.02059	0.01283	0.02866	0.00395	0.01671	0.00388	2.60557	3.37058	2.14766	1.29094	2.98808	0.38250	1.71930	0.42836
GXT_12942426	AK078966	GXL_87734	Slc26a9	320718	NC_000067	chr1	+	133640599	133666373	3031	21	4.26e-01	7.11e-01	0.35	up	41	67	38	45	0.00222	0.00408	0.00208	0.00269	0.00315	0.00093	0.00238	0.00031	0.25145	0.46672	0.23442	0.29535	0.35908	0.10764	0.26488	0.03047
GXT_12942427	AK078925	GXL_125515	Bcs1l	66821	NC_000067	chr1	+	74634931	74638695	1511	8	7.51e-04	1.14e-02	0.56	up	945	850	648	593	0.11163	0.11404	0.07649	0.07602	0.11283	0.00121	0.07626	0.00023	11.62572	11.87753	8.01874	7.80728	11.75163	0.12591	7.91301	0.10573
GXT_12942428	AK078816	GXL_271265	Nucks1	98415	NC_000067	chr1	+	133807111	133829549	2668	7	2.09e-01	4.94e-01	0.20	up	11678	10664	9386	10569	0.84452	0.87401	0.67830	0.82359	0.85926	0.01474	0.75094	0.07265	81.36452	84.39290	65.77944	78.80567	82.87871	1.51419	72.29255	6.51312
GXT_12942429	AK078485	GXL_210188	BC031781	208768	NC_000067	chr1	+	182781277	182791322	641	5	6.79e-04	1.06e-02	0.52	up	1998	1845	1508	1240	0.52037	0.54715	0.38871	0.34407	0.53376	0.01339	0.36639	0.02232	57.94152	60.77290	43.98846	38.48337	59.35721	1.41569	41.23592	2.75255
GXT_12942432	AK078372	GXL_6700	Pdcl3	68833	NC_000067	chr1	+	39044659	39054081	1706	6	3.88e-02	1.80e-01	0.31	up	3675	3671	3307	2818	0.36798	0.41850	0.33302	0.30223	0.39324	0.02526	0.31762	0.01539	40.04338	45.43358	36.24521	32.86029	42.73848	2.69510	34.55275	1.69246
GXT_12942433	AK078283	GXL_210319	Gm9982	791357	NC_000067	chr1	+	180186234	180187426	1193	1	4.82e-01	NA	-0.39	down	6	3	8	9	0.00112	0.00064	0.00151	0.00181	0.00088	0.00024	0.00166	0.00015	0.09349	0.05309	0.12538	0.15008	0.07329	0.02020	0.13773	0.01235
GXT_12942434	AK077927	GXL_110274	AK077927	0	NC_000067	chr1	+	66756641	66759510	2870	1	5.82e-01	NA	0.29	up	23	25	14	23	0.00180	0.00221	0.00110	0.00192	0.00200	0.00021	0.00151	0.00041	0.14897	0.18392	0.09121	0.15942	0.16645	0.01748	0.12532	0.03411
GXT_12942439	AK077627	GXL_20285	Nek2	18005	NC_000067	chr1	+	193645389	193652171	2044	6	1.00e-05	3.99e-04	0.61	up	2998	2683	2026	1773	0.26197	0.26643	0.17788	0.16337	0.26420	0.00223	0.17062	0.00726	27.26485	27.71478	18.53335	17.25589	27.48982	0.22497	17.89462	0.63873
GXT_12942442	AK077396	GXL_87702	Tpr	108989	NC_000067	chr1	+	152286062	152297057	3200	11	1.31e-03	1.73e-02	0.44	up	6168	5378	4299	4373	0.30830	0.30567	0.21769	0.23508	0.30699	0.00132	0.22639	0.00870	35.83000	35.48481	25.11961	27.18560	35.65740	0.17259	26.15261	1.03299
GXT_12942443	AK077339	GXL_20287	Irf6	54139	NC_000067	chr1	+	194999663	195002492	2096	2	1.89e-02	1.13e-01	0.53	up	376	411	289	267	0.03939	0.04903	0.03053	0.02998	0.04421	0.00482	0.03026	0.00028	3.33464	4.14021	2.57811	2.53413	3.73742	0.40278	2.55612	0.02199
GXT_12942445	AK076981	GXL_660518	Vwa3b	70853	NC_000067	chr1	+	37086167	37120492	1232	7	3.07e-01	NA	0.57	up	11	8	5	3	0.00164	0.00166	0.00092	0.00058	0.00165	0.00001	0.00075	0.00017	0.16597	0.13710	0.07588	0.04844	0.15154	0.01444	0.06216	0.01372
GXT_12942446	AK076788	GXL_110154	Nif3l1	65102	NC_000067	chr1	+	58502360	58538660	1919	7	6.05e-05	1.65e-03	0.60	up	2971	3013	2111	1927	0.28396	0.32997	0.20469	0.19730	0.30696	0.02300	0.20100	0.00370	28.77929	33.15093	20.56879	19.97635	30.96511	2.18582	20.27257	0.29622
GXT_12942447	AK076751	GXL_125363	Rhbdd1	76867	NC_000067	chr1	+	82335624	82439642	1388	7	8.25e-01	9.35e-01	0.07	up	271	324	380	214	0.03575	0.04590	0.04826	0.02930	0.04083	0.00508	0.03878	0.00948	3.62938	4.92864	5.11905	3.06714	4.27901	0.64963	4.09309	1.02595
GXT_12942448	AK076640	GXL_210212	4930455F23Rik	74895	NC_000067	chr1	+	166205735	166217971	1885	6	2.08e-02	1.21e-01	0.47	up	592	569	490	366	0.06138	0.06731	0.04920	0.04006	0.06434	0.00296	0.04463	0.00457	5.83798	6.37342	4.86049	3.86259	6.10570	0.26772	4.36154	0.49895
GXT_12942451	AK076462	GXL_87650	Ddx59	67997	NC_000067	chr1	+	138311894	138314369	1318	2	1.25e-01	3.72e-01	0.37	up	381	413	287	339	0.06163	0.07569	0.04612	0.05760	0.06866	0.00703	0.05186	0.00574	5.37356	6.61616	4.07157	5.11674	5.99486	0.62130	4.59416	0.52258
GXT_12942452	AK076435	GXL_823063	Kif26b	269152	NC_000067	chr1	+	180846289	180862981	3144	4	6.49e-01	8.51e-01	0.19	up	63	42	53	39	0.00416	0.00324	0.00370	0.00290	0.00370	0.00046	0.00330	0.00040	0.37249	0.28206	0.31520	0.24677	0.32727	0.04522	0.28098	0.03421
GXT_12942455	AK076244	GXL_87624	Rab3gap1	226407	NC_000067	chr1	+	129765387	129840080	3841	24	9.89e-07	6.03e-05	0.70	up	2616	2415	1614	1549	0.11794	0.12703	0.07360	0.07602	0.12249	0.00455	0.07481	0.00121	12.66035	13.27530	7.85696	8.02262	12.96782	0.30748	7.93979	0.08283
GXT_12942456	AK076239	GXL_1196181	Armc9	78795	NC_000067	chr1	+	88104567	88157202	3731	5	7.28e-03	5.93e-02	0.75	up	330	314	153	223	0.01500	0.01692	0.00736	0.01178	0.01596	0.00096	0.00957	0.00221	1.64415	1.77695	0.76676	1.18902	1.71055	0.06640	0.97789	0.21113
GXT_12942458	AK076091	GXL_110136	Atic	108147	NC_000067	chr1	+	71611462	71625978	1904	10	4.38e-03	4.13e-02	0.49	up	12374	14196	10730	8715	1.12670	1.44279	0.97615	0.84258	1.28475	0.15804	0.90936	0.06678	120.80798	157.42389	105.37273	91.05627	139.11594	18.30795	98.21450	7.15823
GXT_12942460	AK076061	GXL_125493	Dnajb2	56812	NC_000067	chr1	+	75233062	75242265	1855	10	6.61e-01	8.57e-01	-0.10	down	492	523	664	468	0.04737	0.05602	0.06353	0.04787	0.05170	0.00432	0.05570	0.00783	4.93030	5.95291	6.69298	5.01893	5.44161	0.51131	5.85595	0.83703
GXT_12942461	AK076058	GXL_87667	Fam72a	108900	NC_000067	chr1	+	133424545	133435609	1286	4	1.51e-02	9.71e-02	0.47	up	542	535	421	372	0.08244	0.09316	0.06431	0.06161	0.08780	0.00536	0.06296	0.00135	7.83449	8.78384	6.12120	5.75455	8.30917	0.47467	5.93788	0.18332
GXT_12942462	AK076038	GXL_110205	Hibch	227095	NC_000067	chr1	+	52901892	52977704	1702	14	2.69e-02	1.43e-01	0.38	up	1257	1338	1094	951	0.11695	0.14166	0.10393	0.09462	0.12931	0.01236	0.09928	0.00465	13.72866	16.59847	12.01858	11.11553	15.16356	1.43490	11.56705	0.45153
GXT_12942463	AK076012	GXL_87702	Tpr	108989	NC_000067	chr1	+	152239968	152257152	1562	13	2.89e-03	3.07e-02	0.48	up	2561	2586	1843	1929	0.25286	0.29120	0.18355	0.20535	0.27203	0.01917	0.19445	0.01090	30.47762	34.95579	22.06174	24.56748	32.71671	2.23908	23.31461	1.25287
GXT_12942464	AK075980	GXL_271424	Tor1aip2	240832	NC_000067	chr1	+	157899051	157900657	1607	1	1.69e-04	3.65e-03	0.55	up	4194	3459	2942	2386	0.58412	0.54742	0.41175	0.35481	0.56577	0.01835	0.38328	0.02847	48.51377	45.44711	34.23121	29.53684	46.98044	1.53333	31.88403	2.34718
GXT_12942469	AK075824	GXL_6622	Npas2	18143	NC_000067	chr1	+	39416571	39420079	1478	2	2.34e-02	NA	1.25	up	31	22	10	3	0.00455	0.00372	0.00152	0.00048	0.00413	0.00042	0.00100	0.00052	0.38989	0.31428	0.12651	0.04038	0.35208	0.03781	0.08345	0.04307
GXT_12942470	AK075796	GXL_125396	Atg4b	66615	NC_000067	chr1	+	95651600	95684756	1624	13	1.49e-01	4.11e-01	0.20	up	2895	2453	2392	2359	0.28935	0.28035	0.23873	0.24926	0.28485	0.00450	0.24400	0.00527	33.13714	31.89210	27.54042	28.89690	32.51462	0.62252	28.21866	0.67824
GXT_12942475	AK075716	GXL_87636	Ubxn4	67812	NC_000067	chr1	+	130141024	130174163	2036	13	7.14e-01	8.84e-01	0.05	up	3497	3466	3614	3315	0.29730	0.33252	0.30992	0.29393	0.31491	0.01761	0.30192	0.00799	31.92790	35.94367	33.18989	32.39032	33.93578	2.00788	32.79010	0.39978
GXT_12942478	AK054183	GXL_87797	Fmod	14264	NC_000067	chr1	+	135934036	135943452	1513	3	7.41e-01	NA	0.17	up	15	24	18	16	0.00208	0.00386	0.00236	0.00238	0.00297	0.00089	0.00237	0.00001	0.18429	0.33492	0.22245	0.21037	0.25960	0.07531	0.21641	0.00604
GXT_12942479	AK054151	GXL_110121	Gpr45	93690	NC_000067	chr1	+	43009717	43011562	1608	2	4.31e-01	NA	0.42	up	27	20	11	20	0.00362	0.00316	0.00154	0.00295	0.00339	0.00023	0.00225	0.00070	0.31213	0.26261	0.12791	0.24743	0.28737	0.02476	0.18767	0.05976
GXT_12942482	AK054079	GXL_6740	Rab23	19335	NC_000067	chr1	+	33776755	33782321	2047	3	9.91e-02	3.24e-01	0.35	up	365	332	300	257	0.03060	0.03105	0.02438	0.02254	0.03082	0.00023	0.02346	0.00092	3.31457	3.42446	2.74030	2.49761	3.36951	0.05495	2.61895	0.12135
GXT_12942483	AK054075	GXL_923410	Elk4	13714	NC_000067	chr1	+	133904874	133914882	1556	3	2.47e-03	2.74e-02	0.74	up	298	254	162	168	0.04072	0.03967	0.02152	0.02435	0.04019	0.00053	0.02294	0.00141	3.56007	3.44664	1.94671	2.14788	3.50335	0.05672	2.04730	0.10058
GXT_12942484	AK054065	GXL_110134	Aox3	71724	NC_000067	chr1	+	58170022	58195075	685	8	6.16e-06	NA	2.44	up	72	26	3	3	0.01682	0.00590	0.00066	0.00070	0.01136	0.00546	0.00068	0.00002	1.95386	0.80141	0.08189	0.08712	1.37764	0.57623	0.08450	0.00261
GXT_12942485	AK053874	GXL_823064	Cd34	12490	NC_000067	chr1	+	196765080	196787473	2387	8	4.26e-05	1.26e-03	1.11	up	230	214	104	98	0.01865	0.01926	0.00809	0.00882	0.01895	0.00030	0.00846	0.00036	1.79113	1.89292	0.81466	0.81674	1.84203	0.05090	0.81570	0.00104
GXT_12942486	AK053781	GXL_20292	Gpatch2	67769	NC_000067	chr1	+	189039401	189173112	2231	8	2.66e-03	2.90e-02	0.60	up	946	1008	759	559	0.07988	0.09542	0.06460	0.05094	0.08765	0.00777	0.05777	0.00683	7.88214	9.53965	6.36118	4.98450	8.71090	0.82876	5.67284	0.68834
GXT_12942487	AK053759	GXL_923429	Itpkb	320404	NC_000067	chr1	+	182260658	182264367	2378	2	3.83e-01	6.75e-01	-0.33	down	86	75	144	73	0.00777	0.00792	0.01325	0.00715	0.00784	0.00007	0.01020	0.00305	0.67226	0.66592	1.13226	0.61069	0.66909	0.00317	0.87147	0.26079
GXT_12942489	AK053413	GXL_6692	Gm9947	791392	NC_000067	chr1	+	14745535	14748452	2918	1	4.80e-15	2.52e-12	2.23	up	285	285	54	58	0.02129	0.02425	0.00397	0.00463	0.02277	0.00148	0.00430	0.00033	1.81557	2.06220	0.34602	0.39541	1.93888	0.12331	0.37072	0.02469
GXT_12942490	AK053388	GXL_110152	Cyp20a1	77951	NC_000067	chr1	+	60400216	60444231	1501	13	3.28e-02	1.62e-01	0.33	up	1260	1135	1002	948	0.13299	0.13646	0.10859	0.10898	0.13472	0.00174	0.10878	0.00019	15.60423	15.96566	12.48195	12.56426	15.78495	0.18072	12.52311	0.04116
GXT_12942491	AK053278	GXL_125383	Sag	20215	NC_000067	chr1	+	89700497	89731971	4485	11	1.08e-01	NA	0.90	up	8	16	4	2	0.00029	0.00062	0.00015	0.00005	0.00046	0.00016	0.00010	0.00005	0.03316	0.07532	0.01668	0.00887	0.05424	0.02108	0.01277	0.00391
GXT_12942492	AK053176	GXL_110223	Il18rap	16174	NC_000067	chr1	+	40572293	40583762	2448	6	3.69e-01	NA	0.38	up	2	4	0	1	0.00018	0.00021	0.00000	0.00010	0.00020	0.00001	0.00005	0.00005	0.01519	0.03450	0.00000	0.00813	0.02485	0.00966	0.00407	0.00407
GXT_12942493	AK052838	GXL_87741	Glt25d2	269132	NC_000067	chr1	+	154246997	154356896	3127	12	1.95e-01	NA	-0.72	down	8	6	19	15	0.00043	0.00048	0.00122	0.00098	0.00046	0.00003	0.00110	0.00012	0.04756	0.04051	0.11361	0.09543	0.04403	0.00353	0.10452	0.00909
GXT_12942494	AK052756	GXL_125460	D630008O14Rik	320761	NC_000067	chr1	+	108438522	108455569	1566	3	4.46e-01	NA	-0.22	down	0	0	4	0	0.00000	0.00000	0.00057	0.00000	0.00000	0.00000	0.00028	0.00028	0.00000	0.00000	0.04776	0.00000	0.00000	0.00000	0.02388	0.02388
GXT_12942495	AK052746	GXL_210330	Nphs2	170484	NC_000067	chr1	+	158240858	158256242	1192	8	9.13e-01	NA	-0.04	down	1	2	4	0	0.00018	0.00021	0.00038	0.00000	0.00020	0.00001	0.00019	0.00019	0.01559	0.03543	0.06275	0.00000	0.02551	0.00992	0.03138	0.03138
GXT_12942496	AK052731	GXL_20307	Esrrg	26381	NC_000067	chr1	+	189432908	190038265	4833	8	9.02e-01	NA	0.06	up	4	3	1	5	0.00019	0.00015	0.00005	0.00020	0.00017	0.00002	0.00013	0.00008	0.01538	0.01311	0.00387	0.02058	0.01425	0.00113	0.01222	0.00836
GXT_12942497	AK052685	GXL_87711	Ren1	19701	NC_000067	chr1	+	135247251	135256892	1418	9	2.20e-07	1.64e-05	2.25	up	97	76	16	10	0.01161	0.01069	0.00189	0.00134	0.01115	0.00046	0.00162	0.00027	1.27159	1.13164	0.21098	0.14029	1.20161	0.06998	0.17563	0.03535
GXT_12942498	AK052640	GXL_6600	B3gat2	280645	NC_000067	chr1	+	23768765	23852452	2110	4	9.73e-01	NA	0.02	up	9	6	9	6	0.00096	0.00052	0.00096	0.00064	0.00074	0.00022	0.00080	0.00016	0.07929	0.06004	0.07975	0.05657	0.06967	0.00962	0.06816	0.01159
GXT_12942500	AK052300	GXL_690053	Ccdc93	70829	NC_000067	chr1	+	123327680	123383207	1485	18	2.65e-03	2.89e-02	0.61	up	765	730	583	420	0.07277	0.07900	0.05687	0.04225	0.07589	0.00311	0.04956	0.00731	9.57607	10.37930	7.34070	5.62642	9.97769	0.40162	6.48356	0.85714
GXT_12942501	AK052046	GXL_823063	Kif26b	269152	NC_000067	chr1	+	180459256	180646631	2135	4	6.86e-02	NA	0.94	up	26	33	13	11	0.00249	0.00387	0.00127	0.00101	0.00318	0.00069	0.00114	0.00013	0.22637	0.32635	0.11385	0.10250	0.27636	0.04999	0.10817	0.00568
GXT_12942502	AK051873	GXL_473211	Nrp2	18187	NC_000067	chr1	+	62750008	62786506	2666	3	5.10e-01	7.70e-01	-0.21	down	98	115	142	117	0.00726	0.01013	0.01069	0.00927	0.00869	0.00144	0.00998	0.00071	0.68331	0.91077	0.99592	0.87304	0.79704	0.11373	0.93448	0.06144
GXT_12942503	AK051807	GXL_6590	Khdrbs2	170771	NC_000067	chr1	+	32229620	32393199	3251	3	9.39e-01	NA	-0.03	down	0	3	4	0	0.00000	0.00024	0.00021	0.00000	0.00012	0.00012	0.00011	0.00011	0.00000	0.01948	0.02301	0.00000	0.00974	0.00974	0.01150	0.01150
GXT_12942506	AK051765	GXL_271248	R3hdm1	226412	NC_000067	chr1	+	129999905	130064530	769	6	7.85e-02	2.82e-01	0.38	up	410	416	314	332	0.09728	0.11037	0.07408	0.08022	0.10383	0.00654	0.07715	0.00307	9.91083	11.42191	7.63482	8.58858	10.66637	0.75554	8.11170	0.47688
GXT_12942510	AK051626	GXL_690014	Dst	13518	NC_000067	chr1	+	34344078	34365189	2869	14	1.07e-01	3.38e-01	0.26	up	6558	4687	5167	4409	0.41469	0.33897	0.32765	0.29961	0.37683	0.03786	0.31363	0.01402	42.49064	34.49340	33.67467	30.57166	38.49202	3.99862	32.12317	1.55150
GXT_12942511	AK051475	GXL_87689	Chi3l1	12654	NC_000067	chr1	+	136079041	136086605	1626	10	3.06e-02	1.55e-01	0.85	up	224	112	59	109	0.02455	0.01403	0.00665	0.01262	0.01929	0.00526	0.00963	0.00298	2.56083	1.45435	0.67846	1.33357	2.00759	0.55324	1.00601	0.32755
GXT_12942514	AK051065	GXL_20342	AK051065	0	NC_000067	chr1	+	196503196	196506759	3564	1	6.86e-01	NA	-0.07	down	0	0	0	1	0.00000	0.00000	0.00000	0.00007	0.00000	0.00000	0.00003	0.00003	0.00000	0.00000	0.00000	0.00558	0.00000	0.00000	0.00279	0.00279
GXT_12942515	AK050999	GXL_210261	Scyl3	240880	NC_000067	chr1	+	165882590	165885250	1896	2	1.27e-02	8.66e-02	0.43	up	864	723	609	590	0.09297	0.08797	0.06592	0.06823	0.09047	0.00250	0.06707	0.00115	8.47087	8.05140	6.00585	6.19046	8.26113	0.20974	6.09816	0.09231
GXT_12942516	AK050785	GXL_87735	Aspm	12316	NC_000067	chr1	+	141351355	141354944	1902	3	3.48e-01	6.44e-01	0.19	up	716	583	540	620	0.08117	0.07543	0.06070	0.07482	0.07830	0.00287	0.06776	0.00706	6.99769	6.47187	5.30858	6.48471	6.73478	0.26291	5.89664	0.58806
GXT_12942525	AK050549	GXL_1196028	Lypla1	18777	NC_000067	chr1	+	4797999	4831341	763	8	2.44e-01	5.37e-01	0.22	up	3673	3273	2684	3394	0.69683	0.71223	0.51093	0.69838	0.70453	0.00770	0.60465	0.09373	89.48471	90.57182	65.77387	88.49051	90.02827	0.54355	77.13219	11.35832
GXT_12942526	AK050542	GXL_87732	Dstyk	213452	NC_000067	chr1	+	134350688	134362490	3585	9	3.58e-01	6.54e-01	0.22	up	465	530	530	352	0.02595	0.03388	0.03043	0.02098	0.02992	0.00396	0.02570	0.00473	2.41111	3.12146	2.76428	1.95327	2.76628	0.35518	2.35877	0.40551
GXT_12942528	AK050528	GXL_210139	Dusp10	63953	NC_000067	chr1	+	185858343	185899386	2580	4	1.86e-01	4.64e-01	0.38	up	352	242	290	171	0.02856	0.02215	0.02375	0.01471	0.02535	0.00320	0.01923	0.00452	2.53615	1.98047	2.10171	1.31852	2.25831	0.27784	1.71012	0.39160
GXT_12942529	AK050523	GXL_87751	Avpr1b	26361	NC_000067	chr1	+	133496610	133508245	2897	2	6.40e-01	NA	0.21	up	2	4	3	0	0.00015	0.00035	0.00023	0.00000	0.00025	0.00010	0.00012	0.00012	0.01283	0.02915	0.01936	0.00000	0.02099	0.00816	0.00968	0.00968
GXT_12942530	AK050385	GXL_110248	Ormdl1	227102	NC_000067	chr1	+	53353955	53367153	1894	4	1.06e-04	2.54e-03	0.63	up	1381	1375	972	846	0.15018	0.17147	0.10744	0.09977	0.16082	0.01065	0.10361	0.00383	13.55396	15.32831	9.59581	8.88587	14.44113	0.88718	9.24084	0.35497
GXT_12942532	AK050295	GXL_823061	Serpinc1	11905	NC_000067	chr1	+	162917622	162933141	1997	7	2.29e-02	NA	1.27	up	23	16	4	4	0.00188	0.00179	0.00045	0.00046	0.00183	0.00005	0.00046	0.00001	0.21409	0.16917	0.03745	0.03985	0.19163	0.02246	0.03865	0.00120
GXT_12942533	AK050275	GXL_20287	Irf6	54139	NC_000067	chr1	+	195002090	195004025	1936	1	3.86e-01	6.79e-01	0.25	up	147	150	133	122	0.01689	0.01972	0.01549	0.01498	0.01831	0.00142	0.01524	0.00026	1.41145	1.63590	1.28452	1.25361	1.52367	0.11223	1.26907	0.01545
GXT_12942534	AK050205	GXL_210179	F5	14067	NC_000067	chr1	+	166144635	166150147	845	3	1.60e-01	NA	0.78	up	20	17	11	4	0.00507	0.00453	0.00267	0.00114	0.00480	0.00027	0.00191	0.00077	0.43997	0.42478	0.24341	0.09417	0.43238	0.00760	0.16879	0.07462
GXT_12942535	AK050196	GXL_110165	Mars2	212679	NC_000067	chr1	+	55294065	55295964	1900	1	1.18e-06	7.01e-05	0.87	up	827	784	476	422	0.09665	0.10435	0.05587	0.05258	0.10050	0.00385	0.05423	0.00165	8.09104	8.71233	4.68434	4.41843	8.40169	0.31065	4.55138	0.13295
GXT_12942536	AK050189	GXL_660518	Vwa3b	70853	NC_000067	chr1	+	37083441	37133840	1635	8	3.41e-01	NA	0.53	up	10	8	5	3	0.00110	0.00125	0.00069	0.00043	0.00118	0.00007	0.00056	0.00013	0.11369	0.10331	0.05718	0.03650	0.10850	0.00519	0.04684	0.01034
GXT_12942537	AK050178	GXL_6623	Adhfe1	76187	NC_000067	chr1	+	9538163	9566982	1997	13	4.52e-01	7.30e-01	0.27	up	104	89	65	94	0.00858	0.00876	0.00546	0.00847	0.00867	0.00009	0.00696	0.00151	0.96807	0.94099	0.60860	0.93640	0.95453	0.01354	0.77250	0.16390
GXT_12942538	AK049923	GXL_87765	Ptgs2	19225	NC_000067	chr1	+	151947265	151953251	2243	10	2.48e-02	1.36e-01	0.61	up	741	577	573	298	0.06154	0.05509	0.04689	0.02729	0.05831	0.00322	0.03709	0.00980	6.14103	5.43148	4.77662	2.64300	5.78625	0.35478	3.70981	1.06681
GXT_12942539	AK049778	GXL_690039	9430031J16Rik	241134	NC_000067	chr1	+	81073525	81295509	3393	7	NA	NA	0	no	0	0	0	0	0.00000	0.00000	0.00000	0.00000	0.00000	0.00000	0.00000	0.00000	0.00000	0.00000	0.00000	0.00000	0.00000	0.00000	0.00000	0.00000
GXT_12942540	AK049717	GXL_87767	Cyb5r1	72017	NC_000067	chr1	+	136302605	136306576	2341	5	8.96e-01	9.63e-01	-0.02	down	2971	2490	2995	2689	0.21121	0.20067	0.22103	0.20680	0.20594	0.00527	0.21392	0.00711	23.59140	22.45792	23.92163	22.85066	23.02466	0.56674	23.38614	0.53548
GXT_12942541	AK049655	GXL_6555	Gdap1	14545	NC_000067	chr1	+	17135485	17148825	2162	3	7.48e-01	NA	-0.13	down	0	2	2	2	0.00000	0.00024	0.00020	0.00019	0.00012	0.00012	0.00020	0.00000	0.00000	0.01953	0.01730	0.01840	0.00976	0.00976	0.01785	0.00055
GXT_12942543	AK049579	GXL_210130	Pppde1	78825	NC_000067	chr1	+	180117780	180180699	1952	5	4.06e-01	6.95e-01	-0.14	down	682	660	822	714	0.07245	0.07828	0.08602	0.07994	0.07537	0.00292	0.08298	0.00304	6.49467	7.13897	7.87386	7.27659	6.81682	0.32215	7.57522	0.29863
GXT_12942544	AK049400	GXL_270912	Agfg1	15463	NC_000067	chr1	+	82836071	82892956	3143	12	1.55e-09	2.51e-07	0.85	up	10184	9628	6202	5070	0.60320	0.63943	0.36827	0.32389	0.62132	0.01812	0.34608	0.02219	60.23188	64.67900	36.89630	32.09024	62.45544	2.22356	34.49327	2.40303
GXT_12942545	AK049247	GXL_87726	Rbbp5	213464	NC_000067	chr1	+	134373957	134401465	2842	14	3.56e-04	6.51e-03	0.63	up	4356	4927	3424	2736	0.28276	0.37085	0.22481	0.18925	0.32681	0.04405	0.20703	0.01778	28.49156	36.60413	22.52709	19.15144	32.54784	4.05628	20.83927	1.68783
GXT_12942548	AK049028	GXL_87768	Ppp1r15b	108954	NC_000067	chr1	+	135028040	135033805	2719	2	3.47e-03	3.50e-02	0.40	up	6493	5514	5085	4254	0.52531	0.50696	0.41311	0.36707	0.51614	0.00918	0.39009	0.02302	44.39036	42.81828	34.96851	31.12416	43.60432	0.78604	33.04633	1.92218
GXT_12942549	AK048997	GXL_110355	Gm9915	791306	NC_000067	chr1	+	42286571	42287953	1383	1	NA	NA	0	no	0	0	0	0	0.00000	0.00000	0.00000	0.00000	0.00000	0.00000	0.00000	0.00000	0.00000	0.00000	0.00000	0.00000	0.00000	0.00000	0.00000	0.00000
GXT_12942550	AK048864	GXL_210129	Kcnj10	16513	NC_000067	chr1	+	174271339	174300972	2165	2	4.48e-01	NA	0.41	up	21	26	24	8	0.00215	0.00297	0.00250	0.00089	0.00256	0.00041	0.00169	0.00081	0.18031	0.25356	0.20728	0.07351	0.21693	0.03663	0.14039	0.06689
GXT_12942551	AK048770	GXL_1196246	Kif21b	16565	NC_000067	chr1	+	138069401	138074575	4141	2	9.45e-01	9.82e-01	0.01	up	951	1031	968	1057	0.05003	0.06230	0.05149	0.05914	0.05616	0.00614	0.05532	0.00382	4.26902	5.25684	4.37085	5.07784	4.76293	0.49391	4.72434	0.35350
GXT_12942552	AK048759	GXL_459341	Rab3gap2	98732	NC_000067	chr1	+	187087721	187108602	3305	11	1.87e-01	4.66e-01	0.19	up	1860	1626	1592	1536	0.09303	0.09432	0.08091	0.08202	0.09368	0.00064	0.08146	0.00055	10.46150	10.38773	9.00673	9.24547	10.42461	0.03689	9.12610	0.11937
GXT_12942553	AK048705	GXL_6557	Gm9884	791399	NC_000067	chr1	+	25887502	25888723	1222	1	NA	NA	0	no	0	0	0	0	0.00000	0.00000	0.00000	0.00000	0.00000	0.00000	0.00000	0.00000	0.00000	0.00000	0.00000	0.00000	0.00000	0.00000	0.00000	0.00000
GXT_12942556	AK048524	GXL_6590	Khdrbs2	170771	NC_000067	chr1	+	32714296	32715009	714	1	NA	NA	0	no	0	0	0	0	0.00000	0.00000	0.00000	0.00000	0.00000	0.00000	0.00000	0.00000	0.00000	0.00000	0.00000	0.00000	0.00000	0.00000	0.00000	0.00000
GXT_12942558	AK048326	GXL_270912	Agfg1	15463	NC_000067	chr1	+	82836058	82892850	3137	13	2.13e-09	3.28e-07	0.84	up	10637	10019	6505	5287	0.62390	0.65962	0.38374	0.33384	0.64176	0.01786	0.35879	0.02495	63.03142	67.43439	38.77290	33.52773	65.23290	2.20148	36.15031	2.62259
GXT_12942559	AK048243	GXL_210160	Refbp2	56009	NC_000067	chr1	+	173433609	173434881	1273	1	8.50e-02	2.96e-01	0.55	up	179	127	124	84	0.03130	0.02507	0.02179	0.01547	0.02819	0.00312	0.01863	0.00316	2.61383	2.10643	1.82133	1.31268	2.36013	0.25370	1.56700	0.25433
GXT_12942560	AK048230	GXL_125450	Serpinb8	20725	NC_000067	chr1	+	109486623	109502727	1191	6	3.39e-01	6.36e-01	-0.46	down	25	18	32	35	0.00384	0.00364	0.00461	0.00502	0.00374	0.00010	0.00481	0.00020	0.39019	0.31910	0.50238	0.58461	0.35464	0.03554	0.54350	0.04111
GXT_12942561	AK048197	GXL_6679	AK048197	0	NC_000067	chr1	+	30932286	30935067	2782	1	7.82e-01	NA	-0.15	down	13	10	14	14	0.00105	0.00091	0.00113	0.00118	0.00098	0.00007	0.00115	0.00003	0.08686	0.07590	0.09409	0.10011	0.08138	0.00548	0.09710	0.00301
GXT_12942563	AK048146	GXL_6600	B3gat2	280645	NC_000067	chr1	+	23768850	23822578	1737	2	8.56e-01	NA	0.09	up	3	2	3	1	0.00039	0.00015	0.00039	0.00014	0.00027	0.00012	0.00026	0.00013	0.03211	0.02431	0.03229	0.01145	0.02821	0.00390	0.02187	0.01042
GXT_12942564	AK048123	GXL_110234	9430016H08Rik	68115	NC_000067	chr1	+	57463602	57474788	3101	5	3.35e-03	3.41e-02	0.49	up	1682	1585	1347	1042	0.09945	0.10866	0.08131	0.06690	0.10406	0.00461	0.07411	0.00720	10.08270	10.79193	8.12197	6.68460	10.43731	0.35462	7.40328	0.71868
GXT_12942565	AK048064	GXL_1196181	Armc9	78795	NC_000067	chr1	+	88051377	88076425	2677	10	1.01e-02	7.44e-02	0.53	up	480	436	314	329	0.02873	0.02841	0.01880	0.02130	0.02857	0.00016	0.02005	0.00125	3.33308	3.43882	2.19319	2.44488	3.38595	0.05287	2.31903	0.12584
GXT_12942567	AK048005	GXL_6611	Lipt1	623661	NC_000067	chr1	+	37929051	37934232	2644	2	2.57e-01	5.52e-01	0.28	up	273	204	210	188	0.02281	0.01934	0.01740	0.01678	0.02107	0.00174	0.01709	0.00031	1.91935	1.62907	1.48509	1.41451	1.77421	0.14514	1.44980	0.03529
GXT_12942569	AK047686	GXL_20287	Irf6	54139	NC_000067	chr1	+	194999838	195002287	1986	2	1.86e-02	1.12e-01	0.53	up	373	400	288	259	0.04082	0.05003	0.03146	0.03037	0.04543	0.00460	0.03092	0.00055	3.49126	4.25258	2.71149	2.59436	3.87192	0.38066	2.65292	0.05856
GXT_12942570	AK047275	GXL_20349	AK047275	0	NC_000067	chr1	+	196868577	196870873	2297	1	6.86e-01	NA	-0.07	down	0	0	0	1	0.00000	0.00000	0.00000	0.00010	0.00000	0.00000	0.00005	0.00005	0.00000	0.00000	0.00000	0.00866	0.00000	0.00000	0.00433	0.00433
GXT_12942571	AK047267	GXL_210261	Scyl3	240880	NC_000067	chr1	+	165881344	165883933	1825	2	2.61e-01	5.56e-01	0.24	up	568	452	414	466	0.06581	0.05858	0.04761	0.05695	0.06220	0.00361	0.05228	0.00467	5.78546	5.22934	4.24163	5.07963	5.50740	0.27806	4.66063	0.41900
GXT_12942572	AK047213	GXL_210168	AK047213	0	NC_000067	chr1	+	172145325	172146553	1229	1	8.45e-01	NA	0.09	up	2	3	3	1	0.00037	0.00060	0.00055	0.00018	0.00048	0.00011	0.00037	0.00018	0.03025	0.05154	0.04564	0.01619	0.04090	0.01065	0.03091	0.01473
GXT_12942574	AK047005	GXL_87730	Eif2d	16865	NC_000067	chr1	+	133049790	133076979	3280	13	2.28e-07	1.70e-05	0.76	up	7649	7930	4862	4540	0.37631	0.45253	0.24454	0.24308	0.41442	0.03811	0.24381	0.00073	43.34942	51.04708	27.71638	27.53540	47.19825	3.84883	27.62589	0.09049
GXT_12942575	AK046790	GXL_110155	Stradb	227154	NC_000067	chr1	+	59030444	59052559	2882	12	5.64e-01	8.04e-01	0.13	up	403	456	451	362	0.02489	0.03238	0.02821	0.02379	0.02864	0.00375	0.02600	0.00221	2.59934	3.34074	2.92602	2.49876	2.97004	0.37070	2.71239	0.21363
GXT_12942576	AK046693	GXL_1196181	Armc9	78795	NC_000067	chr1	+	88051373	88173272	3555	25	9.91e-07	6.04e-05	0.81	up	1208	1144	681	678	0.05262	0.05573	0.02862	0.03121	0.05418	0.00156	0.02992	0.00130	6.31655	6.79451	3.58181	3.79402	6.55553	0.23898	3.68791	0.10610
GXT_12942577	AK046539	GXL_87730	Eif2d	16865	NC_000067	chr1	+	133049773	133070046	1985	15	1.86e-07	1.44e-05	0.77	up	9684	10126	6129	5746	0.80515	0.97336	0.51787	0.51807	0.88926	0.08410	0.51797	0.00010	90.68735	107.70826	57.73306	57.58568	99.19780	8.51046	57.65937	0.07369
GXT_12942579	AK046517	GXL_110149	Stat1	20846	NC_000067	chr1	+	52176466	52217574	4000	24	8.50e-02	2.96e-01	0.37	up	1028	800	629	799	0.04335	0.03848	0.02675	0.03541	0.04091	0.00243	0.03108	0.00433	4.77733	4.22281	2.94026	3.97371	4.50007	0.27726	3.45698	0.51673
GXT_12942580	AK046392	GXL_660632	AK046392	0	NC_000067	chr1	+	118118806	118124623	2834	2	NA	NA	0	no	0	0	0	0	0.00000	0.00000	0.00000	0.00000	0.00000	0.00000	0.00000	0.00000	0.00000	0.00000	0.00000	0.00000	0.00000	0.00000	0.00000	0.00000
GXT_12942583	AK046254	GXL_125371	Utp14b	195434	NC_000067	chr1	+	78662566	78664165	1600	1	1.05e-02	7.63e-02	0.55	up	1111	1107	945	604	0.15568	0.17611	0.13272	0.09033	0.16590	0.01021	0.11152	0.02120	12.90763	14.60828	11.04351	7.50977	13.75795	0.85033	9.27664	1.76687
GXT_12942585	AK045911	GXL_125376	Efhd1	98363	NC_000067	chr1	+	89160938	89207411	1726	5	5.80e-06	2.56e-04	1.23	up	285	221	101	108	0.03389	0.03072	0.01166	0.01404	0.03231	0.00159	0.01285	0.00119	3.06942	2.70348	1.09415	1.24478	2.88645	0.18297	1.16946	0.07532
GXT_12942586	AK028378	GXL_27000	B2m	12010	NC_000068	chr2	+	121973422	121978610	651	4	9.58e-01	9.86e-01	0.01	up	1837	1213	2074	1043	0.49016	0.36811	0.55367	0.29300	0.42913	0.06102	0.42334	0.13034	52.45424	39.34155	59.56940	31.87225	45.89789	6.55635	45.72083	13.84858
GXT_12942587	AK090280	GXL_120317	Scrt2	545474	NC_000068	chr2	+	151919095	151921535	2174	2	3.44e-01	NA	-0.45	down	2	0	5	4	0.00021	0.00000	0.00049	0.00042	0.00011	0.00011	0.00046	0.00003	0.01710	0.00000	0.04300	0.03660	0.00855	0.00855	0.03980	0.00320
GXT_12942588	AK090101	GXL_120437	Tpx2	72119	NC_000068	chr2	+	152673748	152719755	2811	18	7.60e-02	2.77e-01	-0.23	down	9538	8926	11923	10463	0.58557	0.61943	0.73365	0.68461	0.60250	0.01693	0.70913	0.02452	63.07379	67.04519	79.30857	74.04654	65.05949	1.98570	76.67755	2.63102
GXT_12942589	AK090095	GXL_168397	Abl1	11350	NC_000068	chr2	+	31615504	31659747	5753	11	4.49e-01	7.28e-01	0.10	up	3614	3074	3342	3059	0.12912	0.12503	0.11917	0.11571	0.12707	0.00205	0.11744	0.00173	11.67740	11.28187	10.86194	10.57778	11.47964	0.19777	10.71986	0.14208
GXT_12942590	AK090080	GXL_1196929	BC052040	399568	NC_000068	chr2	+	115407512	115604504	2692	11	8.02e-01	9.24e-01	-0.04	down	2242	2037	2199	2315	0.14826	0.15518	0.14758	0.16165	0.15172	0.00346	0.15462	0.00703	15.48150	15.97672	15.27375	17.10745	15.72911	0.24761	16.19060	0.91685
GXT_12942591	AK089997	GXL_1196720	Nup35	69482	NC_000068	chr2	+	80478973	80499059	1559	9	6.87e-01	8.71e-01	-0.06	down	2455	1992	2435	2316	0.27930	0.25979	0.27909	0.28444	0.26955	0.00975	0.28177	0.00268	29.27237	26.97832	29.20440	29.55302	28.12534	1.14702	29.37871	0.17431
GXT_12942592	AK089986	GXL_168455	Ciz1	68379	NC_000068	chr2	+	32218718	32233817	2967	18	3.98e-03	3.85e-02	-0.51	down	733	653	1149	901	0.04264	0.04335	0.06785	0.05509	0.04299	0.00036	0.06147	0.00638	4.59239	4.64694	7.24099	6.04111	4.61966	0.02727	6.64105	0.59994
GXT_12942593	AK089976	GXL_120404	Srxn1	76650	NC_000068	chr2	+	151931466	151937089	2583	2	8.15e-04	1.22e-02	-0.64	down	2093	1518	3437	2426	0.17676	0.14556	0.29163	0.21925	0.16116	0.01560	0.25544	0.03619	15.06251	12.40849	24.88001	18.68426	13.73550	1.32701	21.78213	3.09788
GXT_12942594	AK089975	GXL_63678	Rbm45	241490	NC_000068	chr2	+	76208155	76221773	1732	10	4.73e-01	7.45e-01	-0.12	down	1631	1342	1592	1715	0.16135	0.15258	0.16101	0.18683	0.15696	0.00439	0.17392	0.01291	17.50485	16.35973	17.18663	19.69816	16.93229	0.57256	18.44240	1.25577
GXT_12942598	AK089919	GXL_168310	Nek6	59126	NC_000068	chr2	+	38367263	38443010	3122	10	7.26e-01	8.90e-01	0.10	up	1092	1171	1487	724	0.06626	0.07764	0.08701	0.04598	0.07195	0.00569	0.06649	0.02052	6.50193	7.91946	8.90581	4.61334	7.21069	0.70877	6.75957	2.14624
GXT_12942599	AK089861	GXL_169954	Cd40	21939	NC_000068	chr2	+	164881184	164898448	2898	10	5.87e-01	8.16e-01	-0.19	down	67	80	91	86	0.00354	0.00492	0.00555	0.00475	0.00423	0.00069	0.00515	0.00040	0.42976	0.58286	0.58714	0.59035	0.50631	0.07655	0.58875	0.00161
GXT_12942600	AK089554	GXL_26983	LOC100503008	100503008	NC_000068	chr2	+	127735321	127737027	1707	1	NA	NA	0	no	0	0	0	0	0.00000	0.00000	0.00000	0.00000	0.00000	0.00000	0.00000	0.00000	0.00000	0.00000	0.00000	0.00000	0.00000	0.00000	0.00000	0.00000
GXT_12942601	AK089358	GXL_1197179	Pcif1	228866	NC_000068	chr2	+	164704868	164716937	2751	17	2.32e-01	5.23e-01	-0.18	down	1331	1265	1537	1507	0.08495	0.09163	0.09764	0.10217	0.08829	0.00334	0.09990	0.00226	8.99373	9.70893	10.44669	10.89763	9.35133	0.35760	10.67216	0.22547
GXT_12942602	AK089270	GXL_1196476	Ak1	11636	NC_000068	chr2	+	32480957	32490574	2063	7	8.04e-01	9.25e-01	-0.05	down	2033	2238	2024	2533	0.19064	0.24133	0.19373	0.25997	0.21598	0.02534	0.22685	0.03312	18.31853	22.90511	18.34454	24.42561	20.61182	2.29329	21.38508	3.04054
GXT_12942603	AK089231	GXL_212975	Gm9875	791315	NC_000068	chr2	+	13479475	13481951	2477	1	5.03e-01	NA	-0.18	down	0	0	1	1	0.00000	0.00000	0.00009	0.00005	0.00000	0.00000	0.00007	0.00002	0.00000	0.00000	0.00755	0.00803	0.00000	0.00000	0.00779	0.00024
GXT_12942604	AK089225	GXL_26902	Slc24a5	317750	NC_000068	chr2	+	124893860	124914130	1671	9	4.45e-02	1.97e-01	-0.37	down	793	604	905	955	0.10510	0.09054	0.12008	0.13504	0.09782	0.00728	0.12756	0.00748	8.82164	7.63189	10.12669	11.36937	8.22677	0.59488	10.74803	0.62134
GXT_12942605	AK089222	GXL_213040	Il1rn	16181	NC_000068	chr2	+	24200937	24205382	805	4	5.25e-01	NA	0.33	up	4	6	4	1	0.00099	0.00159	0.00107	0.00030	0.00129	0.00030	0.00068	0.00039	0.09237	0.15737	0.09291	0.02471	0.12487	0.03250	0.05881	0.03410
GXT_12942606	AK089150	GXL_690110	Scn2a1	110876	NC_000068	chr2	+	65602595	65603822	1228	1	3.82e-01	NA	-0.37	down	1	0	4	2	0.00018	0.00000	0.00074	0.00039	0.00009	0.00009	0.00056	0.00017	0.01514	0.00000	0.06091	0.03240	0.00757	0.00757	0.04666	0.01426
GXT_12942607	AK089075	GXL_241350	Rag2	19374	NC_000068	chr2	+	101464875	101471401	2139	3	NA	NA	0	no	0	0	0	0	0.00000	0.00000	0.00000	0.00000	0.00000	0.00000	0.00000	0.00000	0.00000	0.00000	0.00000	0.00000	0.00000	0.00000	0.00000	0.00000
GXT_12942615	AK088817	GXL_168304	Tank	21353	NC_000068	chr2	+	61431209	61492141	1877	8	3.08e-01	6.05e-01	-0.22	down	374	290	434	363	0.03640	0.03129	0.04273	0.03684	0.03385	0.00256	0.03979	0.00294	3.70390	3.26216	4.32336	3.84726	3.48303	0.22087	4.08531	0.23805
GXT_12942616	AK088810	GXL_210596	Dclre1c	227525	NC_000068	chr2	+	3341437	3378375	3828	14	2.76e-01	5.72e-01	-0.22	down	516	416	529	588	0.02269	0.02069	0.02312	0.02615	0.02169	0.00100	0.02464	0.00151	2.50571	2.29453	2.58392	3.05573	2.40012	0.10559	2.81982	0.23591
GXT_12942617	AK088800	GXL_169925	Pcmtd2	245867	NC_000068	chr2	+	181572621	181592149	3490	7	3.80e-01	6.73e-01	0.16	up	821	677	662	706	0.04809	0.04518	0.03937	0.04461	0.04663	0.00146	0.04199	0.00262	4.37291	4.09576	3.54673	4.02428	4.23433	0.13857	3.78551	0.23877
GXT_12942630	AK088721	GXL_241490	Pdia3	14827	NC_000068	chr2	+	121239681	121263714	1891	13	6.51e-01	8.52e-01	0.07	up	28048	23221	29201	21031	2.42590	2.25725	2.52285	1.94899	2.34157	0.08432	2.23592	0.28693	275.71652	259.27521	288.73645	221.24721	267.49586	8.22065	254.99183	33.74462
GXT_12942637	AK088650	GXL_168298	Ssb	20823	NC_000068	chr2	+	69699637	69709843	1983	12	5.30e-01	7.84e-01	-0.08	down	10718	9377	11056	10787	0.89932	0.88426	0.92217	0.95538	0.89179	0.00753	0.93878	0.01660	100.47164	99.84189	104.24873	108.21497	100.15677	0.31487	106.23185	1.98312
GXT_12942640	AK088599	GXL_63716	Pdk1	228026	NC_000068	chr2	+	71733764	71740039	2206	3	2.01e-03	2.37e-02	-0.58	down	4648	3491	5617	6882	0.44692	0.38394	0.54353	0.71143	0.41543	0.03149	0.62748	0.08395	39.16635	33.41304	47.60958	62.06097	36.28970	2.87665	54.83527	7.22569
GXT_12942641	AK088594	GXL_213050	Il2ra	16184	NC_000068	chr2	+	11564477	11614818	4367	8	9.02e-01	NA	-0.06	down	32	18	30	24	0.00158	0.00105	0.00153	0.00126	0.00131	0.00027	0.00139	0.00013	0.13621	0.08703	0.12845	0.10933	0.11162	0.02459	0.11889	0.00956
GXT_12942647	AK088523	GXL_213025	Man1b1	227619	NC_000068	chr2	+	25198742	25207730	3017	8	2.49e-01	5.42e-01	-0.18	down	2543	2064	3051	2357	0.16552	0.15354	0.19977	0.16161	0.15953	0.00599	0.18069	0.01908	15.66836	14.44462	18.90873	15.54153	15.05649	0.61187	17.22513	1.68360
GXT_12942649	AK088502	GXL_241437	Bub1b	12236	NC_000068	chr2	+	118455639	118467324	1715	9	4.84e-01	7.53e-01	0.09	up	6239	5815	5981	5658	0.65231	0.68916	0.63077	0.63105	0.67073	0.01843	0.63091	0.00014	67.62438	71.59080	65.20863	65.63088	69.60759	1.98321	65.41976	0.21113
GXT_12942650	AK088467	GXL_120490	Ift52	245866	NC_000068	chr2	+	162843208	162871871	2124	13	7.39e-01	8.96e-01	0.06	up	2712	2247	2283	2590	0.22504	0.21098	0.19169	0.22547	0.21801	0.00703	0.20858	0.01689	23.73491	22.33676	20.09772	24.25798	23.03583	0.69907	22.17785	2.08013
GXT_12942654	AK088389	GXL_241426	Nusap1	108907	NC_000068	chr2	+	119444465	119475512	2175	12	1.20e-02	8.34e-02	-0.48	down	3578	3096	4185	5418	0.29023	0.28505	0.34176	0.46997	0.28764	0.00259	0.40587	0.06410	30.57972	30.05476	35.97755	49.55519	30.31724	0.26248	42.76637	6.78882
GXT_12942655	AK088370	GXL_168298	Ssb	20823	NC_000068	chr2	+	69699686	69701937	2252	1	7.89e-01	9.19e-01	-0.04	down	1145	1079	1198	1161	0.09187	0.09470	0.09305	0.09541	0.09329	0.00142	0.09423	0.00118	9.45126	10.11637	9.94681	10.25589	9.78382	0.33256	10.10135	0.15454
GXT_12942656	AK088362	GXL_213103	Pnpla7	241274	NC_000068	chr2	+	24831608	24909575	4517	35	4.44e-01	7.24e-01	0.15	up	1221	1011	922	1125	0.04474	0.04053	0.03341	0.04339	0.04263	0.00211	0.03840	0.00499	5.02479	4.72577	3.81660	4.95464	4.87528	0.14951	4.38562	0.56902
GXT_12942659	AK088222	GXL_923441	Nudt5	53893	NC_000068	chr2	+	5766080	5789782	1590	10	1.79e-01	4.55e-01	-0.21	down	2768	2870	3617	3136	0.29518	0.34855	0.38700	0.36379	0.32187	0.02669	0.37540	0.01161	32.36096	38.11153	42.53504	39.23632	35.23624	2.87529	40.88568	1.64936
GXT_12942660	AK088206	GXL_169941	Polr3k	67005	NC_000068	chr2	+	181599166	181604866	2155	3	4.45e-01	7.26e-01	0.12	up	1281	1216	1165	1189	0.12045	0.12985	0.10723	0.11983	0.12515	0.00470	0.11353	0.00630	11.04980	11.91401	10.10821	10.97600	11.48190	0.43210	10.54210	0.43389
GXT_12942664	AK088017	GXL_241433	Pamr1	210622	NC_000068	chr2	+	102390280	102483190	2745	11	1.20e-01	3.62e-01	0.65	up	60	54	32	36	0.00392	0.00350	0.00222	0.00274	0.00371	0.00021	0.00248	0.00026	0.40631	0.41536	0.21797	0.26090	0.41084	0.00453	0.23944	0.02147
GXT_12942665	AK088015	GXL_1196656	Dync1i2	13427	NC_000068	chr2	+	71050033	71101349	2478	16	3.99e-02	1.84e-01	-0.30	down	4501	3912	5165	5506	0.30760	0.29751	0.35260	0.39605	0.30256	0.00504	0.37433	0.02172	33.76449	33.33260	38.97306	44.20224	33.54855	0.21595	41.58765	2.61459
GXT_12942667	AK087998	GXL_212973	Wdr85	67228	NC_000068	chr2	+	24817981	24827681	1515	8	6.29e-01	8.40e-01	0.08	up	943	922	934	883	0.11716	0.12706	0.11565	0.11173	0.12211	0.00495	0.11369	0.00196	11.57048	12.84961	11.52736	11.59465	12.21005	0.63957	11.56100	0.03364
GXT_12942668	AK087933	GXL_63810	Mtx2	53375	NC_000068	chr2	+	74663881	74714795	1236	10	1.02e-02	7.48e-02	0.38	up	2582	2525	2140	1907	0.32578	0.35408	0.26582	0.25096	0.33993	0.01415	0.25839	0.00743	38.83204	43.13348	32.37358	30.69316	40.98276	2.15072	31.53337	0.84021
GXT_12942669	AK087711	GXL_120432	Bpil3	228796	NC_000068	chr2	+	153734328	153738529	520	6	NA	NA	0	no	0	0	0	0	0.00000	0.00000	0.00000	0.00000	0.00000	0.00000	0.00000	0.00000	0.00000	0.00000	0.00000	0.00000	0.00000	0.00000	0.00000	0.00000
GXT_12942671	AK087667	GXL_241431	Gm6306	622282	NC_000068	chr2	+	104551832	104552931	1100	1	8.03e-01	NA	-0.14	down	3	6	6	6	0.00032	0.00108	0.00109	0.00109	0.00070	0.00038	0.00109	0.00000	0.05070	0.11517	0.10199	0.10851	0.08293	0.03223	0.10525	0.00326
GXT_12942672	AK087660	GXL_690168	Tshz2	228911	NC_000068	chr2	+	169711869	169738587	698	2	8.74e-01	NA	0.08	up	3	2	1	3	0.00097	0.00073	0.00032	0.00096	0.00085	0.00012	0.00064	0.00032	0.07989	0.06050	0.02679	0.08550	0.07020	0.00970	0.05615	0.02936
GXT_12942673	AK087428	GXL_473241	Itih5	209378	NC_000068	chr2	+	10075243	10173422	3121	14	6.91e-06	2.94e-04	1.65	up	118	158	42	36	0.00692	0.01087	0.00244	0.00238	0.00890	0.00197	0.00241	0.00003	0.70281	1.06889	0.25162	0.22947	0.88585	0.18304	0.24055	0.01108
GXT_12942674	AK087262	GXL_169912	Cass4	320664	NC_000068	chr2	+	172219453	172220090	638	1	8.46e-01	NA	0.09	up	2	2	1	2	0.00049	0.00060	0.00003	0.00044	0.00054	0.00005	0.00024	0.00021	0.05827	0.06619	0.02931	0.06236	0.06223	0.00396	0.04584	0.01653
GXT_12942675	AK087148	GXL_212950	Thnsl1	208967	NC_000068	chr2	+	21127414	21135935	1707	3	7.31e-01	8.92e-01	-0.08	down	247	214	258	244	0.03116	0.03065	0.03248	0.03273	0.03091	0.00026	0.03261	0.00013	2.68977	2.64699	2.82606	2.84358	2.66838	0.02139	2.83482	0.00876
GXT_12942676	AK087048	GXL_120369	Tm9sf4	99237	NC_000068	chr2	+	152987284	153036194	3643	18	5.71e-02	2.30e-01	-0.27	down	3782	3203	4273	4403	0.18516	0.17662	0.21124	0.23241	0.18089	0.00427	0.22182	0.01058	19.29811	18.56391	21.93154	24.04357	18.93101	0.36710	22.98756	1.05602
GXT_12942677	AK086962	GXL_63859	Slc43a3	58207	NC_000068	chr2	+	84777047	84788290	2621	6	2.62e-04	5.16e-03	1.14	up	183	242	103	84	0.01144	0.01715	0.00652	0.00543	0.01429	0.00285	0.00597	0.00054	1.29789	1.94949	0.73479	0.63756	1.62369	0.32580	0.68617	0.04862
GXT_12942678	AK086715	GXL_473284	Gnas	14683	NC_000068	chr2	+	174153258	174154335	1078	1	7.51e-01	9.01e-01	0.12	up	80	118	77	109	0.01466	0.02651	0.01478	0.02208	0.02058	0.00592	0.01843	0.00365	1.37951	2.31119	1.33557	2.01149	1.84535	0.46584	1.67353	0.33796
GXT_12942679	AK086700	GXL_168310	Nek6	59126	NC_000068	chr2	+	38367220	38443561	3716	10	7.21e-01	8.88e-01	0.10	up	1114	1187	1504	742	0.05699	0.06629	0.07409	0.03978	0.06164	0.00465	0.05693	0.01716	5.57265	6.74445	7.56776	3.97226	6.15855	0.58590	5.77001	1.79775
GXT_12942680	AK086391	GXL_923567	4930529M08Rik	78774	NC_000068	chr2	+	145760541	145791957	3306	5	5.13e-01	NA	0.37	up	21	11	16	5	0.00128	0.00075	0.00103	0.00022	0.00102	0.00027	0.00063	0.00041	0.11808	0.07025	0.09049	0.03009	0.09416	0.02391	0.06029	0.03020
GXT_12942681	AK086317	GXL_473284	Gnas	14683	NC_000068	chr2	+	174112703	174114671	1969	1	2.31e-01	5.21e-01	-0.49	down	48	35	60	66	0.00531	0.00446	0.00672	0.00783	0.00489	0.00042	0.00728	0.00055	0.45316	0.37531	0.56977	0.66682	0.41424	0.03893	0.61830	0.04852
GXT_12942682	AK086256	GXL_213042	Gpr158	241263	NC_000068	chr2	+	21289194	21733315	3580	8	5.70e-01	NA	-0.13	down	0	0	0	2	0.00000	0.00000	0.00000	0.00013	0.00000	0.00000	0.00006	0.00006	0.00000	0.00000	0.00000	0.01111	0.00000	0.00000	0.00556	0.00556
GXT_12942683	AK086119	GXL_213032	Kcnt1	227632	NC_000068	chr2	+	25733377	25750695	1673	10	8.42e-01	NA	0.11	up	10	11	15	4	0.00110	0.00121	0.00144	0.00057	0.00115	0.00005	0.00101	0.00044	0.11111	0.13883	0.16765	0.04756	0.12497	0.01386	0.10760	0.06004
GXT_12942684	AK085853	GXL_279940	Ankrd16	320816	NC_000068	chr2	+	11700200	11702441	1468	2	9.88e-02	3.24e-01	-0.42	down	157	151	225	208	0.02283	0.02386	0.03180	0.03099	0.02334	0.00051	0.03139	0.00041	1.98804	2.17181	2.86584	2.81869	2.07992	0.09188	2.84227	0.02357
GXT_12942685	AK085766	GXL_923507	B230120H23Rik	65964	NC_000068	chr2	+	72240094	72240976	883	1	9.22e-01	9.73e-01	-0.04	down	69	60	78	59	0.01742	0.01717	0.01974	0.01598	0.01730	0.00013	0.01786	0.00188	1.45258	1.43470	1.65169	1.32923	1.44364	0.00894	1.49046	0.16123
GXT_12942686	AK085730	GXL_280112	St6galnac6	50935	NC_000068	chr2	+	32442608	32454732	3147	6	8.58e-02	2.97e-01	0.57	up	309	606	359	267	0.01901	0.04277	0.02288	0.01759	0.03089	0.01188	0.02024	0.00264	1.82522	4.06581	2.13301	1.68781	2.94551	1.12030	1.91041	0.22260
GXT_12942687	AK085624	GXL_213135	AK085624	0	NC_000068	chr2	+	29366214	29369437	3224	1	4.12e-01	NA	-0.41	down	17	18	30	24	0.00118	0.00142	0.00208	0.00176	0.00130	0.00012	0.00192	0.00016	0.09802	0.11788	0.17399	0.14809	0.10795	0.00993	0.16104	0.01295
GXT_12942688	AK085616	GXL_168368	D730039F16Rik	77996	NC_000068	chr2	+	34729956	34747653	2312	6	9.20e-01	NA	-0.05	down	23	20	31	16	0.00200	0.00208	0.00243	0.00132	0.00204	0.00004	0.00187	0.00055	0.18492	0.18265	0.25071	0.13767	0.18379	0.00113	0.19419	0.05652
GXT_12942689	AK085546	GXL_778638	Prkcq	18761	NC_000068	chr2	+	11093740	11184712	3969	12	1.47e-01	NA	0.78	up	18	3	1	3	0.00071	0.00019	0.00006	0.00018	0.00045	0.00026	0.00012	0.00006	0.08430	0.01596	0.00471	0.01504	0.05013	0.03417	0.00988	0.00516
GXT_12942692	AK084726	GXL_63863	AK084726	0	NC_000068	chr2	+	90757801	90758598	798	1	7.30e-01	8.92e-01	0.14	up	66	54	65	46	0.01733	0.01672	0.01763	0.01289	0.01702	0.00031	0.01526	0.00237	1.53742	1.42877	1.52302	1.14674	1.48310	0.05432	1.33488	0.18814
GXT_12942693	AK084631	GXL_212956	Gpsm1	67839	NC_000068	chr2	+	26171112	26203754	3124	13	2.13e-03	2.48e-02	-0.55	down	538	450	759	738	0.03351	0.03179	0.04638	0.04795	0.03265	0.00086	0.04716	0.00079	3.20128	3.04140	4.54283	4.69953	3.12134	0.07994	4.62118	0.07835
GXT_12942694	AK084622	GXL_63724	Arhgap1	228359	NC_000068	chr2	+	91493365	91512475	3084	13	1.57e-02	1.00e-01	-0.33	down	3342	2912	4406	3729	0.20174	0.19795	0.26388	0.23865	0.19984	0.00190	0.25127	0.01262	20.14394	19.93649	26.71318	24.05401	20.04021	0.10373	25.38359	1.32958
GXT_12942695	AK084460	GXL_120373	Rem1	19700	NC_000068	chr2	+	152452737	152460718	1401	5	3.38e-01	NA	0.53	up	17	14	8	9	0.00239	0.00194	0.00129	0.00102	0.00217	0.00023	0.00115	0.00013	0.22556	0.21099	0.10677	0.12779	0.21827	0.00728	0.11728	0.01051
GXT_12942697	AK084226	GXL_63672	Harbi1	241547	NC_000068	chr2	+	91551074	91555587	3686	2	2.16e-01	5.03e-01	-0.31	down	250	181	261	292	0.01447	0.01217	0.01515	0.01751	0.01332	0.00115	0.01633	0.00118	1.26077	1.03680	1.32398	1.57593	1.14878	0.11199	1.44996	0.12598
GXT_12942698	AK084159	GXL_26989	Slc20a1	20515	NC_000068	chr2	+	129024537	129026914	1628	4	2.36e-01	5.27e-01	-0.19	down	2426	2364	2685	2967	0.27893	0.31220	0.30924	0.37057	0.29556	0.01663	0.33991	0.03066	27.70058	30.65947	30.83794	36.25539	29.18003	1.47945	33.54666	2.70872
GXT_12942699	AK084018	GXL_1196823	Fnbp4	55935	NC_000068	chr2	+	90585736	90621173	4477	17	6.60e-01	8.57e-01	-0.06	down	7999	6742	8109	7640	0.33353	0.32130	0.34128	0.34158	0.32742	0.00612	0.34143	0.00015	33.21246	31.79606	33.86692	33.94812	32.50426	0.70820	33.90752	0.04060
GXT_12942700	AK083930	GXL_120319	Top1	21969	NC_000068	chr2	+	160471716	160475843	3783	2	1.91e-02	1.14e-01	-0.46	down	453	375	572	608	0.02049	0.02087	0.02646	0.02926	0.02068	0.00019	0.02786	0.00140	2.22594	2.09299	2.82719	3.19725	2.15946	0.06648	3.01222	0.18503
GXT_12942701	AK083895	GXL_212950	Thnsl1	208967	NC_000068	chr2	+	21127352	21136636	3898	3	9.28e-01	9.75e-01	-0.02	down	556	547	588	563	0.03128	0.03474	0.03291	0.03364	0.03301	0.00173	0.03327	0.00037	2.65146	2.96290	2.82053	2.87327	2.80718	0.15572	2.84690	0.02637
GXT_12942704	AK083733	GXL_280980	Ralgapb	228850	NC_000068	chr2	+	158235612	158253788	2332	3	9.50e-01	9.84e-01	-0.02	down	107	99	107	108	0.00924	0.00872	0.00827	0.00863	0.00898	0.00026	0.00845	0.00018	0.85292	0.89635	0.85793	0.92131	0.87464	0.02171	0.88962	0.03169
GXT_12942705	AK083717	GXL_63752	Itga6	16403	NC_000068	chr2	+	71679782	71694815	1536	7	6.90e-01	8.72e-01	0.06	up	2414	2439	2656	2150	0.29728	0.34621	0.33252	0.28206	0.32175	0.02447	0.30729	0.02523	29.21450	33.52681	32.33198	27.84560	31.37065	2.15615	30.08879	2.24319
GXT_12942706	AK083701	GXL_660775	Hmcn2	665700	NC_000068	chr2	+	31302290	31316257	2460	13	7.53e-01	9.02e-01	0.10	up	169	120	169	107	0.01475	0.01184	0.01492	0.01011	0.01329	0.00145	0.01251	0.00241	1.27704	1.02995	1.28454	0.86528	1.15349	0.12355	1.07491	0.20963
GXT_12942707	AK083700	GXL_120363	Kif3b	16569	NC_000068	chr2	+	153117165	153157950	4443	9	5.36e-01	7.87e-01	-0.10	down	1045	917	1191	981	0.04830	0.04844	0.05576	0.04796	0.04837	0.00007	0.05186	0.00390	4.37212	4.35777	5.01223	4.39240	4.36495	0.00717	4.70232	0.30991
GXT_12942709	AK083596	GXL_63763	Ambra1	228361	NC_000068	chr2	+	91570339	91651126	3419	9	7.64e-01	9.07e-01	0.05	up	1113	1062	1096	1069	0.06246	0.06765	0.06214	0.06416	0.06506	0.00260	0.06315	0.00101	6.05130	6.55839	5.99386	6.21997	6.30485	0.25354	6.10691	0.11306
GXT_12942710	AK083541	GXL_120369	Tm9sf4	99237	NC_000068	chr2	+	152987039	153036199	3893	18	5.48e-02	2.25e-01	-0.27	down	3796	3222	4303	4424	0.17388	0.16632	0.19912	0.21853	0.17010	0.00378	0.20882	0.00971	18.12568	17.47482	20.66723	22.60685	17.80025	0.32543	21.63704	0.96981
GXT_12942711	AK083493	GXL_280111		-2	NC_000068	chr2	+	32426424	32430617	4194	1	3.22e-01	6.19e-01	-0.17	down	830	853	1044	922	0.03960	0.04642	0.04967	0.04722	0.04301	0.00341	0.04845	0.00123	3.67877	4.29430	4.65444	4.37333	3.98653	0.30776	4.51389	0.14055
GXT_12942713	AK083366	GXL_26903	Mrps5	77721	NC_000068	chr2	+	127413161	127429719	1432	12	4.24e-01	7.10e-01	0.12	up	5622	5565	5082	5461	0.61607	0.69179	0.56010	0.64087	0.65393	0.03786	0.60049	0.04039	72.97939	82.05286	66.35705	75.86449	77.51612	4.53674	71.11077	4.75372
GXT_12942715	AK083291	GXL_168300	Rif1	51869	NC_000068	chr2	+	51967651	51977631	2594	7	8.34e-01	9.38e-01	0.04	up	7568	5554	5817	7149	0.57431	0.48121	0.44210	0.57683	0.52776	0.04655	0.50946	0.06736	54.23299	45.20719	41.92997	54.82577	49.72009	4.51290	48.37787	6.44790
GXT_12942716	AK083234	GXL_213042	Gpr158	241263	NC_000068	chr2	+	21289169	21747891	2888	11	5.70e-01	NA	-0.13	down	0	0	0	2	0.00000	0.00000	0.00000	0.00017	0.00000	0.00000	0.00009	0.00009	0.00000	0.00000	0.00000	0.01378	0.00000	0.00000	0.00689	0.00689
GXT_12942718	AK083125	GXL_26883	Stard7	99138	NC_000068	chr2	+	127096440	127124668	2869	7	2.05e-02	1.19e-01	-0.34	down	2644	2129	3134	3061	0.18265	0.16749	0.21850	0.22752	0.17507	0.00758	0.22301	0.00451	17.13103	15.66811	20.42509	21.22473	16.39957	0.73146	20.82491	0.39982
GXT_12942719	AK083055	GXL_63810	Mtx2	53375	NC_000068	chr2	+	74663908	74716488	2902	10	1.02e-02	7.46e-02	0.37	up	2592	2532	2144	1918	0.13953	0.15142	0.11357	0.10783	0.14547	0.00595	0.11070	0.00287	16.60313	18.42205	13.81411	13.14803	17.51259	0.90946	13.48107	0.33304
GXT_12942720	AK083043	GXL_63789	Psmc3	19182	NC_000068	chr2	+	90894212	90906526	1819	13	8.58e-01	9.48e-01	0.03	up	9514	8912	9153	9459	0.83824	0.88636	0.81741	0.88444	0.86230	0.02406	0.85092	0.03352	97.22610	103.44609	94.08626	103.44796	100.33610	3.10999	98.76711	4.68085
GXT_12942721	AK082914	GXL_169993	C430017C20Rik	100036524	NC_000068	chr2	+	172764374	172768034	3661	1	3.44e-04	6.34e-03	1.29	up	114	110	49	35	0.00663	0.00718	0.00276	0.00217	0.00690	0.00028	0.00247	0.00029	0.57884	0.63440	0.25026	0.19019	0.60662	0.02778	0.22023	0.03003
GXT_12942723	AK082888	GXL_212939	Tprn	97031	NC_000068	chr2	+	25118138	25125402	2784	4	9.71e-01	9.91e-01	-0.01	down	1391	1342	1211	1602	0.10383	0.11375	0.09176	0.12780	0.10879	0.00496	0.10978	0.01802	9.28775	10.17782	8.13337	11.44729	9.73278	0.44503	9.79033	1.65696
GXT_12942725	AK082649	GXL_168305	Csrnp3	77771	NC_000068	chr2	+	65683899	65863663	4495	6	4.47e-02	1.97e-01	-0.71	down	63	61	133	90	0.00300	0.00333	0.00602	0.00440	0.00317	0.00016	0.00521	0.00081	0.26053	0.28653	0.55324	0.39831	0.27353	0.01300	0.47577	0.07746
GXT_12942727	AK082646	GXL_280723	Ctdspl2	329506	NC_000068	chr2	+	121781882	121838153	3683	13	7.46e-01	9.00e-01	0.05	up	4013	2958	3294	3545	0.20483	0.17259	0.16644	0.19253	0.18871	0.01612	0.17949	0.01305	20.25442	16.95774	16.72312	19.14802	18.60608	1.64834	17.93557	1.21245
GXT_12942728	AK082613	GXL_26956	Bcl2l11	12125	NC_000068	chr2	+	127951779	127986962	3711	4	4.15e-02	1.88e-01	-0.32	down	996	869	1253	1145	0.05462	0.05514	0.07104	0.06912	0.05488	0.00026	0.07008	0.00096	4.98908	4.94425	6.31329	6.13796	4.96666	0.02241	6.22562	0.08767
GXT_12942730	AK082521	GXL_26976	Galk2	69976	NC_000068	chr2	+	125684954	125810034	2520	10	1.56e-01	4.20e-01	-0.23	down	812	696	931	897	0.05656	0.05532	0.06533	0.06736	0.05594	0.00062	0.06635	0.00102	5.98974	5.83150	6.90788	7.08111	5.91062	0.07912	6.99450	0.08661
GXT_12942731	AK082425	GXL_241415	Syt13	80976	NC_000068	chr2	+	92755258	92796208	3751	6	1.60e-02	1.01e-01	-0.59	down	377	268	615	407	0.02135	0.01695	0.03432	0.02431	0.01915	0.00220	0.02932	0.00501	1.86830	1.50855	3.06566	2.15852	1.68843	0.17988	2.61209	0.45357
GXT_12942732	AK082365	GXL_1196327	Frmd4a	209630	NC_000068	chr2	+	4322448	4533131	4376	24	1.96e-01	4.77e-01	0.31	up	909	587	538	673	0.04023	0.02978	0.02341	0.03199	0.03501	0.00523	0.02770	0.00429	3.86135	2.83226	2.29880	3.05948	3.34680	0.51455	2.67914	0.38034
GXT_12942734	AK082048	GXL_473272	Eif3j	78655	NC_000068	chr2	+	121854608	121878733	1569	7	5.71e-01	8.08e-01	0.07	up	6517	5623	6205	5659	0.77901	0.76369	0.75174	0.72515	0.77135	0.00766	0.73845	0.01330	77.21066	75.66878	73.94593	71.75070	76.43972	0.77094	72.84831	1.09762
GXT_12942736	AK081908	GXL_169995	Vapb	56491	NC_000068	chr2	+	173563144	173604828	1888	6	8.25e-01	9.35e-01	0.03	up	3014	2919	3193	2800	0.30842	0.33871	0.32183	0.30749	0.32356	0.01514	0.31466	0.00717	29.67520	32.64402	31.62222	29.50295	31.15961	1.48441	30.56258	1.05964
GXT_12942738	AK081723	GXL_1197052	Dtd1	66044	NC_000068	chr2	+	144556758	144558997	2240	1	6.86e-01	NA	-0.07	down	0	0	0	1	0.00000	0.00000	0.00000	0.00011	0.00000	0.00000	0.00006	0.00006	0.00000	0.00000	0.00000	0.00888	0.00000	0.00000	0.00444	0.00444
GXT_12942739	AK081680	GXL_120333	Ttpal	76080	NC_000068	chr2	+	163428088	163442931	2664	5	4.48e-01	7.27e-01	-0.17	down	285	275	368	288	0.02290	0.02504	0.02908	0.02378	0.02397	0.00107	0.02643	0.00265	1.98867	2.17957	2.58291	2.15064	2.08412	0.09545	2.36678	0.21613
GXT_12942741	AK081497	GXL_168407	C130021I20Rik	329385	NC_000068	chr2	+	33496851	33501869	3688	3	8.43e-01	NA	0.10	up	35	17	27	21	0.00210	0.00116	0.00157	0.00135	0.00163	0.00047	0.00146	0.00011	0.17641	0.09733	0.13689	0.11328	0.13687	0.03954	0.12509	0.01181
GXT_12942747	AK081354	GXL_1196644	Lass6	241447	NC_000068	chr2	+	68699499	68700781	1283	1	9.87e-01	9.96e-01	-0.01	down	44	63	70	43	0.00738	0.01156	0.01073	0.00741	0.00947	0.00209	0.00907	0.00166	0.63750	1.03678	1.02016	0.66673	0.83714	0.19964	0.84345	0.17671
GXT_12942748	AK081280	GXL_213088	AK081280	0	NC_000068	chr2	+	21591654	21593995	2342	1	NA	NA	0	no	0	0	0	0	0.00000	0.00000	0.00000	0.00000	0.00000	0.00000	0.00000	0.00000	0.00000	0.00000	0.00000	0.00000	0.00000	0.00000	0.00000	0.00000
GXT_12942749	AK081116	GXL_169933	AK081116	0	NC_000068	chr2	+	164349705	164352597	2893	1	9.97e-01	NA	0.00	up	1	0	1	0	0.00008	0.00000	0.00007	0.00000	0.00004	0.00004	0.00003	0.00003	0.00643	0.00000	0.00646	0.00000	0.00321	0.00321	0.00323	0.00323
GXT_12942750	AK080966	GXL_120321	H13	14950	NC_000068	chr2	+	152495235	152532560	3320	12	8.92e-01	9.62e-01	-0.03	down	2202	1270	1621	1967	0.10741	0.07051	0.08093	0.10349	0.08896	0.01845	0.09221	0.01128	12.32911	8.07676	9.12936	11.78625	10.20294	2.12617	10.45781	1.32845
GXT_12942751	AK080957	GXL_778670	Slc28a2	269346	NC_000068	chr2	+	122252213	122286866	3904	19	4.90e-01	NA	0.35	up	3	6	3	1	0.00012	0.00026	0.00017	0.00006	0.00019	0.00007	0.00012	0.00006	0.01428	0.03245	0.01437	0.00510	0.02337	0.00909	0.00974	0.00464
GXT_12942752	AK080914	GXL_168311	Dhrs9	241452	NC_000068	chr2	+	69218519	69241143	2817	5	6.80e-01	NA	-0.23	down	10	5	18	4	0.00064	0.00045	0.00120	0.00034	0.00055	0.00010	0.00077	0.00043	0.06599	0.03748	0.11948	0.02825	0.05173	0.01425	0.07387	0.04562
GXT_12942753	AK080745	GXL_473280	Snhg11	319317	NC_000068	chr2	+	158201418	158207326	1265	5	4.01e-01	6.91e-01	0.22	up	266	211	185	228	0.03887	0.03462	0.02816	0.03442	0.03674	0.00213	0.03129	0.00313	3.90880	3.52179	2.73449	3.58553	3.71530	0.19351	3.16001	0.42552
GXT_12942755	AK080671	GXL_63672	Harbi1	241547	NC_000068	chr2	+	91551079	91561233	1839	3	1.86e-01	4.65e-01	-0.30	down	385	318	402	492	0.04509	0.04268	0.04708	0.06021	0.04389	0.00120	0.05364	0.00657	3.89163	3.65104	4.08733	5.32222	3.77134	0.12030	4.70477	0.61745
GXT_12942756	AK080513	GXL_120393	Gzf1	74533	NC_000068	chr2	+	148506900	148509961	684	2	2.21e-01	5.09e-01	-0.32	down	166	161	233	193	0.05193	0.05466	0.07284	0.06211	0.05329	0.00137	0.06748	0.00537	4.51133	4.96983	6.36935	5.61320	4.74058	0.22925	5.99127	0.37807
GXT_12942757	AK080364	GXL_27018	Casc4	319996	NC_000068	chr2	+	121692856	121728841	614	4	5.94e-01	8.20e-01	-0.11	down	326	295	379	316	0.08858	0.08948	0.10477	0.09188	0.08903	0.00045	0.09832	0.00644	9.86965	10.14437	11.54161	10.23831	10.00701	0.13736	10.88996	0.65165
GXT_12942758	AK080318	GXL_168454	Fmnl2	71409	NC_000068	chr2	+	52978997	52992909	2699	7	3.69e-02	1.75e-01	-0.36	down	669	572	887	760	0.04826	0.04716	0.06487	0.06076	0.04771	0.00055	0.06281	0.00205	4.60761	4.47471	6.14492	5.60170	4.54116	0.06645	5.87331	0.27161
GXT_12942759	AK079927	GXL_169925	Pcmtd2	245867	NC_000068	chr2	+	181579179	181590800	1479	4	5.15e-01	7.74e-01	0.14	up	424	343	351	361	0.05859	0.05372	0.04919	0.05357	0.05615	0.00244	0.05138	0.00219	5.32905	4.89663	4.43746	4.85566	5.11284	0.21621	4.64656	0.20910
GXT_12942760	AK079921	GXL_120383	A530006G24Rik	381384	NC_000068	chr2	+	147536429	147543368	1331	3	NA	NA	0	no	0	0	0	0	0.00000	0.00000	0.00000	0.00000	0.00000	0.00000	0.00000	0.00000	0.00000	0.00000	0.00000	0.00000	0.00000	0.00000	0.00000	0.00000
GXT_12942761	AK079897	GXL_212988	Mrc1	17533	NC_000068	chr2	+	14250088	14253559	1177	3	1.09e-01	NA	-0.81	down	20	10	35	32	0.00324	0.00145	0.00612	0.00586	0.00234	0.00089	0.00599	0.00013	0.31587	0.17939	0.55602	0.54086	0.24763	0.06824	0.54844	0.00758
GXT_12942762	AK079848	GXL_169966	Gm9873	791354	NC_000068	chr2	+	168845770	168846866	1097	1	7.10e-03	5.82e-02	-0.94	down	50	54	121	103	0.01022	0.01255	0.02482	0.02243	0.01138	0.00117	0.02363	0.00119	0.84726	1.03934	2.06241	1.86784	0.94330	0.09604	1.96513	0.09728
GXT_12942763	AK079751	GXL_169932	Rnf114	81018	NC_000068	chr2	+	167328930	167341664	2152	6	8.78e-01	9.56e-01	0.02	up	5050	4138	4474	4774	0.46904	0.43907	0.41848	0.47397	0.45405	0.01498	0.44622	0.02774	43.62160	40.59942	38.87310	44.13159	42.11051	1.51109	41.50235	2.62925
GXT_12942765	AK079673	GXL_1196945	Capn3	12335	NC_000068	chr2	+	120328261	120330646	831	6	3.57e-01	6.53e-01	0.44	up	49	35	20	37	0.00959	0.00810	0.00371	0.00815	0.00884	0.00075	0.00593	0.00222	1.09609	0.88928	0.45001	0.88575	0.99269	0.10341	0.66788	0.21787
GXT_12942766	AK079529	GXL_169883	Oprl1	18389	NC_000068	chr2	+	181449749	181455677	2958	4	1.09e-04	2.60e-03	1.72	up	62	86	19	16	0.00443	0.00704	0.00134	0.00129	0.00574	0.00131	0.00131	0.00003	0.38962	0.61386	0.12010	0.10760	0.50174	0.11212	0.11385	0.00625
GXT_12942767	AK079462	GXL_923506	Dcaf17	75763	NC_000068	chr2	+	70893385	70924675	1214	11	5.26e-01	7.81e-01	0.12	up	919	780	741	854	0.11619	0.11617	0.09708	0.11610	0.11618	0.00001	0.10659	0.00951	14.07179	13.56587	11.41287	13.99422	13.81883	0.25296	12.70355	1.29068
GXT_12942768	AK079383	GXL_169910	Rae1	66679	NC_000068	chr2	+	172825638	172841233	1715	12	9.06e-01	9.68e-01	-0.02	down	6855	6405	7058	6745	0.64936	0.69187	0.67425	0.68302	0.67061	0.02125	0.67863	0.00438	74.30119	78.85452	76.95077	78.23971	76.57785	2.27666	77.59524	0.64447
GXT_12942769	AK079252	GXL_462378	Mertk	17289	NC_000068	chr2	+	128620183	128628081	1324	2	2.03e-01	4.86e-01	0.46	up	101	83	81	51	0.01668	0.01490	0.01374	0.00923	0.01579	0.00089	0.01149	0.00226	1.41803	1.32362	1.14391	0.76629	1.37082	0.04720	0.95510	0.18881
GXT_12942770	AK079175	GXL_213004	Yme1l1	27377	NC_000068	chr2	+	23012066	23054156	3906	19	4.69e-01	7.42e-01	-0.09	down	9057	8184	9575	9361	0.38705	0.39666	0.41068	0.42863	0.39186	0.00481	0.41966	0.00898	43.10271	44.23897	45.83550	47.67596	43.67084	0.56813	46.75573	0.92023
GXT_12942771	AK079150	GXL_169891	Edn3	13616	NC_000068	chr2	+	174586260	174608119	1553	5	9.13e-01	NA	0.06	up	41	12	25	25	0.00489	0.00164	0.00297	0.00370	0.00327	0.00163	0.00334	0.00037	0.49076	0.16315	0.30100	0.32024	0.32695	0.16380	0.31062	0.00962
GXT_12942772	AK079136	GXL_168503	Ncs1	14299	NC_000068	chr2	+	31126132	31148666	1390	7	8.79e-01	9.57e-01	0.04	up	338	244	297	283	0.04343	0.03653	0.03946	0.03884	0.03998	0.00345	0.03915	0.00031	4.52017	3.70635	3.99519	4.05024	4.11326	0.40691	4.02271	0.02752
GXT_12942773	AK079076	GXL_213004	Yme1l1	27377	NC_000068	chr2	+	23050906	23054071	1687	2	5.34e-01	7.86e-01	-0.09	down	1777	1634	1866	1879	0.21975	0.22670	0.22813	0.24661	0.22323	0.00348	0.23737	0.00924	19.58055	20.45072	20.68197	22.15752	20.01563	0.43509	21.41974	0.73778
GXT_12942774	AK079048	GXL_63724	Arhgap1	228359	NC_000068	chr2	+	91490351	91511284	1668	14	1.90e-02	1.13e-01	-0.34	down	2211	2011	3003	2519	0.21524	0.22376	0.29200	0.26133	0.21950	0.00426	0.27666	0.01533	24.64025	25.45585	33.66315	30.04288	25.04805	0.40780	31.85301	1.81014
GXT_12942775	AK079000	GXL_120377	Defb20	319579	NC_000068	chr2	+	152302798	152305670	691	2	6.77e-01	NA	0.07	up	0	1	0	0	0.00000	0.00037	0.00000	0.00000	0.00018	0.00018	0.00000	0.00000	0.00000	0.03056	0.00000	0.00000	0.01528	0.01528	0.00000	0.00000
GXT_12942776	AK078923	GXL_241425	Lin7c	22343	NC_000068	chr2	+	109731017	109738336	1397	5	3.84e-01	6.76e-01	-0.12	down	2226	1850	2330	2236	0.30154	0.27970	0.31456	0.32842	0.29062	0.01092	0.32149	0.00693	29.61974	27.96063	31.18566	31.84086	28.79019	0.82956	31.51326	0.32760
GXT_12942777	AK078915	GXL_168285	Gca	227960	NC_000068	chr2	+	62502384	62532166	3288	8	2.21e-03	2.54e-02	0.80	up	987	1532	709	755	0.05666	0.09969	0.04040	0.04648	0.07817	0.02151	0.04344	0.00304	5.58005	9.83781	4.03190	4.56798	7.70893	2.12888	4.29994	0.26804
GXT_12942778	AK078898	GXL_26886	Dstn	56431	NC_000068	chr2	+	143741294	143768186	799	4	1.87e-02	1.12e-01	-0.33	down	12618	10811	16875	13535	2.97393	2.90420	4.02882	3.41121	2.93907	0.03487	3.72002	0.30880	293.55954	285.68713	394.90482	336.99301	289.62333	3.93621	365.94891	28.95590
GXT_12942779	AK078826	GXL_26963	Eid1	58521	NC_000068	chr2	+	125498913	125500180	1268	1	1.34e-01	3.87e-01	0.36	up	477	595	489	373	0.08382	0.11887	0.08608	0.07006	0.10135	0.01752	0.07807	0.00801	6.99281	9.90762	7.21083	5.85193	8.45022	1.45740	6.53138	0.67945
GXT_12942780	AK078686	GXL_26932	Sptlc3	228677	NC_000068	chr2	+	139319656	139463410	2759	13	NA	NA	0	no	0	0	0	0	0.00000	0.00000	0.00000	0.00000	0.00000	0.00000	0.00000	0.00000	0.00000	0.00000	0.00000	0.00000	0.00000	0.00000	0.00000	0.00000
GXT_12942781	AK078679	GXL_26932	Sptlc3	228677	NC_000068	chr2	+	139319671	139462638	2051	12	NA	NA	0	no	0	0	0	0	0.00000	0.00000	0.00000	0.00000	0.00000	0.00000	0.00000	0.00000	0.00000	0.00000	0.00000	0.00000	0.00000	0.00000	0.00000	0.00000
GXT_12942782	AK078667	GXL_169976	Cstf1	67337	NC_000068	chr2	+	172203180	172207948	2416	2	6.48e-01	8.50e-01	0.06	up	2218	2012	2123	2035	0.19750	0.20174	0.18992	0.19268	0.19962	0.00212	0.19130	0.00138	17.06542	17.58339	16.43041	16.75625	17.32440	0.25899	16.59333	0.16292
GXT_12942783	AK078482	GXL_120423	6820408C15Rik	228778	NC_000068	chr2	+	152241323	152270064	1682	12	8.74e-01	NA	-0.08	down	17	15	20	16	0.00186	0.00166	0.00234	0.00156	0.00176	0.00010	0.00195	0.00039	0.18788	0.18829	0.22233	0.18924	0.18809	0.00021	0.20578	0.01655
GXT_12942784	AK078448	GXL_212973	Wdr85	67228	NC_000068	chr2	+	24817981	24827681	1603	9	5.99e-01	8.22e-01	0.09	up	996	974	984	927	0.11477	0.12534	0.11277	0.10981	0.12005	0.00529	0.11129	0.00148	11.54990	12.82912	11.47776	11.50418	12.18951	0.63961	11.49097	0.01321
GXT_12942785	AK078409	GXL_26963	Eid1	58521	NC_000068	chr2	+	125498891	125500519	1629	1	1.58e-01	4.24e-01	0.32	up	568	696	588	456	0.07774	0.10830	0.08070	0.06670	0.09302	0.01528	0.07370	0.00700	6.48156	9.02111	6.74919	5.56869	7.75134	1.26978	6.15894	0.59025
GXT_12942786	AK078402	GXL_26963	Eid1	58521	NC_000068	chr2	+	125498891	125500287	1397	1	1.47e-01	4.07e-01	0.34	up	512	631	528	404	0.08170	0.11447	0.08443	0.06890	0.09809	0.01639	0.07667	0.00777	6.81281	9.53684	7.06697	5.75300	8.17483	1.36201	6.40999	0.65699
GXT_12942787	AK078374	GXL_63676	Aplnr	23796	NC_000068	chr2	+	84976633	84978217	1585	1	4.20e-01	NA	-0.33	down	0	1	5	1	0.00000	0.00016	0.00071	0.00015	0.00008	0.00008	0.00043	0.00028	0.00000	0.01332	0.05898	0.01255	0.00666	0.00666	0.03576	0.02321
GXT_12942788	AK078300	GXL_241338	Immp1l	66541	NC_000068	chr2	+	105744811	105805715	939	7	4.83e-02	2.08e-01	0.34	up	835	790	690	630	0.13793	0.14284	0.11559	0.10875	0.14038	0.00245	0.11217	0.00342	16.53002	17.76369	13.73975	13.34702	17.14686	0.61684	13.54339	0.19637
GXT_12942789	AK078240	GXL_168295	Pkp4	227937	NC_000068	chr2	+	59146436	59162962	3125	5	5.61e-01	8.02e-01	0.10	up	1085	1114	1056	1057	0.06456	0.07625	0.06227	0.06680	0.07040	0.00584	0.06453	0.00226	6.45405	7.52674	6.31843	6.72875	6.99039	0.53635	6.52359	0.20516
GXT_12942790	AK078220	GXL_212958	Cacnb2	12296	NC_000068	chr2	+	14661321	14889672	631	6	2.84e-01	NA	-0.60	down	5	2	7	12	0.00131	0.00040	0.00179	0.00265	0.00085	0.00046	0.00222	0.00043	0.14730	0.06692	0.20743	0.37832	0.10711	0.04019	0.29287	0.08544
GXT_12942791	AK078148	GXL_1196461	Lrrc8a	241296	NC_000068	chr2	+	30118290	30119304	1015	1	1.72e-01	4.44e-01	-0.34	down	196	169	237	242	0.04295	0.04178	0.05216	0.05629	0.04236	0.00059	0.05422	0.00207	3.58957	3.51554	4.36594	4.74306	3.55255	0.03702	4.55450	0.18856
GXT_12942792	AK078110	GXL_170045	Stx16	228960	NC_000068	chr2	+	173902552	173923485	1949	8	4.19e-01	7.05e-01	-0.12	down	1506	1339	1630	1551	0.14917	0.14929	0.16083	0.16077	0.14923	0.00006	0.16080	0.00003	14.36368	14.50576	15.63764	15.83104	14.43472	0.07104	15.73434	0.09670
GXT_12942793	AK078038	GXL_27015	Snap25	20614	NC_000068	chr2	+	136539188	136608155	2108	8	3.41e-02	1.66e-01	-1.02	down	36	15	45	85	0.00357	0.00170	0.00434	0.00827	0.00263	0.00093	0.00630	0.00196	0.31746	0.15024	0.39915	0.80215	0.23385	0.08361	0.60065	0.20150
GXT_12942794	AK078021	GXL_63703	Phf21a	192285	NC_000068	chr2	+	92190912	92193246	2335	1	6.65e-01	8.59e-01	0.14	up	182	147	123	179	0.01447	0.01317	0.00952	0.01442	0.01382	0.00065	0.01197	0.00245	1.44890	1.32924	0.98495	1.52502	1.38907	0.05983	1.25499	0.27004
GXT_12942796	AK077911	GXL_1196455	Setx	269254	NC_000068	chr2	+	29035093	29037977	2885	1	9.28e-01	9.75e-01	0.02	up	7157	4862	4830	7126	0.55500	0.42832	0.37615	0.59022	0.49166	0.06334	0.48318	0.10703	46.11451	35.58285	31.30378	49.13708	40.84868	5.26583	40.22043	8.91665
GXT_12942797	AK077871	GXL_1196720	Dusp19	68082	NC_000068	chr2	+	80457375	80471818	1459	4	2.71e-01	5.67e-01	0.25	up	333	358	316	282	0.04430	0.05396	0.04094	0.03936	0.04913	0.00483	0.04015	0.00079	4.24269	5.18083	4.04974	3.84506	4.71176	0.46907	3.94740	0.10234
GXT_12942800	AK077783	GXL_26963	Eid1	58521	NC_000068	chr2	+	125498857	125500520	1664	1	1.56e-01	4.21e-01	0.32	up	575	703	595	460	0.07699	0.10706	0.07991	0.06587	0.09202	0.01503	0.07289	0.00702	6.42343	8.92018	6.68589	5.49938	7.67180	1.24838	6.09263	0.59325
GXT_12942803	AK077706	GXL_63677	Gorasp2	70231	NC_000068	chr2	+	70499698	70529490	1863	10	2.80e-01	5.76e-01	-0.18	down	4078	3606	5223	3792	0.37688	0.38198	0.49154	0.37863	0.37943	0.00255	0.43508	0.05645	40.68992	40.86810	52.42067	40.49160	40.77901	0.08909	46.45614	5.96454
GXT_12942804	AK077705	GXL_742681	Apip	56369	NC_000068	chr2	+	102913832	102932776	894	7	2.66e-01	5.61e-01	0.24	up	593	669	508	583	0.10746	0.13465	0.09424	0.11799	0.12105	0.01359	0.10612	0.01187	12.33019	15.80011	10.62482	12.97300	14.06515	1.73496	11.79891	1.17409
GXT_12942805	AK077683	GXL_63677	Gorasp2	70231	NC_000068	chr2	+	70499633	70529510	1948	10	2.72e-01	5.68e-01	-0.18	down	4153	3668	5324	3868	0.36892	0.37325	0.48165	0.37131	0.37108	0.00217	0.42648	0.05517	39.63012	39.75685	51.10278	39.50089	39.69348	0.06337	45.30183	5.80095
GXT_12942806	AK077618	GXL_213033	Fam73b	108958	NC_000068	chr2	+	30219792	30241036	3337	16	1.28e-01	3.77e-01	-0.27	down	720	672	978	769	0.03897	0.04162	0.05379	0.04580	0.04029	0.00132	0.04979	0.00399	4.01078	4.25192	5.47997	4.58437	4.13135	0.12057	5.03217	0.44780
GXT_12942811	AK077465	GXL_120320	Nnat	18111	NC_000068	chr2	+	157385846	157386618	773	1	4.86e-05	1.40e-03	-1.63	down	41	45	240	102	0.01093	0.01355	0.06021	0.02821	0.01224	0.00131	0.04421	0.01600	0.98595	1.22915	5.80533	2.62500	1.10755	0.12160	4.21516	1.59016
GXT_12942812	AK077381	GXL_473241	Itih5	209378	NC_000068	chr2	+	10075247	10128435	904	7	1.35e-02	NA	1.30	up	26	51	8	13	0.00476	0.01008	0.00149	0.00292	0.00742	0.00266	0.00220	0.00071	0.53463	1.19117	0.16547	0.28608	0.86290	0.32827	0.22578	0.06030
GXT_12942814	AK077319	GXL_169925	Pcmtd2	245867	NC_000068	chr2	+	181586332	181591356	1797	2	4.63e-01	7.38e-01	0.15	up	444	361	360	378	0.05367	0.04999	0.04418	0.04926	0.05183	0.00184	0.04672	0.00254	4.59290	4.24161	3.74585	4.18459	4.41725	0.17565	3.96522	0.21937
GXT_12942815	AK077250	GXL_168295	Pkp4	227937	NC_000068	chr2	+	59176805	59193254	2085	9	3.56e-01	6.52e-01	0.14	up	2477	2425	2245	2318	0.22316	0.24891	0.20395	0.22373	0.23603	0.01287	0.21384	0.00989	22.08373	24.55711	20.13287	22.11652	23.32042	1.23669	21.12470	0.99183
GXT_12942816	AK077244	GXL_26926	Dut	110074	NC_000068	chr2	+	125073218	125084344	1950	6	9.43e-02	3.15e-01	-0.27	down	7717	6204	8055	9194	0.65079	0.59353	0.68269	0.83540	0.62216	0.02863	0.75904	0.07636	73.56417	67.17517	77.23717	93.79491	70.36967	3.19450	85.51604	8.27887
GXT_12942818	AK077218	GXL_212991	Pmpca	66865	NC_000068	chr2	+	26244868	26249357	1534	11	1.55e-01	4.19e-01	-0.19	down	4233	3549	4843	4297	0.43768	0.41647	0.50330	0.47553	0.42707	0.01061	0.48941	0.01388	51.29504	48.84861	59.03160	55.72491	50.07183	1.22321	57.37825	1.65334
GXT_12942819	AK077199	GXL_241391	Eif2ak4	27103	NC_000068	chr2	+	118264578	118278026	1715	8	4.63e-01	7.38e-01	-0.15	down	391	351	412	437	0.03330	0.03446	0.03566	0.04030	0.03388	0.00058	0.03798	0.00232	4.23804	4.32130	4.49188	5.06905	4.27967	0.04163	4.78046	0.28858
GXT_12942820	AK077128	GXL_168443	4933409G03Rik	227998	NC_000068	chr2	+	68420470	68454435	1254	17	NA	NA	0	no	0	0	0	0	0.00000	0.00000	0.00000	0.00000	0.00000	0.00000	0.00000	0.00000	0.00000	0.00000	0.00000	0.00000	0.00000	0.00000	0.00000	0.00000
GXT_12942821	AK077074	GXL_169972	Trp53rk	76367	NC_000068	chr2	+	166618031	166619888	1375	2	6.55e-01	8.54e-01	-0.19	down	37	34	42	44	0.00530	0.00605	0.00629	0.00702	0.00567	0.00037	0.00665	0.00037	0.50021	0.52209	0.57114	0.63659	0.51115	0.01094	0.60386	0.03273
GXT_12942822	AK077034	GXL_213002	Rapgef1	107746	NC_000068	chr2	+	29558002	29595883	4223	16	1.87e-02	1.12e-01	-0.38	down	5129	3692	5899	5863	0.22947	0.18894	0.26884	0.28363	0.20921	0.02027	0.27624	0.00739	22.57689	18.45917	26.11877	27.61902	20.51803	2.05886	26.86890	0.75012
GXT_12942823	AK077027	GXL_168316	Wdr38	76646	NC_000068	chr2	+	38852996	38861688	2699	12	4.99e-01	7.63e-01	-0.09	down	3612	3144	3737	3665	0.16045	0.16244	0.17055	0.17471	0.16145	0.00099	0.17263	0.00208	24.87696	24.59525	25.88902	27.01348	24.73611	0.14086	26.45125	0.56223
GXT_12942824	AK077012	GXL_462274	Prdx6-ps1	320769	NC_000068	chr2	+	80132632	80135513	2882	1	3.07e-02	NA	1.22	up	14	19	2	4	0.00108	0.00165	0.00016	0.00033	0.00136	0.00028	0.00024	0.00008	0.09030	0.13920	0.01298	0.02761	0.11475	0.02445	0.02030	0.00731
GXT_12942825	AK076875	GXL_120484	Defb21	403172	NC_000068	chr2	+	152398480	152400677	424	3	NA	NA	0	no	0	0	0	0	0.00000	0.00000	0.00000	0.00000	0.00000	0.00000	0.00000	0.00000	0.00000	0.00000	0.00000	0.00000	0.00000	0.00000	0.00000	0.00000
GXT_12942826	AK076863	GXL_26906	Banf2	403171	NC_000068	chr2	+	143858838	143899713	526	4	NA	NA	0	no	0	0	0	0	0.00000	0.00000	0.00000	0.00000	0.00000	0.00000	0.00000	0.00000	0.00000	0.00000	0.00000	0.00000	0.00000	0.00000	0.00000	0.00000
GXT_12942831	AK076538	GXL_26914	Polr3f	70408	NC_000068	chr2	+	144353454	144365231	1903	9	3.57e-01	6.53e-01	0.14	up	1382	1283	1283	1204	0.13644	0.14179	0.12553	0.12660	0.13911	0.00267	0.12606	0.00053	13.49963	14.23507	12.60617	12.58627	13.86735	0.36772	12.59622	0.00995
GXT_12942832	AK076536	GXL_169915	AK076536	0	NC_000068	chr2	+	174149335	174151119	1785	1	6.51e-01	NA	0.23	up	23	22	19	18	0.00271	0.00296	0.00228	0.00242	0.00283	0.00012	0.00235	0.00007	0.23952	0.26023	0.19903	0.20061	0.24988	0.01036	0.19982	0.00079
GXT_12942833	AK076468	GXL_241458	Rad51	19361	NC_000068	chr2	+	118938607	118961749	2027	10	9.58e-01	9.86e-01	0.01	up	5080	4416	4797	4896	0.44473	0.43635	0.41881	0.46079	0.44054	0.00419	0.43980	0.02099	46.58675	45.99884	44.24981	48.05041	46.29279	0.29396	46.15011	1.90030
GXT_12942834	AK076437	GXL_120486	Gm14123	100415913	NC_000068	chr2	+	150431969	150435990	2658	3	9.30e-01	NA	-0.04	down	23	18	24	20	0.00172	0.00151	0.00164	0.00139	0.00162	0.00010	0.00151	0.00013	0.16085	0.14298	0.16883	0.14969	0.15191	0.00893	0.15926	0.00957
GXT_12942835	AK076405	GXL_26897	Gm14047	329514	NC_000068	chr2	+	129195633	129201484	2425	4	8.59e-01	NA	0.10	up	13	9	12	8	0.00120	0.00095	0.00112	0.00079	0.00108	0.00012	0.00095	0.00016	0.09965	0.07836	0.09253	0.06563	0.08901	0.01065	0.07908	0.01345
GXT_12942836	AK076333	GXL_1196945	Ganc	76051	NC_000068	chr2	+	120231850	120285959	3118	23	6.01e-01	8.23e-01	0.15	up	166	132	157	117	0.00866	0.00761	0.00894	0.00650	0.00813	0.00052	0.00772	0.00122	0.98966	0.89386	0.94150	0.74648	0.94176	0.04790	0.84399	0.09751
GXT_12942837	AK076296	GXL_213040	Il1rn	16181	NC_000068	chr2	+	24192380	24207001	2454	5	5.95e-01	NA	0.29	up	16	15	16	7	0.00136	0.00142	0.00147	0.00068	0.00139	0.00003	0.00108	0.00039	0.12120	0.12906	0.12191	0.05675	0.12513	0.00393	0.08933	0.03258
GXT_12942840	AK076124	GXL_120327	Tbc1d20	67231	NC_000068	chr2	+	152119608	152138326	1936	8	9.91e-01	9.97e-01	0.00	up	1306	1102	1378	1100	0.12596	0.12049	0.13380	0.11414	0.12323	0.00273	0.12397	0.00983	12.53979	12.01843	13.30881	11.30308	12.27911	0.26068	12.30594	1.00286
GXT_12942843	AK076087	GXL_169921	2010011I20Rik	67017	NC_000068	chr2	+	172171135	172179105	1403	3	3.78e-01	6.71e-01	0.19	up	377	400	381	320	0.05456	0.06673	0.05459	0.04913	0.06064	0.00609	0.05186	0.00273	4.99501	6.01969	5.07765	4.53734	5.50735	0.51234	4.80750	0.27015
GXT_12942844	AK076079	GXL_168290	Hspa5	14828	NC_000068	chr2	+	34627615	34631975	2455	9	2.15e-01	5.02e-01	-0.17	down	34764	30557	41674	34015	2.73528	2.71874	3.28712	2.84904	2.72701	0.00827	3.06808	0.21904	263.22714	262.80331	317.40161	275.63120	263.01522	0.21192	296.51640	20.88521
GXT_12942845	AK076028	GXL_241426	Nusap1	108907	NC_000068	chr2	+	119444465	119475510	2143	11	1.26e-02	8.63e-02	-0.48	down	3600	3121	4203	5449	0.29685	0.29226	0.34874	0.48044	0.29456	0.00229	0.41459	0.06585	31.22718	30.74986	36.67184	50.58294	30.98852	0.23866	43.62739	6.95555
GXT_12942846	AK076011	GXL_63735	Ube2e3	22193	NC_000068	chr2	+	78709397	78760737	1343	6	9.72e-01	9.91e-01	-0.01	down	2465	1907	2282	2210	0.34047	0.29628	0.31296	0.32649	0.31837	0.02210	0.31973	0.00676	34.11877	29.98101	31.77131	32.73600	32.04989	2.06888	32.25365	0.48234
GXT_12942849	AK075937	GXL_213139	Wdr5	140858	NC_000068	chr2	+	27370725	27390829	1616	14	5.50e-01	7.96e-01	0.09	up	10467	9024	8932	9806	1.02517	0.99374	0.86900	1.01254	1.00945	0.01571	0.94077	0.07177	120.40189	117.90421	103.34817	120.71464	119.15305	1.24884	112.03141	8.68324
GXT_12942850	AK075890	GXL_63693	Mtch2	56428	NC_000068	chr2	+	90687444	90706791	2288	13	2.62e-01	5.58e-01	0.15	up	8121	7493	7159	7254	0.50801	0.52741	0.45594	0.48517	0.51771	0.00970	0.47056	0.01461	65.97903	69.14668	58.50484	63.07118	67.56285	1.58383	60.78801	2.28317
GXT_12942854	AK075833	GXL_168365	Ptrh1	329384	NC_000068	chr2	+	32631341	32633113	913	5	5.19e-02	2.17e-01	-0.54	down	166	143	290	189	0.03280	0.03190	0.05823	0.04345	0.03235	0.00045	0.05084	0.00739	3.37979	3.30702	5.93913	4.11813	3.34340	0.03638	5.02863	0.91050
GXT_12942857	AK075770	GXL_1197175	Sys1	66460	NC_000068	chr2	+	164286507	164290395	957	4	5.63e-01	8.03e-01	-0.10	down	753	720	879	753	0.14454	0.15986	0.17492	0.15842	0.15220	0.00766	0.16667	0.00825	14.62633	15.88518	17.17404	15.65281	15.25576	0.62943	16.41343	0.76062
GXT_12942858	AK075723	GXL_923550	1500003O03Rik	56398	NC_000068	chr2	+	119373457	119411938	2214	6	1.12e-02	7.98e-02	0.43	up	2525	2429	2172	1619	0.21761	0.23612	0.18482	0.14730	0.22686	0.00925	0.16606	0.01876	21.20002	23.16442	18.34331	14.54717	22.18222	0.98220	16.44524	1.89807
GXT_12942859	AK075717	GXL_168310	Nek6	59126	NC_000068	chr2	+	38367245	38442005	2135	10	7.35e-01	8.94e-01	0.09	up	1038	1112	1414	691	0.09121	0.10648	0.11954	0.06353	0.09885	0.00764	0.09154	0.02800	9.03757	10.99711	12.38360	6.43857	10.01734	0.97977	9.41108	2.97251
GXT_12942860	AK075706	GXL_63676	Aplnr	23796	NC_000068	chr2	+	84976579	84980079	3501	1	5.63e-01	NA	-0.27	down	0	3	5	3	0.00000	0.00022	0.00032	0.00021	0.00011	0.00011	0.00027	0.00006	0.00000	0.01809	0.02670	0.01705	0.00904	0.00904	0.02187	0.00483
GXT_12942861	AK075674	GXL_170064	Adrm1	56436	NC_000068	chr2	+	179907623	179910990	1054	8	4.74e-01	7.46e-01	0.10	up	6249	5909	5940	5761	0.97806	1.03545	0.93330	0.95901	1.00676	0.02869	0.94616	0.01286	110.21034	118.37091	105.37589	108.73433	114.29063	4.08028	107.05511	1.67922
GXT_12942863	AK054560	GXL_169978	Ss18l1	269397	NC_000068	chr2	+	179777474	179804483	3661	11	7.22e-01	8.88e-01	0.08	up	272	245	263	239	0.01485	0.01473	0.01450	0.01354	0.01479	0.00006	0.01402	0.00048	1.38109	1.41299	1.34323	1.29870	1.39704	0.01595	1.32096	0.02226
GXT_12942865	AK054453	GXL_462174	Etl4	208618	NC_000068	chr2	+	20644005	20725057	4671	12	6.58e-01	8.56e-01	-0.08	down	1856	1505	1672	1959	0.07415	0.06946	0.06719	0.08416	0.07180	0.00234	0.07567	0.00848	7.38619	6.80296	6.69302	8.34323	7.09457	0.29162	7.51812	0.82511
GXT_12942869	AK054240	GXL_26932	Sptlc3	228677	NC_000068	chr2	+	139319649	139462749	2184	12	NA	NA	0	no	0	0	0	0	0.00000	0.00000	0.00000	0.00000	0.00000	0.00000	0.00000	0.00000	0.00000	0.00000	0.00000	0.00000	0.00000	0.00000	0.00000	0.00000
GXT_12942873	AK053896	GXL_923440	Bend7	209645	NC_000068	chr2	+	4638877	4721609	2251	9	4.59e-01	7.35e-01	0.26	up	98	70	72	68	0.00814	0.00630	0.00590	0.00585	0.00722	0.00092	0.00588	0.00002	0.80929	0.65659	0.59807	0.60096	0.73294	0.07635	0.59952	0.00145
GXT_12942874	AK053889	GXL_168379	Pomt1	99011	NC_000068	chr2	+	32092205	32110521	3340	19	7.16e-01	8.85e-01	-0.07	down	980	1066	1257	976	0.04981	0.05980	0.06364	0.05117	0.05480	0.00499	0.05740	0.00624	5.45421	6.73880	7.03695	5.81317	6.09651	0.64230	6.42506	0.61189
GXT_12942876	AK053731	GXL_778640	Arl5b	75869	NC_000068	chr2	+	14976989	15000818	3594	6	1.11e-01	3.47e-01	-0.26	down	1033	838	1233	1073	0.05885	0.05479	0.07154	0.06648	0.05682	0.00203	0.06901	0.00253	5.34287	4.92309	6.41476	5.93924	5.13298	0.20989	6.17700	0.23776
GXT_12942877	AK053709	GXL_169916	1600027N09Rik	73247	NC_000068	chr2	+	180317463	180320995	2659	3	4.73e-01	7.45e-01	0.12	up	1363	1122	1113	1216	0.10070	0.09446	0.08298	0.09631	0.09758	0.00312	0.08965	0.00667	9.52862	8.90935	7.82658	9.09755	9.21898	0.30964	8.46206	0.63549
GXT_12942878	AK053686	GXL_63713	Agps	228061	NC_000068	chr2	+	75670246	75733235	2559	14	6.16e-01	8.33e-01	-0.08	down	2041	2088	2491	2038	0.12130	0.14209	0.14745	0.12802	0.13170	0.01039	0.13773	0.00972	14.82604	17.22788	18.20115	15.84321	16.02696	1.20092	17.02218	1.17897
GXT_12942880	AK053638	GXL_210626	Sephs1	109079	NC_000068	chr2	+	4803291	4829183	2933	9	6.20e-01	8.35e-01	-0.08	down	4140	3309	3758	4310	0.26466	0.24600	0.24201	0.30128	0.25533	0.00933	0.27165	0.02963	26.23860	23.82080	23.95743	29.23308	25.02970	1.20890	26.59526	2.63783
GXT_12942881	AK053620	GXL_168302	Lypd6	320343	NC_000068	chr2	+	49921984	50048294	2830	6	5.61e-01	8.02e-01	0.20	up	122	97	83	109	0.00876	0.00824	0.00602	0.00842	0.00850	0.00026	0.00722	0.00120	0.80136	0.72370	0.54839	0.76621	0.76253	0.03883	0.65730	0.10891
GXT_12942882	AK053589	GXL_213142	Ttf1	22130	NC_000068	chr2	+	28915771	28917254	1484	1	2.64e-01	5.59e-01	0.48	up	50	45	33	32	0.00652	0.00684	0.00429	0.00445	0.00668	0.00016	0.00437	0.00008	0.62631	0.64025	0.41579	0.42897	0.63328	0.00697	0.42238	0.00659
GXT_12942883	AK053572	GXL_168512	Lhx2	16870	NC_000068	chr2	+	38206828	38225248	2286	5	1.21e-01	3.66e-01	0.74	up	34	63	31	21	0.00298	0.00629	0.00249	0.00183	0.00464	0.00165	0.00216	0.00033	0.27647	0.58188	0.25356	0.18275	0.42917	0.15270	0.21815	0.03541
GXT_12942884	AK053513	GXL_280723	Ctdspl2	329506	NC_000068	chr2	+	121782209	121838124	3324	13	7.52e-01	9.02e-01	0.05	up	3882	2869	3194	3436	0.22001	0.18593	0.17933	0.20711	0.20297	0.01704	0.19322	0.01389	21.70936	18.22389	17.96674	20.56371	19.96663	1.74273	19.26523	1.29848
GXT_12942885	AK053402	GXL_212948	Nelf	56876	NC_000068	chr2	+	24909955	24918400	2780	14	1.87e-01	4.66e-01	-0.32	down	305	234	413	289	0.02007	0.01686	0.02677	0.01986	0.01847	0.00161	0.02331	0.00345	2.03942	1.77723	2.77780	2.06806	1.90832	0.13109	2.42293	0.35487
GXT_12942886	AK053326	GXL_168379	Pomt1	99011	NC_000068	chr2	+	32092192	32099517	2177	7	5.78e-01	8.11e-01	-0.13	down	288	314	370	314	0.02081	0.02447	0.02625	0.02279	0.02264	0.00183	0.02452	0.00173	2.45916	3.04539	3.17789	2.86933	2.75228	0.29312	3.02361	0.15428
GXT_12942887	AK053262	GXL_120393	Gzf1	74533	NC_000068	chr2	+	148506900	148518683	4089	6	2.84e-02	1.48e-01	-0.34	down	1202	1053	1615	1343	0.06206	0.06148	0.08413	0.07423	0.06177	0.00029	0.07918	0.00495	5.46437	5.43729	7.38501	6.53384	5.45083	0.01354	6.95942	0.42559
GXT_12942888	AK053258	GXL_169918	2410001C21Rik	66404	NC_000068	chr2	+	172266067	172294874	1628	9	2.18e-01	5.06e-01	-0.17	down	2895	2671	3266	3193	0.29652	0.31245	0.33590	0.34848	0.30449	0.00796	0.34219	0.00629	33.05572	34.64105	37.51088	39.01701	33.84839	0.79266	38.26394	0.75306
GXT_12942889	AK053245	GXL_213092	AK053245	0	NC_000068	chr2	+	16665742	16666908	1167	1	7.87e-01	NA	0.09	up	1	1	0	1	0.00019	0.00022	0.00000	0.00021	0.00020	0.00001	0.00011	0.00011	0.01593	0.01809	0.00000	0.01705	0.01701	0.00108	0.00852	0.00852
GXT_12942890	AK053133	GXL_120373	Rem1	19700	NC_000068	chr2	+	152452744	152460927	1603	5	3.38e-01	NA	0.53	up	17	14	8	9	0.00209	0.00170	0.00112	0.00090	0.00189	0.00019	0.00101	0.00011	0.19714	0.18440	0.09332	0.11169	0.19077	0.00637	0.10250	0.00918
GXT_12942891	AK053002	GXL_26976	Galk2	69976	NC_000068	chr2	+	125692004	125773089	1391	8	1.52e-01	4.14e-01	-0.26	down	551	443	630	601	0.06606	0.06028	0.07366	0.07748	0.06317	0.00289	0.07557	0.00191	7.36337	6.72432	8.46855	8.59521	7.04384	0.31953	8.53188	0.06333
GXT_12942892	AK052926	GXL_168444	Nostrin	329416	NC_000068	chr2	+	68973865	69003965	614	8	2.55e-03	2.81e-02	-1.41	down	43	16	149	63	0.00962	0.00411	0.03238	0.01411	0.00686	0.00276	0.02324	0.00914	1.30182	0.55020	4.53747	2.04118	0.92601	0.37581	3.28932	1.24814
GXT_12942893	AK052883	GXL_168342	Ppapdc3	227721	NC_000068	chr2	+	31951171	31966340	1824	2	7.01e-01	NA	0.20	up	21	23	15	22	0.00245	0.00320	0.00178	0.00272	0.00283	0.00038	0.00225	0.00047	0.21402	0.26624	0.15377	0.23994	0.24013	0.02611	0.19686	0.04308
GXT_12942894	AK052840	GXL_241455	Muc15	269328	NC_000068	chr2	+	110561765	110578120	1589	4	NA	NA	0	no	0	0	0	0	0.00000	0.00000	0.00000	0.00000	0.00000	0.00000	0.00000	0.00000	0.00000	0.00000	0.00000	0.00000	0.00000	0.00000	0.00000	0.00000
GXT_12942895	AK052820	GXL_120393	Gzf1	74533	NC_000068	chr2	+	148506900	148518480	3886	6	3.15e-02	1.58e-01	-0.34	down	1170	1021	1560	1302	0.06346	0.06260	0.08536	0.07557	0.06303	0.00043	0.08047	0.00490	5.59675	5.54746	7.50615	6.66527	5.57211	0.02465	7.08571	0.42044
GXT_12942896	AK052750	GXL_26875	Slc12a1	20495	NC_000068	chr2	+	124978316	124992881	1876	5	6.98e-01	NA	-0.06	down	0	0	1	0	0.00000	0.00000	0.00012	0.00000	0.00000	0.00000	0.00006	0.00006	0.00000	0.00000	0.00997	0.00000	0.00000	0.00000	0.00498	0.00498
GXT_12942897	AK052733	GXL_462174	Etl4	208618	NC_000068	chr2	+	20441453	20633490	3044	4	4.07e-01	6.96e-01	0.20	up	417	357	302	383	0.02580	0.02514	0.01915	0.02518	0.02547	0.00033	0.02217	0.00302	2.54650	2.47625	1.85506	2.50302	2.51138	0.03513	2.17904	0.32398
GXT_12942898	AK052575	GXL_169916	1600027N09Rik	73247	NC_000068	chr2	+	180317428	180320052	868	4	6.32e-01	8.42e-01	0.10	up	569	455	460	515	0.10409	0.09424	0.08530	0.10199	0.09917	0.00492	0.09365	0.00834	12.18555	11.06785	9.90908	11.80312	11.62670	0.55885	10.85610	0.94702
GXT_12942899	AK052562	GXL_1196441	5930434B04Rik	381356	NC_000068	chr2	+	26865486	26876609	1608	6	8.74e-04	1.28e-02	-0.82	down	248	200	500	339	0.03205	0.02773	0.06242	0.04455	0.02989	0.00216	0.05349	0.00894	2.86694	2.62613	5.81406	4.19395	2.74653	0.12041	5.00400	0.81005
GXT_12942900	AK052511	GXL_168301	Prrc2b	227723	NC_000068	chr2	+	32038746	32086682	4836	29	1.14e-02	8.05e-02	-0.33	down	9802	8414	11881	11676	0.35046	0.33958	0.42253	0.44456	0.34502	0.00544	0.43355	0.01101	37.67739	36.73566	45.93695	48.03051	37.20652	0.47086	46.98373	1.04678
GXT_12942901	AK052508	GXL_63696	Fam171b	241520	NC_000068	chr2	+	83652885	83721515	3394	8	6.18e-02	2.42e-01	0.66	up	231	128	141	79	0.01391	0.00889	0.00869	0.00534	0.01140	0.00251	0.00702	0.00167	1.26518	0.79629	0.77679	0.46305	1.03073	0.23444	0.61992	0.15687
GXT_12942903	AK052461	GXL_168323	AK052461	0	NC_000068	chr2	+	35522393	35525813	3421	1	6.86e-01	NA	-0.07	down	0	0	0	1	0.00000	0.00000	0.00000	0.00007	0.00000	0.00000	0.00003	0.00003	0.00000	0.00000	0.00000	0.00582	0.00000	0.00000	0.00291	0.00291
GXT_12942904	AK052460	GXL_279940	Ankrd16	320816	NC_000068	chr2	+	11700204	11702891	1914	2	7.25e-02	2.69e-01	-0.44	down	187	180	263	256	0.02103	0.02217	0.02886	0.02978	0.02160	0.00057	0.02932	0.00046	1.81615	1.98565	2.56927	2.66077	1.90090	0.08475	2.61502	0.04575
GXT_12942905	AK052369	GXL_210596	Dclre1c	227525	NC_000068	chr2	+	3341448	3377160	2788	16	3.35e-01	6.32e-01	-0.19	down	551	439	555	607	0.03252	0.02975	0.03269	0.03631	0.03113	0.00139	0.03450	0.00181	3.67376	3.32463	3.72217	4.33117	3.49920	0.17457	4.02667	0.30450
GXT_12942906	AK052272	GXL_1196461	Nup188	227699	NC_000068	chr2	+	30141949	30182206	2511	23	7.13e-01	8.84e-01	-0.05	down	6643	6105	7016	6555	0.39781	0.42404	0.43193	0.42390	0.41092	0.01311	0.42791	0.00401	49.17790	51.33464	52.24423	51.93204	50.25627	1.07837	52.08814	0.15610
GXT_12942907	AK052236	GXL_690195	Zgpat	229007	NC_000068	chr2	+	181100231	181115487	1951	6	6.49e-01	8.50e-01	-0.08	down	831	637	814	778	0.08260	0.07348	0.08216	0.08138	0.07804	0.00456	0.08177	0.00039	7.91765	6.89372	7.80122	7.93290	7.40569	0.51197	7.86706	0.06584
GXT_12942908	AK052232	GXL_26920	Sema6d	214968	NC_000068	chr2	+	124435842	124488621	4476	16	7.73e-01	9.12e-01	-0.15	down	55	15	29	51	0.00214	0.00045	0.00114	0.00188	0.00129	0.00085	0.00151	0.00037	0.22842	0.07076	0.12114	0.22667	0.14959	0.07883	0.17391	0.05277
GXT_12942909	AK052207	GXL_279989	Mllt10	17354	NC_000068	chr2	+	18081222	18133050	2884	14	3.59e-02	1.72e-01	0.31	up	2831	2208	2137	2002	0.17801	0.15727	0.13489	0.13396	0.16764	0.01037	0.13443	0.00047	18.24723	16.16499	13.85494	13.80951	17.20611	1.04112	13.83222	0.02271
GXT_12942910	AK052156	GXL_169944	Slc2a10	170441	NC_000068	chr2	+	165329430	165345409	3393	5	6.08e-01	NA	0.25	up	25	31	25	21	0.00145	0.00225	0.00157	0.00147	0.00185	0.00040	0.00152	0.00005	0.13696	0.19291	0.13777	0.12312	0.16493	0.02797	0.13045	0.00733
GXT_12942911	AK052045	GXL_168286	Mapkap1	227743	NC_000068	chr2	+	34262703	34479433	2075	12	5.80e-01	8.12e-01	0.09	up	1849	1930	1895	1774	0.15785	0.18717	0.16306	0.15938	0.17251	0.01466	0.16122	0.00184	16.56423	19.63861	17.07602	17.00767	18.10142	1.53719	17.04185	0.03417
GXT_12942912	AK052020	GXL_462174	Etl4	208618	NC_000068	chr2	+	19831407	20666443	2863	8	5.18e-01	7.76e-01	0.13	up	1045	868	811	974	0.07237	0.06906	0.05716	0.07239	0.07072	0.00166	0.06477	0.00761	6.78496	6.40133	5.29657	6.76779	6.59314	0.19182	6.03218	0.73561
GXT_12942914	AK051967	GXL_63715	Lrp4	228357	NC_000068	chr2	+	91316413	91321028	3748	4	2.59e-01	5.54e-01	0.35	up	149	202	144	137	0.00756	0.01154	0.00692	0.00718	0.00955	0.00199	0.00705	0.00013	0.73899	1.13795	0.71839	0.72716	0.93847	0.19948	0.72277	0.00439
GXT_12942915	AK051900	GXL_168381	LOC100504612	100504612	NC_000068	chr2	+	37413436	37415364	1929	1	6.27e-01	NA	-0.27	down	5	9	16	6	0.00058	0.00119	0.00187	0.00074	0.00089	0.00031	0.00130	0.00056	0.04818	0.09851	0.15509	0.06188	0.07334	0.02516	0.10848	0.04661
GXT_12942916	AK051791	GXL_169907	Slc9a8	77031	NC_000068	chr2	+	167247221	167300136	2057	16	7.54e-03	6.08e-02	-0.52	down	933	620	1179	1124	0.07543	0.05786	0.09615	0.09854	0.06664	0.00878	0.09735	0.00120	8.43140	6.36398	10.71704	10.87030	7.39769	1.03371	10.79367	0.07663
GXT_12942918	AK051676	GXL_660829	Itga4	16401	NC_000068	chr2	+	79095657	79141259	1973	16	8.99e-01	NA	0.07	up	14	15	18	10	0.00137	0.00128	0.00137	0.00082	0.00133	0.00004	0.00110	0.00027	0.13190	0.16052	0.17059	0.10083	0.14621	0.01431	0.13571	0.03488
GXT_12942919	AK051670	GXL_63718	Ppp1r1c	75276	NC_000068	chr2	+	79547937	79650470	2644	5	9.97e-01	NA	0.00	up	1	0	1	0	0.00008	0.00000	0.00009	0.00000	0.00004	0.00004	0.00005	0.00005	0.00703	0.00000	0.00707	0.00000	0.00351	0.00351	0.00353	0.00353
GXT_12942920	AK051644	GXL_1196514	Rabgap1	227800	NC_000068	chr2	+	37392865	37421910	2762	12	1.11e-02	7.91e-02	-0.42	down	1399	1041	1779	1584	0.09246	0.07887	0.11803	0.11300	0.08566	0.00680	0.11552	0.00251	9.41557	7.95790	12.04336	11.40882	8.68674	0.72884	11.72609	0.31727
GXT_12942921	AK051613	GXL_27018	Casc4	319996	NC_000068	chr2	+	121692865	121725944	1814	2	1.95e-01	4.76e-01	-0.32	down	192	169	252	217	0.01963	0.01838	0.02558	0.02278	0.01901	0.00063	0.02418	0.00140	1.96751	1.96708	2.59752	2.37975	1.96730	0.00021	2.48864	0.10889
GXT_12942922	AK051608	GXL_120356	Srsf6	67996	NC_000068	chr2	+	162758590	162761086	1929	4	1.97e-01	4.78e-01	-0.18	down	11574	9792	12172	12681	1.17267	1.11960	1.23393	1.37039	1.14614	0.02654	1.30216	0.06823	111.53308	107.17927	117.98455	130.77679	109.35618	2.17690	124.38067	6.39612
GXT_12942924	AK051517	GXL_241418	Tubgcp4	51885	NC_000068	chr2	+	120997004	121019947	1992	15	5.99e-04	9.62e-03	0.61	up	1463	1382	1095	809	0.11946	0.12664	0.08954	0.06955	0.12305	0.00359	0.07955	0.00999	13.65235	14.64840	10.27827	8.07920	14.15038	0.49803	9.17873	1.09953
GXT_12942925	AK051471	GXL_213062	Tmem203	227615	NC_000068	chr2	+	25111025	25111790	766	1	5.47e-01	7.94e-01	-0.17	down	127	119	146	142	0.03645	0.03905	0.04219	0.04373	0.03775	0.00130	0.04296	0.00077	3.08196	3.28012	3.56385	3.68781	3.18104	0.09908	3.62583	0.06198
GXT_12942926	AK051449	GXL_63718	Ppp1r1c	75276	NC_000068	chr2	+	79548079	79650897	2833	3	9.97e-01	NA	0.00	up	1	0	1	0	0.00008	0.00000	0.00008	0.00000	0.00004	0.00004	0.00004	0.00004	0.00656	0.00000	0.00660	0.00000	0.00328	0.00328	0.00330	0.00330
GXT_12942928	AK051268	GXL_169960	Tpd52l2	66314	NC_000068	chr2	+	181231904	181250961	1799	7	5.86e-01	8.16e-01	-0.07	down	4399	3977	4552	4517	0.43439	0.44503	0.44756	0.47226	0.43971	0.00532	0.45991	0.01235	45.45433	46.67626	47.31148	49.94918	46.06529	0.61097	48.63033	1.31885
GXT_12942929	AK051189	GXL_120326	Sstr4	20608	NC_000068	chr2	+	148221080	148226679	2430	2	2.53e-01	NA	0.52	up	4	4	1	0	0.00035	0.00042	0.00009	0.00000	0.00039	0.00004	0.00005	0.00005	0.03060	0.03476	0.00769	0.00000	0.03268	0.00208	0.00384	0.00384
GXT_12942930	AK051184	GXL_778644	Mrps2	118451	NC_000068	chr2	+	28323586	28326697	2078	4	7.65e-01	9.08e-01	0.05	up	3652	2760	3188	3157	0.36975	0.32037	0.32238	0.34431	0.34506	0.02469	0.33335	0.01097	32.66914	28.04369	28.68588	30.22306	30.35641	2.31272	29.45447	0.76859
GXT_12942931	AK050848	GXL_63676	Aplnr	23796	NC_000068	chr2	+	84977192	84979496	2305	1	7.32e-01	NA	-0.15	down	0	3	5	1	0.00000	0.00033	0.00049	0.00010	0.00016	0.00016	0.00030	0.00019	0.00000	0.02748	0.04056	0.00863	0.01374	0.01374	0.02459	0.01597
GXT_12942932	AK050686	GXL_169976	Cstf1	67337	NC_000068	chr2	+	172196505	172206585	1817	6	2.80e-01	5.76e-01	0.15	up	2956	2638	2645	2537	0.32239	0.32611	0.28978	0.29598	0.32425	0.00186	0.29288	0.00310	30.24140	30.65430	27.21863	27.77633	30.44785	0.20645	27.49748	0.27885
GXT_12942933	AK050680	GXL_168379	Pomt1	99011	NC_000068	chr2	+	32092133	32095657	3525	1	7.77e-01	9.14e-01	-0.10	down	75	89	102	82	0.00411	0.00471	0.00550	0.00445	0.00441	0.00030	0.00498	0.00052	0.39551	0.53309	0.54105	0.46277	0.46430	0.06879	0.50191	0.03914
GXT_12942940	AK050632	GXL_169995	Vapb	56491	NC_000068	chr2	+	173563124	173603824	904	6	9.25e-01	9.74e-01	-0.02	down	1563	1569	1776	1499	0.28602	0.32856	0.32044	0.29890	0.30729	0.02127	0.30967	0.01077	32.13979	36.64596	36.73415	32.98698	34.39288	2.25309	34.86057	1.87358
GXT_12942944	AK050540	GXL_168285	Gca	227960	NC_000068	chr2	+	62502342	62531813	2977	8	2.54e-03	2.80e-02	0.79	up	986	1539	711	763	0.06250	0.11067	0.04477	0.05196	0.08658	0.02409	0.04836	0.00360	6.15674	10.91519	4.46567	5.09865	8.53596	2.37922	4.78216	0.31649
GXT_12942946	AK050450	GXL_212972	Acbd5	74159	NC_000068	chr2	+	22923756	22968425	1951	13	8.13e-01	9.29e-01	-0.05	down	558	593	673	560	0.04893	0.05819	0.05758	0.05292	0.05356	0.00463	0.05525	0.00233	5.31654	6.41755	6.44990	5.71005	5.86705	0.55051	6.07998	0.36993
GXT_12942947	AK050354	GXL_120445	Gm14168	791421	NC_000068	chr2	+	156397528	156403193	2197	2	5.34e-01	NA	-0.35	down	5	11	22	6	0.00051	0.00128	0.00224	0.00065	0.00090	0.00039	0.00144	0.00079	0.04231	0.10571	0.18724	0.05433	0.07401	0.03170	0.12079	0.06646
GXT_12942949	AK050252	GXL_168452	Acvr2a	11480	NC_000068	chr2	+	48669681	48672204	2524	1	8.60e-01	9.49e-01	0.07	up	67	71	64	71	0.00564	0.00675	0.00548	0.00614	0.00619	0.00055	0.00581	0.00033	0.49344	0.59394	0.47412	0.55960	0.54369	0.05025	0.51686	0.04274
GXT_12942950	AK050250	GXL_241418	Tubgcp4	51885	NC_000068	chr2	+	120996904	121024505	4249	18	1.26e-03	1.68e-02	0.44	up	2937	2617	2176	2013	0.12747	0.12758	0.09518	0.09618	0.12752	0.00005	0.09568	0.00050	12.84901	13.00435	9.57563	9.42468	12.92668	0.07767	9.50015	0.07547
GXT_12942951	AK050216	GXL_26891	Tmem127	69470	NC_000068	chr2	+	127073741	127085477	3348	4	4.57e-04	7.85e-03	-0.63	down	768	596	1230	973	0.04949	0.04377	0.07986	0.06718	0.04663	0.00286	0.07352	0.00634	4.26411	3.75865	6.86934	5.78145	4.01138	0.25273	6.32540	0.54395
GXT_12942952	AK050203	GXL_473274	Tmem87b	72477	NC_000068	chr2	+	128644047	128677528	2146	19	3.03e-02	1.54e-01	-0.42	down	564	490	686	774	0.04057	0.04047	0.04958	0.05905	0.04052	0.00005	0.05432	0.00473	4.88542	4.82101	5.97709	7.17498	4.85322	0.03220	6.57604	0.59894
GXT_12942954	AK050191	GXL_213062	Tmem203	227615	NC_000068	chr2	+	25110974	25111811	838	1	4.53e-01	7.31e-01	-0.21	down	132	127	159	153	0.03464	0.03813	0.04205	0.04311	0.03639	0.00174	0.04258	0.00053	2.92808	3.19986	3.54771	3.63209	3.06397	0.13589	3.58990	0.04219
GXT_12942955	AK050180	GXL_168311	Dhrs9	241452	NC_000068	chr2	+	69218502	69240923	2614	5	7.77e-01	NA	-0.16	down	10	5	17	3	0.00069	0.00049	0.00121	0.00028	0.00059	0.00010	0.00075	0.00046	0.07111	0.04039	0.12160	0.02283	0.05575	0.01536	0.07222	0.04938
GXT_12942956	AK050024	GXL_168431	Kynu	70789	NC_000068	chr2	+	43410849	43537338	1836	14	5.28e-01	NA	-0.34	down	5	1	5	7	0.00049	0.00014	0.00061	0.00065	0.00031	0.00017	0.00063	0.00002	0.05062	0.01150	0.05092	0.07585	0.03106	0.01956	0.06338	0.01247
GXT_12942957	AK050009	GXL_120364	Sgk2	27219	NC_000068	chr2	+	162813238	162839862	3034	13	9.77e-01	9.93e-01	-0.01	down	127	67	96	102	0.00834	0.00513	0.00581	0.00701	0.00673	0.00161	0.00641	0.00060	0.77811	0.46626	0.59163	0.66880	0.62218	0.15592	0.63021	0.03858
GXT_12942958	AK049994	GXL_1196945	Capn3	12335	NC_000068	chr2	+	120322551	120330647	1043	11	2.57e-01	5.52e-01	0.51	up	67	47	26	48	0.01031	0.00783	0.00361	0.00783	0.00907	0.00124	0.00572	0.00211	1.19411	0.95145	0.46611	0.91552	1.07278	0.12133	0.69081	0.22470
GXT_12942959	AK049881	GXL_63734	Zfp804a	241514	NC_000068	chr2	+	81893815	82097740	1888	4	5.81e-01	NA	0.12	up	2	0	0	0	0.00024	0.00000	0.00000	0.00000	0.00012	0.00012	0.00000	0.00000	0.01969	0.00000	0.00000	0.00000	0.00984	0.00984	0.00000	0.00000
GXT_12942960	AK049872	GXL_26964	Vps16	80743	NC_000068	chr2	+	130250101	130269466	2623	24	1.29e-01	3.78e-01	-0.21	down	3538	2909	3896	3772	0.20957	0.19530	0.23243	0.23839	0.20244	0.00714	0.23541	0.00298	25.07333	23.41623	27.77257	28.60769	24.24478	0.82855	28.19013	0.41756
GXT_12942962	AK049866	GXL_210789	C630004M23Rik	791351	NC_000068	chr2	+	9969465	9971146	1682	1	8.39e-01	9.40e-01	-0.07	down	87	63	78	84	0.00995	0.00887	0.00929	0.01077	0.00941	0.00054	0.01003	0.00074	0.96149	0.79084	0.86709	0.99349	0.87616	0.08532	0.93029	0.06320
GXT_12942963	AK049849	GXL_212997	Urm1	68205	NC_000068	chr2	+	29682909	29700516	2143	5	1.95e-01	4.77e-01	-0.23	down	2059	1577	2029	2351	0.18428	0.16375	0.18425	0.22642	0.17402	0.01026	0.20533	0.02109	17.86021	15.53750	17.70334	21.82428	16.69885	1.16135	19.76381	2.06047
GXT_12942964	AK049840	GXL_241415	Syt13	80976	NC_000068	chr2	+	92755272	92795881	3410	6	1.56e-02	9.97e-02	-0.60	down	376	265	613	406	0.02341	0.01842	0.03762	0.02667	0.02091	0.00250	0.03214	0.00548	2.04968	1.64083	3.36126	2.36854	1.84525	0.20442	2.86490	0.49636
GXT_12942965	AK049775	GXL_169891	Edn3	13616	NC_000068	chr2	+	174586274	174609543	2963	5	9.85e-01	9.96e-01	-0.01	down	59	19	42	37	0.00392	0.00146	0.00280	0.00291	0.00269	0.00123	0.00285	0.00005	0.37015	0.13539	0.26504	0.24842	0.25277	0.11738	0.25673	0.00831
GXT_12942966	AK049764	GXL_690195	Zgpat	229007	NC_000068	chr2	+	181100130	181115498	2063	6	6.05e-01	8.26e-01	-0.09	down	849	648	843	793	0.07992	0.07075	0.08070	0.07853	0.07533	0.00459	0.07961	0.00108	7.64999	6.63204	7.64054	7.64686	7.14101	0.50897	7.64370	0.00316
GXT_12942968	AK049697	GXL_241394	Adal	75894	NC_000068	chr2	+	120966172	120982416	2467	10	1.05e-01	3.35e-01	0.28	up	799	744	691	616	0.06187	0.06533	0.05274	0.05100	0.06360	0.00173	0.05187	0.00087	6.02047	6.36759	5.23726	4.96731	6.19403	0.17356	5.10229	0.13497
GXT_12942969	AK049599	GXL_1196921	Slc12a6	107723	NC_000068	chr2	+	112219383	112247675	1734	4	2.14e-01	5.00e-01	-0.23	down	739	537	784	758	0.07116	0.06095	0.07666	0.07748	0.06606	0.00511	0.07707	0.00041	7.92224	6.53878	8.45400	8.69620	7.23051	0.69173	8.57510	0.12110
GXT_12942970	AK049565	GXL_26894	8430406I07Rik	74528	NC_000068	chr2	+	144096771	144106224	2237	5	8.25e-01	9.35e-01	-0.04	down	2024	1698	1879	2028	0.18674	0.18051	0.17426	0.20215	0.18362	0.00311	0.18821	0.01394	16.81888	16.02667	15.70566	18.03480	16.42278	0.39611	16.87023	1.16457
GXT_12942971	AK049505	GXL_462157	Sfmbt2	353282	NC_000068	chr2	+	10292137	10360764	1763	6	1.68e-01	4.38e-01	-0.37	down	218	219	368	231	0.02131	0.02269	0.03569	0.02422	0.02200	0.00069	0.02995	0.00574	2.29856	2.62279	3.90293	2.60657	2.46068	0.16212	3.25475	0.64818
GXT_12942974	AK049363	GXL_120367	Lpin3	64899	NC_000068	chr2	+	160713913	160731531	3182	20	5.64e-01	8.03e-01	0.11	up	730	712	766	618	0.03874	0.04216	0.04111	0.03508	0.04045	0.00171	0.03810	0.00302	4.26457	4.72445	4.50116	3.86365	4.49451	0.22994	4.18241	0.31876
GXT_12942975	AK049317	GXL_168285	Gca	227960	NC_000068	chr2	+	62502384	62530647	1769	8	2.69e-03	2.92e-02	0.80	up	774	1211	565	587	0.07855	0.13926	0.05685	0.06381	0.10891	0.03036	0.06033	0.00348	8.13328	14.45400	5.97195	6.60115	11.29364	3.16036	6.28655	0.31460
GXT_12942976	AK049291	GXL_169972	Trp53rk	76367	NC_000068	chr2	+	166619282	166622334	1740	2	8.29e-01	9.36e-01	-0.06	down	237	173	211	225	0.02958	0.02494	0.02634	0.02998	0.02726	0.00232	0.02816	0.00182	2.53193	2.09927	2.26740	2.57242	2.31560	0.21633	2.41991	0.15251
GXT_12942977	AK049257	GXL_280807	Cds2	110911	NC_000068	chr2	+	132111678	132131120	1404	13	1.95e-01	4.77e-01	-0.19	down	1817	1537	2048	1879	0.20798	0.19441	0.23228	0.22685	0.20120	0.00678	0.22956	0.00271	24.05693	23.11417	27.27459	26.62374	23.58555	0.47138	26.94917	0.32542
GXT_12942979	AK049206	GXL_120329	Cbfa2t2	12396	NC_000068	chr2	+	154262266	154361518	2460	11	2.33e-01	5.23e-01	0.17	up	2220	1959	2039	1782	0.16823	0.16839	0.15851	0.14269	0.16831	0.00008	0.15060	0.00791	16.77530	16.81400	15.49807	14.41060	16.79465	0.01935	14.95434	0.54373
GXT_12942981	AK049166	GXL_63727	Pacsin3	80708	NC_000068	chr2	+	91097486	91104835	1992	11	5.50e-03	4.86e-02	-0.50	down	563	578	898	791	0.05057	0.05780	0.07939	0.07569	0.05418	0.00362	0.07754	0.00185	5.25378	6.12647	8.42912	7.89944	5.69013	0.43635	8.16428	0.26484
GXT_12942982	AK049101	GXL_120321	H13	14950	NC_000068	chr2	+	152495224	152530772	1743	13	8.79e-01	9.57e-01	-0.04	down	2187	1253	1614	1951	0.20164	0.13138	0.15228	0.19364	0.16651	0.03513	0.17296	0.02068	23.32404	15.17838	17.31417	22.26739	19.25121	4.07283	19.79078	2.47661
GXT_12942983	AK049032	GXL_168333	Fam102a	98952	NC_000068	chr2	+	32390879	32425270	4217	11	5.07e-01	7.68e-01	-0.15	down	845	1066	1290	935	0.03920	0.05663	0.06189	0.04663	0.04791	0.00872	0.05426	0.00763	3.72482	5.33734	5.71981	4.41080	4.53108	0.80626	5.06531	0.65450
GXT_12942984	AK048812	GXL_241406	Gm16488	791267	NC_000068	chr2	+	106712437	106716961	4525	1	7.46e-01	NA	-0.15	down	2	1	3	2	0.00010	0.00006	0.00015	0.00011	0.00008	0.00002	0.00013	0.00002	0.00822	0.00467	0.01240	0.00879	0.00644	0.00178	0.01060	0.00181
GXT_12942985	AK048809	GXL_241394	Adal	75894	NC_000068	chr2	+	120966164	120971250	2947	4	1.25e-01	3.72e-01	0.40	up	201	190	155	145	0.01300	0.01311	0.01006	0.01025	0.01306	0.00006	0.01016	0.00010	1.26785	1.36127	0.98344	0.97881	1.31456	0.04671	0.98113	0.00232
GXT_12942986	AK048806	GXL_241361	AK048806	0	NC_000068	chr2	+	93031208	93033565	2358	1	8.18e-01	9.32e-01	-0.11	down	35	31	27	47	0.00331	0.00331	0.00254	0.00474	0.00331	0.00000	0.00364	0.00110	0.27592	0.27758	0.21410	0.39652	0.27675	0.00083	0.30531	0.09121
GXT_12942987	AK048691	GXL_212956	Gpsm1	67839	NC_000068	chr2	+	26171060	26203755	3357	14	1.63e-03	2.03e-02	-0.55	down	563	469	805	764	0.03249	0.03081	0.04557	0.04604	0.03165	0.00084	0.04580	0.00023	3.11752	2.94980	4.48374	4.52743	3.03366	0.08386	4.50558	0.02184
GXT_12942988	AK048682	GXL_1196514	Gpr21	338346	NC_000068	chr2	+	37372146	37374801	2297	2	1.74e-01	4.48e-01	-0.65	down	25	18	49	31	0.00245	0.00198	0.00460	0.00312	0.00221	0.00023	0.00386	0.00074	0.20232	0.16546	0.39887	0.26848	0.18389	0.01843	0.33367	0.06520
GXT_12942989	AK048537	GXL_170047	Osbpl2	228983	NC_000068	chr2	+	179854152	179896780	2059	14	2.09e-01	4.94e-01	-0.21	down	941	744	1011	996	0.07748	0.07197	0.08287	0.09012	0.07472	0.00275	0.08650	0.00363	8.49544	7.62936	9.18101	9.62304	8.06240	0.43304	9.40203	0.22101
GXT_12942990	AK048518	GXL_168296	Klhl23	277396	NC_000068	chr2	+	69660530	69674705	4511	4	7.19e-01	8.87e-01	-0.09	down	379	277	331	380	0.01841	0.01507	0.01572	0.01950	0.01674	0.00167	0.01761	0.00189	1.56178	1.29652	1.37199	1.67579	1.42915	0.13263	1.52389	0.15190
GXT_12942992	AK048374	GXL_26932	Sptlc3	228677	NC_000068	chr2	+	139319875	139462796	2005	12	NA	NA	0	no	0	0	0	0	0.00000	0.00000	0.00000	0.00000	0.00000	0.00000	0.00000	0.00000	0.00000	0.00000	0.00000	0.00000	0.00000	0.00000	0.00000	0.00000
GXT_12942993	AK048354	GXL_1196455	Setx	269254	NC_000068	chr2	+	28999187	29002173	2987	1	8.53e-01	9.46e-01	0.05	up	2565	1910	1665	2708	0.18178	0.15175	0.11844	0.20637	0.16676	0.01502	0.16240	0.04396	15.96264	13.50112	10.42256	18.03528	14.73188	1.23076	14.22892	3.80636
GXT_12942996	AK048278	GXL_213063	C130046B21Rik	442817	NC_000068	chr2	+	21062547	21065833	3287	1	6.95e-01	NA	0.06	up	1	0	0	0	0.00007	0.00000	0.00000	0.00000	0.00003	0.00003	0.00000	0.00000	0.00566	0.00000	0.00000	0.00000	0.00283	0.00283	0.00000	0.00000
GXT_12942997	AK048227	GXL_63735	Ube2e3	22193	NC_000068	chr2	+	78709397	78754708	1317	4	9.65e-01	9.89e-01	0.01	up	1099	858	1015	979	0.13674	0.12056	0.12371	0.13205	0.12865	0.00809	0.12788	0.00417	15.51188	13.75540	14.41039	14.78789	14.63364	0.87824	14.59914	0.18875
GXT_12942998	AK048158	GXL_120369	Tm9sf4	99237	NC_000068	chr2	+	152987280	153036143	3596	18	5.84e-02	2.34e-01	-0.27	down	3777	3203	4266	4394	0.18711	0.17876	0.21335	0.23466	0.18294	0.00417	0.22401	0.01065	19.52449	18.80654	22.18179	24.30803	19.16551	0.35898	23.24491	1.06312
GXT_12942999	AK048018	GXL_63728	Osbpl6	99031	NC_000068	chr2	+	76432837	76437616	3793	2	3.24e-01	NA	-0.52	down	16	11	31	17	0.00095	0.00074	0.00166	0.00108	0.00085	0.00011	0.00137	0.00029	0.07841	0.06123	0.15282	0.08916	0.06982	0.00859	0.12099	0.03183
GXT_12943000	AK048006	GXL_169891	Edn3	13616	NC_000068	chr2	+	174586337	174608831	2188	5	9.40e-01	9.80e-01	0.04	up	54	18	39	31	0.00480	0.00187	0.00351	0.00328	0.00333	0.00146	0.00340	0.00012	0.45877	0.17370	0.33328	0.28185	0.31623	0.14254	0.30756	0.02572
GXT_12943001	AK047965	GXL_26873	Otor	57329	NC_000068	chr2	+	142904211	142907449	3239	1	1.55e-01	NA	0.62	up	1	8	0	0	0.00007	0.00055	0.00000	0.00000	0.00031	0.00024	0.00000	0.00000	0.00574	0.05215	0.00000	0.00000	0.02895	0.02320	0.00000	0.00000
GXT_12943002	AK047961	GXL_241377	C130023O10Rik	320230	NC_000068	chr2	+	106658215	106659690	1476	1	7.14e-01	NA	0.15	up	1	3	0	2	0.00015	0.00052	0.00000	0.00032	0.00033	0.00018	0.00016	0.00016	0.01259	0.04291	0.00000	0.02696	0.02775	0.01516	0.01348	0.01348
GXT_12943003	AK047947	GXL_168332	Epc2	227867	NC_000068	chr2	+	49307339	49405897	2793	14	5.63e-01	8.03e-01	-0.09	down	2376	1803	2393	2167	0.15164	0.13493	0.15716	0.15030	0.14328	0.00836	0.15373	0.00343	15.81350	13.63002	16.02017	15.43467	14.72176	1.09174	15.72742	0.29275
GXT_12943004	AK047718	GXL_280980	Ralgapb	228850	NC_000068	chr2	+	158303383	158322618	2023	6	2.54e-01	5.49e-01	-0.20	down	791	686	857	885	0.07663	0.07564	0.08420	0.09078	0.07614	0.00050	0.08749	0.00329	7.26830	7.15978	7.92101	8.70276	7.21404	0.05426	8.31189	0.39087
GXT_12943005	AK047656	GXL_213051	Tsc1	64930	NC_000068	chr2	+	28541521	28546444	4417	2	1.05e-01	3.36e-01	-0.27	down	1049	865	1325	1064	0.05172	0.04905	0.06626	0.05685	0.05038	0.00133	0.06155	0.00471	4.41469	4.13486	5.60898	4.79208	4.27477	0.13992	5.20053	0.40845
GXT_12943006	AK047647	GXL_169978	Ss18l1	269397	NC_000068	chr2	+	179801471	179803260	1790	1	8.99e-01	9.65e-01	-0.04	down	77	69	87	69	0.00938	0.00967	0.01076	0.00900	0.00952	0.00015	0.00988	0.00088	0.79963	0.81389	0.90879	0.76684	0.80676	0.00713	0.83781	0.07098
GXT_12943007	AK047631	GXL_210626	Sephs1	109079	NC_000068	chr2	+	4817766	4831599	4346	4	4.46e-01	7.26e-01	-0.13	down	3185	2543	2953	3475	0.14830	0.13735	0.13864	0.17553	0.14282	0.00547	0.15709	0.01844	13.62298	12.35459	12.70484	15.90650	12.98879	0.63420	14.30567	1.60083
GXT_12943008	AK047604	GXL_120502	AK047604	0	NC_000068	chr2	+	156555616	156558723	3108	1	3.16e-01	6.14e-01	-0.47	down	27	27	33	51	0.00195	0.00216	0.00237	0.00393	0.00205	0.00011	0.00315	0.00078	0.16149	0.18342	0.19853	0.32644	0.17245	0.01097	0.26249	0.06395
GXT_12943010	AK047161	GXL_26911	Plcb4	18798	NC_000068	chr2	+	135798783	135833117	1103	11	8.03e-02	2.86e-01	-0.37	down	289	259	392	345	0.04086	0.04249	0.05534	0.05202	0.04168	0.00081	0.05368	0.00166	4.87051	4.95788	6.64517	6.22233	4.91420	0.04368	6.43375	0.21142
GXT_12943011	AK046897	GXL_213014	Gm3146	100041114	NC_000068	chr2	+	29979592	29981849	2258	1	7.15e-01	8.85e-01	-0.18	down	30	20	31	29	0.00246	0.00189	0.00264	0.00252	0.00217	0.00028	0.00258	0.00006	0.24697	0.18702	0.25670	0.25550	0.21699	0.02998	0.25610	0.00060
GXT_12943012	AK046805	GXL_63716	Pdk1	228026	NC_000068	chr2	+	71711281	71740058	3328	11	3.33e-03	3.40e-02	-0.53	down	7726	5836	9136	11015	0.43804	0.37572	0.52178	0.67189	0.40688	0.03116	0.59684	0.07505	43.15427	37.02573	51.32964	65.84315	40.09000	3.06427	58.58639	7.25675
GXT_12943013	AK046793	GXL_241403	Tmem62	96957	NC_000068	chr2	+	120802999	120833585	2672	14	7.07e-01	8.80e-01	0.14	up	124	113	149	73	0.00822	0.00881	0.01020	0.00534	0.00851	0.00030	0.00777	0.00243	0.86266	0.89292	1.04267	0.54350	0.87779	0.01513	0.79309	0.24959
GXT_12943014	AK046715	GXL_26967	Gm9913	100036535	NC_000068	chr2	+	125330825	125333617	2793	1	5.93e-01	NA	-0.28	down	23	13	22	26	0.00169	0.00104	0.00154	0.00177	0.00136	0.00033	0.00166	0.00012	0.15308	0.09828	0.14728	0.18519	0.12568	0.02740	0.16623	0.01895
GXT_12943015	AK046613	GXL_1196476	Ak1	11636	NC_000068	chr2	+	32477278	32490999	2506	7	8.11e-01	9.28e-01	-0.05	down	2036	2237	2024	2529	0.15725	0.19868	0.15938	0.21384	0.17796	0.02071	0.18661	0.02723	15.10251	18.84762	15.10167	20.07600	16.97507	1.87255	17.58883	2.48717
GXT_12943016	AK046584	GXL_120387	Actr5	109275	NC_000068	chr2	+	158450658	158454893	1926	3	8.24e-01	9.34e-01	0.06	up	195	232	251	174	0.01941	0.02638	0.02528	0.01835	0.02289	0.00349	0.02182	0.00346	1.88205	2.54333	2.43676	1.79722	2.21269	0.33064	2.11699	0.31977
GXT_12943017	AK046583	GXL_168343	Fam129b	227737	NC_000068	chr2	+	32731758	32780773	3589	14	3.06e-01	6.03e-01	-0.18	down	5269	5245	7339	5102	0.27888	0.31058	0.38826	0.28831	0.29473	0.01585	0.33829	0.04997	27.29023	30.85629	38.23480	28.27980	29.07326	1.78303	33.25730	4.97750
GXT_12943018	AK046457	GXL_168504	Ptgs1	19224	NC_000068	chr2	+	36086020	36107789	2790	11	2.38e-01	5.30e-01	0.44	up	91	115	96	56	0.00619	0.00923	0.00662	0.00420	0.00771	0.00152	0.00541	0.00121	0.60630	0.87029	0.64337	0.39929	0.73829	0.13200	0.52133	0.12204
GXT_12943021	AK046347	GXL_168285	Gca	227960	NC_000068	chr2	+	62502342	62530032	1196	8	5.13e-03	4.63e-02	0.76	up	604	948	458	467	0.08436	0.14989	0.06399	0.07030	0.11713	0.03276	0.06715	0.00315	9.38768	16.73589	7.16028	7.76775	13.06179	3.67411	7.46401	0.30374
GXT_12943022	AK046291	GXL_63724	Arhgap1	228359	NC_000068	chr2	+	91490275	91511518	1918	13	1.87e-02	1.12e-01	-0.33	down	2390	2162	3210	2720	0.21106	0.21653	0.28134	0.25520	0.21380	0.00274	0.26827	0.01307	23.16337	23.80009	31.29334	28.21173	23.48173	0.31836	29.75254	1.54081
GXT_12943023	AK046288	GXL_212966	Ppp2r4	110854	NC_000068	chr2	+	30271767	30303324	2377	10	3.93e-02	1.82e-01	-0.28	down	5866	5474	7121	7080	0.46397	0.49506	0.57092	0.59896	0.47952	0.01555	0.58494	0.01402	45.87386	48.62361	56.01537	59.25343	47.24873	1.37487	57.63440	1.61903
GXT_12943024	AK046252	GXL_241419	Mga	29808	NC_000068	chr2	+	119722964	119752426	3573	9	4.20e-01	7.07e-01	0.16	up	2678	1900	1882	2269	0.15153	0.12198	0.10847	0.13732	0.13676	0.01477	0.12290	0.01443	13.93253	11.22774	9.84877	12.63313	12.58014	1.35239	11.24095	1.39218
GXT_12943025	AK046132	GXL_241418	Tubgcp4	51885	NC_000068	chr2	+	120996976	121024505	2887	19	6.95e-04	1.08e-02	0.48	up	2295	2050	1686	1503	0.13735	0.13707	0.10138	0.09884	0.13721	0.00014	0.10011	0.00127	14.77707	14.99266	10.91959	10.35670	14.88487	0.10780	10.63814	0.28144
GXT_12943026	AK046067	GXL_280980	Ralgapb	228850	NC_000068	chr2	+	158235615	158265382	3842	9	7.79e-01	9.14e-01	-0.06	down	498	565	542	605	0.02371	0.02853	0.02508	0.02930	0.02612	0.00241	0.02719	0.00211	2.40949	3.10501	2.63777	3.13262	2.75725	0.34776	2.88519	0.24743
GXT_12943027	AK045946	GXL_26880	6330527O06Rik	76161	NC_000068	chr2	+	135883988	135887230	1569	4	7.84e-01	NA	-0.09	down	1	0	1	1	0.00014	0.00000	0.00014	0.00015	0.00007	0.00007	0.00015	0.00000	0.01185	0.00000	0.01192	0.01268	0.00592	0.00592	0.01230	0.00038
GXT_12943028	AK045920	GXL_923550	1500003O03Rik	56398	NC_000068	chr2	+	119373450	119412754	2583	7	2.56e-02	1.39e-01	0.38	up	3337	3236	3009	2191	0.25705	0.28196	0.23138	0.17921	0.26950	0.01245	0.20530	0.02608	24.01509	26.45183	21.78177	16.87436	25.23346	1.21837	19.32807	2.45371
GXT_12943029	AK045880	GXL_213094	Fam69b	56279	NC_000068	chr2	+	26483977	26492014	1619	5	2.01e-01	4.84e-01	0.31	up	317	371	320	249	0.03754	0.05141	0.03951	0.03113	0.04448	0.00694	0.03532	0.00419	3.63969	4.83837	3.69572	3.05958	4.23903	0.59934	3.37765	0.31807
GXT_12943030	AK090384	GXL_110833	Ppa2	74776	NC_000069	chr3	+	132973086	133041199	1368	12	3.57e-01	6.53e-01	-0.15	down	1991	1682	1974	2217	0.21374	0.20628	0.21528	0.25594	0.21001	0.00373	0.23561	0.02033	27.05438	25.96041	26.98090	32.23955	26.50739	0.54698	29.61022	2.62933
GXT_12943031	AK090189	GXL_742709	Hist2h2be	319190	NC_000069	chr3	+	96025041	96027612	2572	1	2.69e-02	1.43e-01	0.85	up	108	95	70	37	0.00931	0.00933	0.00609	0.00343	0.00932	0.00001	0.00476	0.00133	0.78056	0.77987	0.50889	0.28618	0.78021	0.00035	0.39753	0.11135
GXT_12943032	AK090154	GXL_133774	Actl6a	56456	NC_000069	chr3	+	32607652	32625890	1782	14	4.29e-01	7.13e-01	-0.14	down	11560	9639	10757	13108	0.99673	0.94519	0.92509	1.20384	0.97096	0.02577	1.06446	0.13938	120.58758	114.20783	112.87010	146.33160	117.39771	3.18988	129.60085	16.73075
GXT_12943033	AK089967	GXL_661221	Rg9mtd2	108943	NC_000069	chr3	+	137806412	137821240	2480	8	7.16e-01	8.85e-01	0.06	up	1453	1176	1235	1338	0.10714	0.10040	0.09401	0.10632	0.10377	0.00337	0.10017	0.00616	10.89097	10.01215	9.31131	10.73282	10.45156	0.43941	10.02207	0.71075
GXT_12943036	AK089756	GXL_133923	Fcrl5	329693	NC_000069	chr3	+	87239735	87304600	2626	12	6.95e-01	NA	0.06	up	1	0	0	0	0.00009	0.00000	0.00000	0.00000	0.00005	0.00005	0.00000	0.00000	0.00708	0.00000	0.00000	0.00000	0.00354	0.00354	0.00000	0.00000
GXT_12943038	AK089736	GXL_281971	Acp6	66659	NC_000069	chr3	+	96963018	96964318	1301	1	4.48e-01	7.28e-01	0.19	up	563	799	578	650	0.08628	0.13848	0.09050	0.10530	0.11238	0.02610	0.09790	0.00740	8.04421	12.96705	8.30703	9.93906	10.50563	2.46142	9.12304	0.81602
GXT_12943039	AK089451	GXL_281847	Adar	56417	NC_000069	chr3	+	89534670	89555076	3579	15	5.17e-03	4.66e-02	0.43	up	2775	2519	1925	2070	0.14499	0.14735	0.10043	0.11387	0.14617	0.00118	0.10715	0.00672	14.41298	14.86066	10.05691	11.50583	14.63682	0.22384	10.78137	0.72446
GXT_12943044	AK089060	GXL_110808	Slc39a8	67547	NC_000069	chr3	+	135489054	135551355	3208	8	3.40e-06	1.67e-04	-1.26	down	190	147	549	334	0.01192	0.01074	0.03454	0.02217	0.01133	0.00059	0.02835	0.00619	1.10096	0.96751	3.19988	2.07120	1.03424	0.06672	2.63554	0.56434
GXT_12943054	AK088812	GXL_119785	A930002I21Rik	109226	NC_000069	chr3	+	106893798	106901319	1512	2	NA	NA	0	no	0	0	0	0	0.00000	0.00000	0.00000	0.00000	0.00000	0.00000	0.00000	0.00000	0.00000	0.00000	0.00000	0.00000	0.00000	0.00000	0.00000	0.00000
GXT_12943055	AK088762	GXL_119763	Slc16a1	20501	NC_000069	chr3	+	104442591	104461175	3216	5	1.43e-01	4.02e-01	0.21	up	10030	9103	9515	7554	0.65688	0.67536	0.62602	0.52767	0.66612	0.00924	0.57685	0.04918	57.97454	59.76406	55.32077	46.72726	58.86930	0.89476	51.02402	4.29676
GXT_12943056	AK088719	GXL_110783	Depdc1a	76131	NC_000069	chr3	+	159158422	159192372	1920	11	8.67e-01	9.52e-01	0.03	up	758	667	738	698	0.07028	0.07201	0.07095	0.06880	0.07114	0.00087	0.06987	0.00107	7.33872	7.33493	7.18705	7.23209	7.33683	0.00190	7.20957	0.02252
GXT_12943058	AK088704	GXL_110739	H2afz	51788	NC_000069	chr3	+	137527505	137529882	1011	5	2.72e-01	5.68e-01	-0.17	down	37410	32999	38212	42968	6.69231	6.69778	6.85147	8.18927	6.69505	0.00273	7.52037	0.66890	687.84247	689.16187	706.71460	845.48010	688.50217	0.65970	776.09735	69.38275
GXT_12943059	AK088667	GXL_259874	Nmd3	97112	NC_000069	chr3	+	69525965	69552964	1746	16	1.29e-01	3.79e-01	0.20	up	10019	8381	8858	7587	0.87426	0.82859	0.77594	0.70937	0.85143	0.02283	0.74265	0.03329	106.66762	101.34987	94.86082	86.44408	104.00875	2.65888	90.65245	4.20837
GXT_12943065	AK088497	GXL_134035	Ash1l	192195	NC_000069	chr3	+	88754286	88786861	2249	3	2.05e-01	4.90e-01	0.34	up	198	212	157	171	0.01955	0.02339	0.01553	0.01789	0.02147	0.00192	0.01671	0.00118	1.63655	1.99030	1.30529	1.51257	1.81343	0.17688	1.40893	0.10364
GXT_12943067	AK088459	GXL_281382	Tnik	665113	NC_000069	chr3	+	28521939	28567671	2536	13	8.76e-05	2.19e-03	1.27	up	188	190	61	86	0.01353	0.01613	0.00470	0.00623	0.01483	0.00130	0.00547	0.00077	1.37804	1.58189	0.44976	0.67462	1.47996	0.10193	0.56219	0.11243
GXT_12943068	AK088454	GXL_110747	Lamtor3	56692	NC_000069	chr3	+	137581513	137591728	1271	7	1.65e-04	3.59e-03	-0.64	down	1086	854	1748	1392	0.15167	0.13480	0.24202	0.20748	0.14324	0.00843	0.22475	0.01727	15.88315	14.18678	25.71528	21.78728	15.03496	0.84818	23.75128	1.96400
GXT_12943069	AK088453	GXL_133773	Gm1821	218963	NC_000069	chr3	+	5750805	5751279	703	2	6.69e-01	NA	-0.15	down	0	1	2	1	0.00000	0.00033	0.00054	0.00025	0.00016	0.00016	0.00040	0.00015	0.00000	0.03003	0.05319	0.02830	0.01502	0.01502	0.04075	0.01245
GXT_12943070	AK088448	GXL_110799	Ube2d3	66105	NC_000069	chr3	+	135101754	135129649	2095	8	5.82e-01	8.13e-01	-0.07	down	17456	15705	19108	16756	1.49697	1.52814	1.65596	1.54709	1.51256	0.01558	1.60152	0.05444	154.88635	158.27980	170.54015	159.10936	156.58308	1.69673	164.82476	5.71540
GXT_12943072	AK088409	GXL_259851	Acad9	229211	NC_000069	chr3	+	35987496	35990379	948	5	5.00e-01	7.63e-01	-0.14	down	662	822	906	805	0.12714	0.17990	0.16784	0.16528	0.15352	0.02638	0.16656	0.00128	12.98082	18.30775	17.86962	16.89262	15.64428	2.66346	17.38112	0.48850
GXT_12943081	AK087967	GXL_259966	Rab33b	19338	NC_000069	chr3	+	51288149	51299655	2732	2	9.19e-01	9.72e-01	0.02	up	444	415	532	344	0.03563	0.03737	0.04310	0.02927	0.03650	0.00087	0.03619	0.00691	3.02103	3.20730	3.64105	2.50488	3.11416	0.09313	3.07296	0.56808
GXT_12943082	AK087909	GXL_259909	2810046L04Rik	212127	NC_000069	chr3	+	53267717	53279315	1202	9	2.14e-01	5.01e-01	-0.24	down	661	505	681	735	0.08907	0.07618	0.09225	0.10724	0.08263	0.00644	0.09975	0.00750	10.22232	8.87071	10.59347	12.16444	9.54651	0.67580	11.37896	0.78549
GXT_12943083	AK087790	GXL_259927	Ccrn4l	12457	NC_000069	chr3	+	51028369	51055495	2988	3	8.08e-01	9.27e-01	0.06	up	2630	3021	3554	2128	0.19004	0.24643	0.25809	0.16323	0.21824	0.02820	0.21066	0.04743	16.36167	21.34724	22.23987	14.16774	18.85446	2.49278	18.20380	4.03606
GXT_12943085	AK087685	GXL_462745	Rsbn1	229675	NC_000069	chr3	+	103732276	103770536	3726	7	4.54e-01	7.31e-01	0.15	up	1093	763	801	893	0.06087	0.04711	0.04473	0.05228	0.05399	0.00688	0.04850	0.00378	5.45293	4.32368	4.01962	4.76780	4.88831	0.56462	4.39371	0.37409
GXT_12943086	AK087661	GXL_110772	Lrriq3	74435	NC_000069	chr3	+	154756398	154765590	2148	3	8.32e-01	NA	0.12	up	7	11	9	7	0.00073	0.00119	0.00084	0.00067	0.00096	0.00023	0.00076	0.00009	0.06058	0.10813	0.07834	0.06483	0.08435	0.02378	0.07159	0.00676
GXT_12943087	AK087388	GXL_259915	Spg20	229285	NC_000069	chr3	+	54916064	54941233	3725	9	2.36e-02	1.31e-01	0.45	up	1284	1232	1128	767	0.06791	0.07393	0.05888	0.04402	0.07092	0.00301	0.05145	0.00743	6.40754	6.98322	5.66211	4.09617	6.69538	0.28784	4.87914	0.78297
GXT_12943089	AK086999	GXL_133822	Cp	12870	NC_000069	chr3	+	19889137	19907609	1247	3	4.21e-01	NA	-0.41	down	1	2	4	5	0.00018	0.00039	0.00054	0.00075	0.00028	0.00010	0.00064	0.00011	0.01491	0.03386	0.05998	0.07977	0.02439	0.00948	0.06987	0.00989
GXT_12943090	AK086976	GXL_281438	4932438A13Rik	229227	NC_000069	chr3	+	36923348	36936762	4301	9	6.46e-02	2.49e-01	-0.45	down	472	329	493	637	0.02005	0.01595	0.02059	0.02775	0.01800	0.00205	0.02417	0.00358	2.03998	1.61509	2.14325	2.94632	1.82753	0.21244	2.54479	0.40153
GXT_12943091	AK086018	GXL_119819	Camk2d	108058	NC_000069	chr3	+	126510080	126513167	3088	1	4.30e-01	NA	-0.44	down	8	6	21	6	0.00051	0.00050	0.00132	0.00046	0.00051	0.00001	0.00089	0.00043	0.04816	0.04102	0.12716	0.03865	0.04459	0.00357	0.08290	0.04425
GXT_12943092	AK085971	GXL_119860	AK085971	0	NC_000069	chr3	+	132358359	132362093	3735	1	8.88e-01	NA	-0.08	down	7	12	12	10	0.00042	0.00082	0.00073	0.00064	0.00062	0.00020	0.00069	0.00004	0.03484	0.06784	0.06007	0.05326	0.05134	0.01650	0.05667	0.00340
GXT_12943093	AK085740	GXL_110808	Slc39a8	67547	NC_000069	chr3	+	135488618	135522742	2762	6	5.49e-04	9.00e-03	-1.32	down	83	43	243	127	0.00563	0.00344	0.01647	0.00872	0.00453	0.00109	0.01259	0.00387	0.55861	0.32871	1.64505	0.91472	0.44366	0.11495	1.27988	0.36516
GXT_12943094	AK085587	GXL_119843	4921515J06Rik	66715	NC_000069	chr3	+	108743002	108763594	1998	8	7.50e-01	NA	-0.18	down	6	8	13	6	0.00062	0.00087	0.00102	0.00071	0.00075	0.00013	0.00087	0.00016	0.05582	0.08454	0.12166	0.05974	0.07018	0.01436	0.09070	0.03096
GXT_12943095	AK085492	GXL_119781	Slc16a4	229699	NC_000069	chr3	+	107094214	107114900	2049	9	9.55e-01	9.85e-01	0.02	up	60	45	47	58	0.00601	0.00496	0.00482	0.00677	0.00549	0.00052	0.00579	0.00098	0.54433	0.46371	0.42890	0.56311	0.50402	0.04031	0.49601	0.06710
GXT_12943096	AK085404	GXL_259884	D3Ertd751e	73852	NC_000069	chr3	+	41546543	41562427	3020	6	5.23e-01	7.79e-01	0.22	up	116	146	99	130	0.00755	0.01014	0.00621	0.00927	0.00885	0.00129	0.00774	0.00153	0.71401	1.02075	0.61295	0.85634	0.86738	0.15337	0.73464	0.12169
GXT_12943097	AK085115	GXL_110780	Odf2l	52184	NC_000069	chr3	+	144781564	144800340	1944	10	1.05e-02	7.64e-02	-0.60	down	348	229	453	454	0.02866	0.02241	0.03799	0.04180	0.02554	0.00313	0.03989	0.00190	3.32763	2.48720	4.35710	4.64589	2.90742	0.42022	4.50150	0.14439
GXT_12943098	AK084692	GXL_259895	Plk4	20873	NC_000069	chr3	+	40603964	40605545	1582	1	2.52e-01	5.45e-01	-0.33	down	265	147	287	248	0.02871	0.01852	0.02963	0.02902	0.02361	0.00510	0.02933	0.00030	3.11381	1.96193	3.39212	3.11856	2.53787	0.57594	3.25534	0.13678
GXT_12943102	AK084139	GXL_259898	Trpc4	22066	NC_000069	chr3	+	53959987	54071861	2978	4	9.88e-01	NA	-0.01	down	4	1	1	4	0.00027	0.00009	0.00008	0.00032	0.00018	0.00009	0.00020	0.00012	0.02497	0.00709	0.00628	0.02672	0.01603	0.00894	0.01650	0.01022
GXT_12943103	AK083941	GXL_133748	Fam164a	67306	NC_000069	chr3	+	7503483	7553758	3214	9	6.28e-02	2.45e-01	-0.36	down	604	462	684	727	0.03459	0.02922	0.03823	0.04431	0.03191	0.00269	0.04127	0.00304	3.49336	3.03506	3.97929	4.49985	3.26421	0.22915	4.23957	0.26028
GXT_12943104	AK083443	GXL_133710	Zbtb10	229055	NC_000069	chr3	+	9278251	9283310	3030	4	7.21e-02	2.68e-01	0.31	up	1681	1261	1329	1101	0.11663	0.09820	0.09282	0.08149	0.10741	0.00922	0.08716	0.00566	10.31282	8.78707	8.20121	7.22860	9.54995	0.76288	7.71490	0.48630
GXT_12943108	AK083328	GXL_119878	Lef1	16842	NC_000069	chr3	+	130815715	130927241	2265	12	9.39e-01	9.80e-01	0.04	up	1561	812	746	1535	0.12326	0.07307	0.05922	0.12747	0.09817	0.02509	0.09334	0.03413	12.81112	7.56936	6.15837	13.48185	10.19024	2.62088	9.82011	3.66174
GXT_12943109	AK083236	GXL_110737	Ttll7	70892	NC_000069	chr3	+	146607011	146645714	3833	6	9.87e-01	NA	0.01	up	14	7	10	11	0.00076	0.00047	0.00053	0.00069	0.00061	0.00015	0.00061	0.00008	0.06790	0.03856	0.04878	0.05709	0.05323	0.01467	0.05293	0.00416
GXT_12943110	AK083112	GXL_119835	Gm12500	791415	NC_000069	chr3	+	107888894	107890927	2034	1	3.16e-01	6.14e-01	-0.27	down	153	141	211	161	0.01478	0.01495	0.02065	0.01732	0.01486	0.00009	0.01899	0.00167	1.39828	1.46366	1.93967	1.57465	1.43097	0.03269	1.75716	0.18251
GXT_12943111	AK083053	GXL_119803	Tram1l1	229801	NC_000069	chr3	+	124024026	124025767	1742	1	9.98e-02	3.26e-01	0.63	up	74	76	44	49	0.00946	0.01106	0.00563	0.00674	0.01026	0.00080	0.00618	0.00056	0.78965	0.92116	0.47228	0.55957	0.85540	0.06576	0.51592	0.04365
GXT_12943112	AK083018	GXL_133918	2810403A07Rik	74200	NC_000069	chr3	+	88489755	88505535	2388	10	9.48e-01	9.83e-01	0.01	up	1390	1344	1578	1230	0.09767	0.10598	0.11040	0.09289	0.10182	0.00415	0.10164	0.00875	10.82014	11.88329	12.35572	10.24661	11.35172	0.53158	11.30117	1.05455
GXT_12943113	AK082958	GXL_119799	Gdap2	14547	NC_000069	chr3	+	99966424	100006393	2031	13	1.02e-01	3.29e-01	-0.33	down	421	393	594	469	0.03308	0.03483	0.04893	0.04089	0.03395	0.00088	0.04491	0.00402	3.85323	4.08558	5.46855	4.59380	3.96941	0.11618	5.03118	0.43738
GXT_12943114	AK082925	GXL_133937	Rbm8a	60365	NC_000069	chr3	+	96433863	96435821	711	6	6.19e-01	8.34e-01	0.07	up	8363	8000	8490	7633	1.84555	1.98996	1.87980	1.80238	1.91776	0.07220	1.84109	0.03871	218.64772	237.57021	223.27162	213.56746	228.10897	9.46125	218.41954	4.85208
GXT_12943118	AK082867	GXL_661223	Eif4e	13684	NC_000069	chr3	+	138190248	138220563	2762	7	8.53e-01	9.46e-01	-0.02	down	9120	7732	8987	8605	0.61364	0.59006	0.60251	0.61922	0.60185	0.01179	0.61086	0.00836	61.37954	59.10712	60.83962	61.97786	60.24333	1.13621	61.40874	0.56912
GXT_12943119	AK082806	GXL_110819	Pigk	329777	NC_000069	chr3	+	152377072	152448791	1530	11	5.65e-01	8.04e-01	0.10	up	763	688	768	625	0.08195	0.08403	0.08185	0.07238	0.08299	0.00104	0.07712	0.00474	9.27012	9.49442	9.38567	8.12640	9.38227	0.11215	8.75604	0.62963
GXT_12943120	AK082767	GXL_134015	Gba	14466	NC_000069	chr3	+	89006850	89012601	1779	11	1.18e-01	3.60e-01	-0.33	down	950	974	1538	1003	0.09574	0.10598	0.15355	0.10504	0.10086	0.00512	0.12929	0.02425	9.92659	11.55991	16.16500	11.21591	10.74325	0.81666	13.69046	2.47454
GXT_12943121	AK082728	GXL_119820	Nhlh2	18072	NC_000069	chr3	+	101814078	101818429	3943	2	9.88e-01	NA	0.01	up	1	1	1	1	0.00006	0.00006	0.00006	0.00006	0.00006	0.00000	0.00006	0.00000	0.00471	0.00535	0.00474	0.00505	0.00503	0.00032	0.00490	0.00015
GXT_12943122	AK082694	GXL_661043	Tbl1xr1	81004	NC_000069	chr3	+	22112577	22115514	2938	1	7.96e-01	9.22e-01	0.05	up	1126	785	888	986	0.08556	0.06788	0.06781	0.08004	0.07672	0.00884	0.07392	0.00612	7.12425	5.64143	5.65141	6.67628	6.38284	0.74141	6.16385	0.51243
GXT_12943123	AK082627	GXL_473299	Larp1b	214048	NC_000069	chr3	+	40825861	40844156	4156	4	1.88e-01	NA	-0.72	down	9	9	17	24	0.00044	0.00055	0.00092	0.00137	0.00049	0.00006	0.00114	0.00022	0.04025	0.04572	0.07648	0.11488	0.04298	0.00273	0.09568	0.01920
GXT_12943129	AK082476	GXL_133942	Txnip	56338	NC_000069	chr3	+	96361883	96365780	2795	8	1.75e-01	4.49e-01	-0.18	down	21215	18077	22851	22794	1.50988	1.46047	1.63483	1.73601	1.48517	0.02470	1.68542	0.05059	141.09566	136.55768	152.86879	162.23634	138.82667	2.26899	157.55257	4.68378
GXT_12943130	AK082296	GXL_259855	Rnf13	24017	NC_000069	chr3	+	57540007	57630219	2024	9	7.72e-01	9.11e-01	0.07	up	309	327	365	263	0.02392	0.02866	0.02787	0.02168	0.02629	0.00237	0.02477	0.00309	2.83792	3.41121	3.37192	2.58496	3.12457	0.28665	2.97844	0.39348
GXT_12943131	AK082279	GXL_133922	Pex11b	18632	NC_000069	chr3	+	96439595	96448645	1118	5	2.68e-01	5.63e-01	0.21	up	510	488	445	437	0.08986	0.09747	0.07705	0.08193	0.09366	0.00381	0.07949	0.00244	8.47971	9.21615	7.44241	7.77587	8.84793	0.36822	7.60914	0.16673
GXT_12943132	AK082214	GXL_133693	Eif5a2	208691	NC_000069	chr3	+	28680316	28696480	3621	5	2.23e-01	5.12e-01	-0.24	down	823	629	816	945	0.04898	0.04137	0.04847	0.05949	0.04517	0.00381	0.05398	0.00551	4.22497	3.66770	4.21364	5.19174	3.94633	0.27863	4.70269	0.48905
GXT_12943133	AK082199	GXL_259857	1110032F04Rik	68725	NC_000069	chr3	+	68673764	68676084	2321	1	1.47e-01	4.08e-01	0.66	up	40	69	32	32	0.00384	0.00743	0.00310	0.00328	0.00564	0.00179	0.00319	0.00009	0.32036	0.62769	0.25779	0.27427	0.47402	0.15366	0.26603	0.00824
GXT_12943134	AK082124	GXL_119819	Camk2d	108058	NC_000069	chr3	+	126486932	126511403	746	8	3.74e-02	1.76e-01	-0.80	down	84	53	177	90	0.01534	0.01027	0.03115	0.01794	0.01281	0.00253	0.02455	0.00660	2.09311	1.50006	4.43639	2.40001	1.79658	0.29652	3.41820	1.01819
GXT_12943135	AK081819	GXL_259863	C130079G13Rik	229333	NC_000069	chr3	+	59729136	59741871	2789	6	5.02e-01	NA	0.18	up	3	0	0	0	0.00024	0.00000	0.00000	0.00000	0.00012	0.00012	0.00000	0.00000	0.02000	0.00000	0.00000	0.00000	0.01000	0.01000	0.00000	0.00000
GXT_12943136	AK081800	GXL_923627	Pet112l	229487	NC_000069	chr3	+	85378049	85458085	2002	13	9.37e-01	9.79e-01	-0.02	down	681	713	689	763	0.05564	0.06778	0.05700	0.06777	0.06171	0.00607	0.06238	0.00538	6.32318	7.51964	6.43503	7.58176	6.92141	0.59823	7.00840	0.57336
GXT_12943138	AK081667	GXL_259971	Tigd4	403175	NC_000069	chr3	+	84397496	84400954	3459	1	8.20e-01	NA	0.09	up	2	1	1	1	0.00013	0.00006	0.00006	0.00007	0.00009	0.00003	0.00006	0.00000	0.01075	0.00610	0.00541	0.00575	0.00843	0.00232	0.00558	0.00017
GXT_12943139	AK081561	GXL_473294	Zfhx4	80892	NC_000069	chr3	+	5413041	5415365	2325	1	7.19e-01	NA	-0.20	down	7	3	5	9	0.00068	0.00033	0.00049	0.00092	0.00051	0.00018	0.00071	0.00022	0.05597	0.02724	0.04021	0.07701	0.04161	0.01436	0.05861	0.01840
GXT_12943140	AK081512	GXL_134010	Insrr	23920	NC_000069	chr3	+	87600887	87609027	2610	7	7.95e-01	NA	-0.12	down	3	1	5	1	0.00026	0.00010	0.00042	0.00008	0.00018	0.00008	0.00025	0.00017	0.02137	0.00809	0.03582	0.00762	0.01473	0.00664	0.02172	0.01410
GXT_12943146	AK081304	GXL_661192	Col11a1	12814	NC_000069	chr3	+	113733537	113797828	1106	6	4.71e-01	NA	0.37	up	24	28	23	15	0.00437	0.00489	0.00349	0.00280	0.00463	0.00026	0.00315	0.00035	0.40337	0.53453	0.38884	0.26980	0.46895	0.06558	0.32932	0.05952
GXT_12943150	AK080820	GXL_110775	Bcl10	12042	NC_000069	chr3	+	145585768	145588119	2352	1	7.22e-01	8.88e-01	0.09	up	245	209	233	206	0.01925	0.01802	0.01829	0.01725	0.01863	0.00061	0.01777	0.00052	1.93634	1.87621	1.85231	1.74237	1.90627	0.03007	1.79734	0.05497
GXT_12943151	AK080701	GXL_133822	Cp	12870	NC_000069	chr3	+	19875035	19892935	1922	11	8.16e-01	NA	-0.13	down	17	6	12	15	0.00161	0.00079	0.00117	0.00144	0.00120	0.00041	0.00131	0.00014	0.16442	0.06591	0.11674	0.15526	0.11517	0.04926	0.13600	0.01926
GXT_12943152	AK080695	GXL_119785	A930002I21Rik	109226	NC_000069	chr3	+	106893880	106901319	1430	2	NA	NA	0	no	0	0	0	0	0.00000	0.00000	0.00000	0.00000	0.00000	0.00000	0.00000	0.00000	0.00000	0.00000	0.00000	0.00000	0.00000	0.00000	0.00000	0.00000
GXT_12943153	AK080670	GXL_259898	Trpc4	22066	NC_000069	chr3	+	53959979	54122322	3402	11	9.88e-01	NA	-0.01	down	4	1	1	4	0.00024	0.00008	0.00007	0.00028	0.00016	0.00008	0.00017	0.00010	0.02186	0.00621	0.00550	0.02339	0.01404	0.00783	0.01444	0.00895
GXT_12943154	AK080202	GXL_259850	Mme	17380	NC_000069	chr3	+	63100140	63144055	953	9	1.00e-03	1.41e-02	0.86	up	584	715	447	276	0.09676	0.12998	0.07184	0.04712	0.11337	0.01661	0.05948	0.01236	11.39128	15.84108	8.77021	5.76137	13.61618	2.22490	7.26579	1.50442
GXT_12943155	AK079659	GXL_133755	Ralyl	76897	NC_000069	chr3	+	13471682	14181972	2933	9	7.77e-01	NA	-0.14	down	2	2	1	5	0.00015	0.00017	0.00008	0.00025	0.00016	0.00001	0.00016	0.00009	0.01268	0.01440	0.00638	0.03391	0.01354	0.00086	0.02015	0.01377
GXT_12943156	AK079560	GXL_119834	Tspan2	70747	NC_000069	chr3	+	102538889	102576215	4047	8	1.39e-01	3.95e-01	0.50	up	641	282	412	229	0.03165	0.01580	0.02070	0.01179	0.02372	0.00792	0.01624	0.00445	2.94427	1.47125	1.90353	1.12567	2.20776	0.73651	1.51460	0.38893
GXT_12943157	AK079379	GXL_119763	Slc16a1	20501	NC_000069	chr3	+	104442591	104459514	1555	5	1.23e-01	3.68e-01	0.23	up	4916	4409	4589	3617	0.62470	0.63121	0.58457	0.48764	0.62796	0.00326	0.53611	0.04847	58.76706	59.86615	55.18018	46.27298	59.31660	0.54954	50.72658	4.45360
GXT_12943158	AK079354	GXL_281382	Tnik	665113	NC_000069	chr3	+	28567422	28569502	2081	1	1.44e-03	1.85e-02	1.08	up	119	122	57	51	0.01279	0.01491	0.00615	0.00588	0.01385	0.00106	0.00601	0.00014	1.06299	1.23783	0.51215	0.48754	1.15041	0.08742	0.49984	0.01231
GXT_12943160	AK079125	GXL_119844	Lrrc39	109245	NC_000069	chr3	+	116265914	116284300	1317	9	7.23e-01	NA	-0.19	down	26	11	30	16	0.00392	0.00174	0.00409	0.00289	0.00283	0.00109	0.00349	0.00060	0.36698	0.17635	0.42592	0.24168	0.27166	0.09531	0.33380	0.09212
GXT_12943161	AK079121	GXL_119820	Nhlh2	18072	NC_000069	chr3	+	101814628	101818657	2444	2	9.88e-01	NA	0.01	up	1	1	1	1	0.00009	0.00010	0.00009	0.00010	0.00010	0.00000	0.00010	0.00000	0.00761	0.00864	0.00765	0.00814	0.00813	0.00052	0.00789	0.00024
GXT_12943163	AK078922	GXL_133807	Ythdf3	229096	NC_000069	chr3	+	16104609	16114447	1309	2	8.48e-01	9.44e-01	-0.03	down	1693	1358	1620	1572	0.27683	0.25425	0.26537	0.27604	0.26554	0.01129	0.27070	0.00534	24.04195	21.90442	23.14040	23.89034	22.97319	1.06876	23.51537	0.37497
GXT_12943164	AK078559	GXL_260029	AK078559	0	NC_000069	chr3	+	55073887	55076156	2270	1	NA	NA	0	no	0	0	0	0	0.00000	0.00000	0.00000	0.00000	0.00000	0.00000	0.00000	0.00000	0.00000	0.00000	0.00000	0.00000	0.00000	0.00000	0.00000	0.00000
GXT_12943165	AK078533	GXL_742709	Hist2h2be	319190	NC_000069	chr3	+	96025044	96027661	2618	1	3.27e-02	1.62e-01	0.82	up	108	95	72	37	0.00915	0.00916	0.00615	0.00337	0.00915	0.00000	0.00476	0.00139	0.76684	0.76617	0.51423	0.28115	0.76650	0.00033	0.39769	0.11654
GXT_12943166	AK078519	GXL_259875	Eif2a	229317	NC_000069	chr3	+	58329965	58361423	2077	14	2.99e-01	5.96e-01	-0.15	down	6702	5249	6792	6799	0.54353	0.48428	0.55916	0.59001	0.51390	0.02962	0.57459	0.01543	59.98192	53.35949	61.14439	65.12054	56.67070	3.31122	63.13247	1.98808
GXT_12943169	AK078368	GXL_119818	6530418L21Rik	109050	NC_000069	chr3	+	105508376	105521074	1868	2	1.24e-01	3.70e-01	-0.57	down	62	53	112	74	0.00727	0.00708	0.01305	0.00936	0.00718	0.00010	0.01120	0.00185	0.61697	0.59906	1.12108	0.78807	0.60801	0.00895	0.95458	0.16651
GXT_12943170	AK078343	GXL_133926	Aph1a	226548	NC_000069	chr3	+	95699067	95701730	1895	4	2.01e-01	4.84e-01	-0.19	down	1864	1678	2285	1892	0.19725	0.19949	0.24228	0.21341	0.19837	0.00112	0.22784	0.01444	18.28475	18.69624	22.54615	19.86193	18.49049	0.20575	21.20404	1.34211
GXT_12943171	AK078042	GXL_259946	Naa15	74838	NC_000069	chr3	+	51276626	51279905	3280	1	4.38e-01	7.20e-01	-0.12	down	3166	2682	3125	3394	0.21574	0.20764	0.21378	0.24703	0.21169	0.00405	0.23040	0.01663	17.94277	17.26460	17.81442	20.58484	17.60368	0.33908	19.19963	1.38521
GXT_12943172	AK078003	GXL_133969	Ilf2	67781	NC_000069	chr3	+	90280137	90292294	1952	14	5.74e-01	8.10e-01	-0.08	down	8463	8282	9462	8762	0.68472	0.76111	0.77505	0.76073	0.72291	0.03819	0.76789	0.00716	80.59293	89.58329	90.63555	89.29617	85.08811	4.49518	89.96586	0.66969
GXT_12943173	AK078000	GXL_133792	Zfp639	67778	NC_000069	chr3	+	32409472	32419732	1897	7	4.30e-01	7.15e-01	-0.13	down	1282	955	1300	1216	0.13335	0.11650	0.13736	0.13732	0.12493	0.00842	0.13734	0.00002	12.56242	10.62937	12.81361	12.75192	11.59589	0.96652	12.78277	0.03085
GXT_12943174	AK077893	GXL_110819	Pigk	329777	NC_000069	chr3	+	152377064	152448621	1368	11	5.82e-01	8.13e-01	0.10	up	733	647	734	593	0.08673	0.08637	0.08592	0.07536	0.08655	0.00018	0.08064	0.00528	9.96025	9.98596	10.03241	8.62339	9.97311	0.01286	9.32790	0.70451
GXT_12943176	AK077666	GXL_110799	Ube2d3	66105	NC_000069	chr3	+	135101497	135129914	2451	8	5.39e-01	7.89e-01	-0.08	down	17624	15797	19317	17014	1.29900	1.32233	1.44028	1.35180	1.31066	0.01167	1.39604	0.04424	133.66374	136.08270	147.36414	138.09328	134.87322	1.20948	142.72871	4.63543
GXT_12943179	AK077511	GXL_133992	Ubqln4	94232	NC_000069	chr3	+	88372008	88373646	1639	1	9.17e-01	9.72e-01	0.01	up	4461	4351	4825	4187	0.60709	0.67319	0.66034	0.60846	0.64014	0.03305	0.63440	0.02594	50.59478	56.05079	55.04448	50.81985	53.32278	2.72800	52.93216	2.11231
GXT_12943181	AK077215	GXL_133952	4933434E20Rik	99650	NC_000069	chr3	+	89855558	89865940	1344	9	2.60e-01	5.55e-01	-0.17	down	1378	1127	1543	1364	0.17517	0.16372	0.19500	0.18366	0.16945	0.00572	0.18933	0.00567	19.05910	17.70501	21.46654	20.18945	18.38206	0.67704	20.82800	0.63854
GXT_12943184	AK076919	GXL_259869	A730037C10Rik	320604	NC_000069	chr3	+	54943960	54960983	396	5	3.17e-03	NA	1.66	up	18	19	0	2	0.00801	0.00857	0.00000	0.00061	0.00829	0.00028	0.00030	0.00030	0.84495	1.01305	0.00000	0.10047	0.92900	0.08405	0.05024	0.05024
GXT_12943185	AK076837	GXL_133792	Zfp639	67778	NC_000069	chr3	+	32409496	32419659	1800	7	4.21e-01	7.08e-01	-0.14	down	1270	951	1294	1208	0.13954	0.12237	0.14416	0.14406	0.13095	0.00858	0.14411	0.00005	13.11546	11.15526	13.44179	13.35069	12.13536	0.98010	13.39624	0.04555
GXT_12943187	AK076747	GXL_134038	Isg20l2	229504	NC_000069	chr3	+	87734515	87743400	1406	4	1.21e-01	3.65e-01	-0.24	down	2656	2108	2849	2909	0.38386	0.34977	0.41412	0.44885	0.36682	0.01704	0.43149	0.01737	35.11520	31.65606	37.88808	41.15928	33.38563	1.72957	39.52368	1.63560
GXT_12943188	AK076732	GXL_462597	Larp1b	214048	NC_000069	chr3	+	40754585	40781605	1563	10	1.41e-02	9.28e-02	-0.41	down	772	654	985	971	0.08480	0.08341	0.10986	0.11158	0.08410	0.00070	0.11072	0.00086	9.18144	8.83467	11.78346	12.35861	9.00805	0.17339	12.07104	0.28758
GXT_12943189	AK076632	GXL_661245	4922501L14Rik	209601	NC_000069	chr3	+	154374097	154411976	2009	7	8.72e-01	NA	-0.07	down	1	2	1	3	0.00011	0.00025	0.00011	0.00036	0.00018	0.00007	0.00024	0.00013	0.00925	0.02102	0.00931	0.02971	0.01513	0.00589	0.01951	0.01020
GXT_12943190	AK076628	GXL_133789	Spata16	70862	NC_000069	chr3	+	26536553	26882134	2011	11	3.27e-01	NA	0.34	up	0	6	0	0	0.00000	0.00051	0.00000	0.00000	0.00026	0.00026	0.00000	0.00000	0.00000	0.06300	0.00000	0.00000	0.03150	0.03150	0.00000	0.00000
GXT_12943191	AK076600	GXL_119856	Trim45	229644	NC_000069	chr3	+	100726840	100735624	1913	7	7.24e-01	8.89e-01	0.11	up	193	303	259	220	0.01897	0.03351	0.02617	0.02357	0.02624	0.00727	0.02487	0.00130	1.87540	3.34425	2.53151	2.28780	2.60982	0.73443	2.40965	0.12186
GXT_12943193	AK076570	GXL_110810	Ppp3ca	19055	NC_000069	chr3	+	136566016	136600350	2793	5	8.72e-01	9.54e-01	-0.03	down	1040	809	1049	887	0.07403	0.06655	0.07587	0.06829	0.07029	0.00374	0.07208	0.00379	6.92173	6.11574	7.02263	6.31774	6.51873	0.40300	6.67019	0.35245
GXT_12943194	AK076507	GXL_110755	Adh5	11532	NC_000069	chr3	+	138106128	138118463	1533	9	4.10e-01	6.98e-01	0.12	up	12495	11132	10830	11492	1.38811	1.40855	1.20738	1.35649	1.39833	0.01022	1.28194	0.07455	151.51183	153.32135	132.09358	149.12926	152.41659	0.90476	140.61142	8.51784
GXT_12943195	AK076261	GXL_462698	Flg	14246	NC_000069	chr3	+	93096319	93097613	1295	1	9.73e-01	NA	0.01	up	0	1	1	0	0.00000	0.00020	0.00017	0.00000	0.00010	0.00010	0.00009	0.00009	0.00000	0.01630	0.01444	0.00000	0.00815	0.00815	0.00722	0.00722
GXT_12943196	AK076228	GXL_133811	Bhlhe22	59058	NC_000069	chr3	+	17954402	17957506	3105	1	2.89e-02	NA	1.18	up	22	30	7	8	0.00153	0.00243	0.00051	0.00062	0.00198	0.00045	0.00056	0.00005	0.13171	0.20400	0.04215	0.05126	0.16785	0.03614	0.04670	0.00456
GXT_12943197	AK076145	GXL_133792	Zfp639	67778	NC_000069	chr3	+	32409514	32419658	1924	7	3.90e-01	6.82e-01	-0.14	down	1270	954	1299	1222	0.13076	0.11474	0.13556	0.13596	0.12275	0.00801	0.13576	0.00020	12.27018	10.46923	12.62407	12.63501	11.36970	0.90048	12.62954	0.00547
GXT_12943199	AK076082	GXL_110775	Bcl10	12042	NC_000069	chr3	+	145587316	145597246	1785	3	9.41e-01	9.80e-01	-0.01	down	2391	2025	2433	2142	0.27553	0.26691	0.28727	0.26691	0.27122	0.00431	0.27709	0.01018	24.89968	23.95292	25.48586	23.87210	24.42630	0.47338	24.67898	0.80688
GXT_12943200	AK076049	GXL_133928	Anp32e	66471	NC_000069	chr3	+	95733354	95748272	866	6	5.27e-01	7.82e-01	-0.12	down	5473	4445	4880	6106	1.04715	0.95786	0.93105	1.23874	1.00250	0.04464	1.08489	0.15384	117.47894	108.37409	105.36524	140.26468	112.92651	4.55242	122.81496	17.44972
GXT_12943203	AK075993	GXL_259963	Plrg1	53317	NC_000069	chr3	+	82859473	82876207	1752	15	6.23e-01	8.37e-01	0.07	up	5353	5347	5271	5220	0.48268	0.54840	0.48205	0.50309	0.51554	0.03286	0.49257	0.01052	56.79572	64.43884	56.25412	59.27148	60.61728	3.82156	57.76280	1.50868
GXT_12943207	AK075859	GXL_259876	Mfsd1	66868	NC_000069	chr3	+	67386661	67407011	1865	16	7.28e-03	5.93e-02	-0.48	down	2393	2277	3984	2806	0.19987	0.21180	0.33221	0.24966	0.20583	0.00596	0.29093	0.04128	23.85153	25.77839	39.94256	29.93079	24.81496	0.96343	34.93668	5.00588
GXT_12943208	AK075822	GXL_133705	Mtfr1	67472	NC_000069	chr3	+	19088245	19119556	1557	8	5.06e-01	7.67e-01	-0.09	down	3605	2955	3732	3447	0.42517	0.39548	0.43739	0.43446	0.41032	0.01484	0.43593	0.00146	43.03969	40.07195	44.81758	44.04150	41.55582	1.48387	44.42954	0.38804
GXT_12943209	AK075690	GXL_133977	Nes	18008	NC_000069	chr3	+	87782883	87784369	1487	1	3.29e-05	1.04e-03	-1.13	down	714	363	1105	1388	0.10690	0.06176	0.16585	0.22207	0.08433	0.02257	0.19396	0.02811	8.92565	5.15427	13.89462	18.56897	7.03996	1.88569	16.23179	2.33718
GXT_12943210	AK075621	GXL_133718	Sec62	69276	NC_000069	chr3	+	30717712	30720177	2466	1	7.24e-01	8.89e-01	0.06	up	2151	1661	2053	1709	0.19387	0.17062	0.18561	0.16482	0.18224	0.01162	0.17522	0.01040	16.21436	14.22159	15.56651	13.78664	15.21797	0.99638	14.67657	0.88993
GXT_12943212	AK054474	GXL_119938	Dpyd	99586	NC_000069	chr3	+	119017704	119135834	1861	4	4.68e-01	NA	0.39	up	10	3	3	3	0.00109	0.00041	0.00036	0.00026	0.00075	0.00034	0.00031	0.00005	0.09989	0.03404	0.03014	0.03207	0.06696	0.03293	0.03111	0.00097
GXT_12943213	AK054348	GXL_134020	Lysmd1	217779	NC_000069	chr3	+	94938070	94943279	2173	3	4.73e-01	7.45e-01	-0.18	down	180	157	213	184	0.01741	0.01792	0.02081	0.01888	0.01767	0.00026	0.01985	0.00096	1.53980	1.52550	1.83280	1.68449	1.53265	0.00715	1.75865	0.07415
GXT_12943214	AK054141	GXL_119873	Ovgp1	12659	NC_000069	chr3	+	105776720	105784173	940	9	2.75e-01	NA	-0.59	down	21	10	47	14	0.00359	0.00176	0.00863	0.00280	0.00267	0.00091	0.00572	0.00292	0.41528	0.22462	0.93490	0.29628	0.31995	0.09533	0.61559	0.31931
GXT_12943215	AK053978	GXL_923627	Pet112l	229487	NC_000069	chr3	+	85378049	85456755	1980	12	9.64e-01	9.88e-01	-0.01	down	576	607	585	642	0.04525	0.05583	0.04698	0.05538	0.05054	0.00529	0.05118	0.00420	5.40766	6.47284	5.52441	6.45029	5.94025	0.53259	5.98735	0.46294
GXT_12943216	AK053837	GXL_119820	Nhlh2	18072	NC_000069	chr3	+	101814069	101819415	3761	2	9.88e-01	NA	0.01	up	1	1	1	1	0.00006	0.00007	0.00006	0.00006	0.00006	0.00000	0.00006	0.00000	0.00494	0.00561	0.00497	0.00529	0.00528	0.00034	0.00513	0.00016
GXT_12943217	AK053778	GXL_134038	Isg20l2	229504	NC_000069	chr3	+	87734236	87744608	2893	4	6.18e-02	2.42e-01	-0.27	down	4269	3436	4713	4859	0.31078	0.28586	0.34557	0.37819	0.29832	0.01246	0.36188	0.01631	27.43027	25.07704	30.46102	33.41241	26.25366	1.17661	31.93671	1.47569
GXT_12943219	AK053633	GXL_259938	Foxo1	56458	NC_000069	chr3	+	52149175	52153685	3906	2	7.48e-02	2.74e-01	0.41	up	2452	1923	1339	1966	0.13969	0.12355	0.07631	0.11934	0.13162	0.00807	0.09782	0.02151	11.66919	10.39486	6.40979	10.01292	11.03203	0.63717	8.21135	1.80156
GXT_12943221	AK053462	GXL_119957	Gm12474	545557	NC_000069	chr3	+	100293587	100327841	1408	3	6.95e-01	NA	0.06	up	1	0	0	0	0.00016	0.00000	0.00000	0.00000	0.00008	0.00008	0.00000	0.00000	0.01320	0.00000	0.00000	0.00000	0.00660	0.00660	0.00000	0.00000
GXT_12943222	AK053421	GXL_119763	Slc16a1	20501	NC_000069	chr3	+	104456735	104461756	3162	2	1.53e-01	4.17e-01	0.21	up	8066	7428	7724	6132	0.55845	0.58221	0.53616	0.45288	0.57033	0.01188	0.49452	0.04164	47.41861	49.59999	45.67471	38.57889	48.50930	1.09069	42.12680	3.54791
GXT_12943224	AK053058	GXL_778707	Fam198b	68659	NC_000069	chr3	+	79689978	79693567	3590	1	4.03e-02	1.85e-01	-0.68	down	108	118	259	140	0.00640	0.00821	0.01584	0.00896	0.00731	0.00090	0.01240	0.00344	0.55922	0.69400	1.34897	0.77579	0.62661	0.06739	1.06238	0.28659
GXT_12943225	AK052979	GXL_661192	Col11a1	12814	NC_000069	chr3	+	113733794	113793175	799	5	5.33e-01	NA	0.33	up	19	25	20	13	0.00475	0.00580	0.00399	0.00329	0.00528	0.00052	0.00364	0.00035	0.44204	0.66064	0.46804	0.32367	0.55134	0.10930	0.39586	0.07218
GXT_12943226	AK052947	GXL_259879	Pdgfc	54635	NC_000069	chr3	+	80841087	81017952	2762	6	3.00e-02	1.54e-01	0.58	up	2545	1370	1635	979	0.18782	0.11510	0.12143	0.07608	0.15146	0.03636	0.09875	0.02268	17.12839	10.47294	11.06852	7.05129	13.80066	3.32773	9.05991	2.00861
GXT_12943227	AK052946	GXL_119803	Tram1l1	229801	NC_000069	chr3	+	124023982	124025177	1196	1	8.92e-02	3.05e-01	0.74	up	50	59	28	32	0.00929	0.01248	0.00520	0.00641	0.01088	0.00160	0.00580	0.00061	0.77713	1.04158	0.43775	0.53227	0.90935	0.13222	0.48501	0.04726
GXT_12943229	AK052918	GXL_133702	Trim55	381485	NC_000069	chr3	+	19544460	19561868	740	4	5.85e-01	NA	-0.12	down	0	0	2	0	0.00000	0.00000	0.00030	0.00000	0.00000	0.00000	0.00015	0.00015	0.00000	0.00000	0.05054	0.00000	0.00000	0.00000	0.02527	0.02527
GXT_12943230	AK052841	GXL_823077	Tbck	271981	NC_000069	chr3	+	132347139	132390145	1599	14	6.06e-01	8.26e-01	0.15	up	163	211	186	162	0.01594	0.02337	0.01807	0.01662	0.01965	0.00371	0.01734	0.00072	1.89492	2.78616	2.17500	2.01547	2.34054	0.44562	2.09523	0.07976
GXT_12943231	AK052824	GXL_119769	Dram2	67171	NC_000069	chr3	+	106350782	106377763	2035	8	6.36e-01	8.44e-01	-0.11	down	641	384	550	579	0.05505	0.03806	0.04690	0.05352	0.04655	0.00850	0.05021	0.00331	5.85526	3.98417	5.05352	5.66009	4.91972	0.93555	5.35680	0.30329
GXT_12943232	AK052779	GXL_119781	Slc16a4	229699	NC_000069	chr3	+	107094212	107105471	2531	6	2.16e-01	5.03e-01	0.56	up	39	52	29	29	0.00323	0.00472	0.00241	0.00275	0.00398	0.00075	0.00258	0.00017	0.28643	0.43379	0.21424	0.22794	0.36011	0.07368	0.22109	0.00685
GXT_12943233	AK052702	GXL_281438	4932438A13Rik	229227	NC_000069	chr3	+	36929529	36947554	2808	16	9.01e-02	3.06e-01	-0.36	down	1051	707	1065	1248	0.06633	0.04891	0.06625	0.08222	0.05762	0.00871	0.07423	0.00798	6.95758	5.31611	7.09166	8.84152	6.13685	0.82073	7.96659	0.87493
GXT_12943234	AK052598	GXL_110847	D630002J18Rik	100036544	NC_000069	chr3	+	151828338	151829452	1115	1	9.28e-01	NA	-0.05	down	13	35	36	18	0.00222	0.00738	0.00630	0.00297	0.00480	0.00258	0.00464	0.00167	0.21673	0.66277	0.60370	0.32115	0.43975	0.22302	0.46242	0.14128
GXT_12943235	AK052454	GXL_119787	Igsf3	78908	NC_000069	chr3	+	101254924	101266272	3751	4	1.03e-04	2.49e-03	0.66	up	1505	1579	1004	986	0.08555	0.10180	0.05654	0.05952	0.09368	0.00813	0.05803	0.00149	7.45833	8.88805	5.00475	5.22925	8.17319	0.71486	5.11700	0.11225
GXT_12943236	AK052412	GXL_133693	Eif5a2	208691	NC_000069	chr3	+	28680291	28696285	3451	5	2.28e-01	5.18e-01	-0.24	down	792	622	795	914	0.04933	0.04279	0.04940	0.06024	0.04606	0.00327	0.05482	0.00542	4.26612	3.80555	4.30742	5.26879	4.03584	0.23028	4.78810	0.48068
GXT_12943237	AK052386	GXL_119877	4930422G04Rik	71643	NC_000069	chr3	+	127297148	127303934	1945	3	1.18e-01	3.60e-01	-0.49	down	155	93	167	198	0.01576	0.01076	0.01643	0.01981	0.01326	0.00250	0.01812	0.00169	1.48137	1.00957	1.60543	2.02514	1.24547	0.23590	1.81529	0.20985
GXT_12943238	AK052367	GXL_778707	Fam198b	68659	NC_000069	chr3	+	79690885	79748586	3980	4	4.61e-01	7.37e-01	-0.20	down	569	555	896	463	0.03033	0.03390	0.04783	0.02604	0.03211	0.00179	0.03693	0.01089	2.65755	2.94430	4.20940	2.31423	2.80093	0.14338	3.26181	0.94758
GXT_12943239	AK052159	GXL_119844	Lrrc39	109245	NC_000069	chr3	+	116265940	116286052	3043	9	7.21e-01	8.88e-01	0.08	up	277	220	253	227	0.01888	0.01671	0.01759	0.01644	0.01779	0.00109	0.01702	0.00058	1.69212	1.52648	1.55458	1.48400	1.60930	0.08282	1.51929	0.03529
GXT_12943240	AK052148	GXL_134064	Lrba	80877	NC_000069	chr3	+	86028156	86132162	3120	22	2.17e-01	5.04e-01	0.23	up	680	692	625	581	0.03631	0.04251	0.03457	0.03424	0.03941	0.00310	0.03440	0.00016	4.05142	4.68299	3.74560	3.70451	4.36721	0.31578	3.72506	0.02055
GXT_12943241	AK052136	GXL_690217	Iqcj	208426	NC_000069	chr3	+	67696142	67860515	1579	4	NA	NA	0	no	0	0	0	0	0.00000	0.00000	0.00000	0.00000	0.00000	0.00000	0.00000	0.00000	0.00000	0.00000	0.00000	0.00000	0.00000	0.00000	0.00000	0.00000
GXT_12943244	AK051756	GXL_259904	Serpini1	20713	NC_000069	chr3	+	75361469	75447417	4091	9	7.65e-05	1.97e-03	-1.22	down	148	83	262	326	0.00706	0.00466	0.01200	0.01591	0.00586	0.00120	0.01396	0.00196	0.67249	0.42837	1.19748	1.58525	0.55043	0.12206	1.39136	0.19388
GXT_12943247	AK051312	GXL_119985	Gm9916	791377	NC_000069	chr3	+	118137688	118138915	1228	1	NA	NA	0	no	0	0	0	0	0.00000	0.00000	0.00000	0.00000	0.00000	0.00000	0.00000	0.00000	0.00000	0.00000	0.00000	0.00000	0.00000	0.00000	0.00000	0.00000
GXT_12943248	AK051276	GXL_134061	Lix1l	280411	NC_000069	chr3	+	96405072	96427909	1127	6	3.70e-01	6.64e-01	0.24	up	193	190	182	151	0.02864	0.03308	0.02750	0.02411	0.03086	0.00222	0.02581	0.00170	3.18336	3.55960	3.01955	2.66540	3.37148	0.18812	2.84248	0.17708
GXT_12943249	AK051238	GXL_133952	4933434E20Rik	99650	NC_000069	chr3	+	89856831	89867263	2415	7	2.58e-01	5.53e-01	-0.17	down	1791	1479	2020	1761	0.13519	0.12648	0.15189	0.14056	0.13084	0.00435	0.14622	0.00567	13.78577	12.93072	15.63974	14.50613	13.35825	0.42752	15.07294	0.56680
GXT_12943250	AK050997	GXL_1197324	Hspa4l	18415	NC_000069	chr3	+	40593173	40594942	1770	1	4.29e-02	1.92e-01	0.56	up	181	165	123	112	0.02291	0.02374	0.01562	0.01513	0.02332	0.00042	0.01537	0.00025	1.90089	1.96826	1.29935	1.25879	1.93457	0.03368	1.27907	0.02028
GXT_12943251	AK050913	GXL_281813	Iqgap3	404710	NC_000069	chr3	+	87885942	87891474	1564	3	2.62e-03	2.86e-02	-0.71	down	177	173	322	285	0.01744	0.01902	0.02973	0.02866	0.01823	0.00079	0.02919	0.00053	2.10372	2.33551	3.84959	3.62508	2.21962	0.11590	3.73733	0.11225
GXT_12943253	AK050665	GXL_1197372	Tpm3	59069	NC_000069	chr3	+	89883598	89904487	1837	9	6.56e-01	8.55e-01	-0.06	down	21478	18642	22063	20792	2.13406	2.10444	2.18864	2.19971	2.11925	0.01481	2.19417	0.00554	217.33873	214.26683	224.56953	225.16273	215.80278	1.53595	224.86613	0.29660
GXT_12943256	AK050619	GXL_259916	Fam48a	56790	NC_000069	chr3	+	54496780	54516674	1866	15	4.76e-01	7.48e-01	-0.11	down	1816	1454	2026	1622	0.14932	0.13462	0.16605	0.14112	0.14197	0.00735	0.15358	0.01247	18.09075	16.45222	20.30127	17.29214	17.27148	0.81926	18.79670	1.50456
GXT_12943257	AK050580	GXL_259955	Rps23	66475	NC_000069	chr3	+	37613632	37614133	502	1	5.68e-01	8.06e-01	0.09	up	7821	7228	6917	7607	3.47645	3.65046	3.08886	3.61410	3.56345	0.08700	3.35148	0.26262	289.60831	304.00870	257.63776	301.45264	296.80850	7.20019	279.54520	21.90744
GXT_12943258	AK050505	GXL_133993	Ssr2	66256	NC_000069	chr3	+	88383593	88392335	1183	5	9.71e-01	9.91e-01	-0.01	down	11996	10112	12685	10177	1.79030	1.70810	1.89192	1.62942	1.74920	0.04110	1.76067	0.13125	188.49687	180.47786	200.49390	171.13721	184.48737	4.00951	185.81556	14.67834
GXT_12943259	AK050456	GXL_110783	Depdc1a	76131	NC_000069	chr3	+	159158461	159192423	1932	11	8.63e-01	9.50e-01	0.03	up	751	665	730	696	0.06903	0.07130	0.06957	0.06815	0.07017	0.00114	0.06886	0.00071	7.22579	7.26752	7.06498	7.16657	7.24666	0.02087	7.11578	0.05079
GXT_12943260	AK050425	GXL_110806	Uox	22262	NC_000069	chr3	+	146260113	146294447	1843	8	4.58e-01	NA	0.37	up	4	4	1	2	0.00048	0.00042	0.00012	0.00026	0.00045	0.00003	0.00019	0.00007	0.04034	0.04583	0.01015	0.02159	0.04308	0.00275	0.01587	0.00572
GXT_12943261	AK050391	GXL_119873	Wdr77	70465	NC_000069	chr3	+	105762416	105772678	3553	10	8.60e-01	9.49e-01	0.02	up	12240	10994	12628	10943	0.62826	0.64278	0.65549	0.60875	0.63552	0.00726	0.63212	0.02337	64.03813	65.33293	66.45609	61.27038	64.68553	0.64740	63.86324	2.59286
GXT_12943262	AK050185	GXL_134028	Sh3d19	27059	NC_000069	chr3	+	85918706	85932396	2614	7	5.97e-03	5.15e-02	-0.58	down	776	777	1485	971	0.05875	0.06615	0.11196	0.07854	0.06245	0.00370	0.09525	0.01671	5.51834	6.27606	10.62224	7.38964	5.89720	0.37886	9.00594	1.61630
GXT_12943264	AK050047	GXL_110806	Uox	22262	NC_000069	chr3	+	146273359	146293999	1185	7	4.02e-01	NA	0.40	up	4	3	1	1	0.00075	0.00043	0.00019	0.00020	0.00059	0.00016	0.00020	0.00000	0.06275	0.05345	0.01578	0.01679	0.05810	0.00465	0.01629	0.00051
GXT_12943265	AK049937	GXL_119768	Agxt2l1	71760	NC_000069	chr3	+	130320366	130337727	1712	14	4.41e-01	NA	0.23	up	4	0	0	0	0.00026	0.00000	0.00000	0.00000	0.00013	0.00013	0.00000	0.00000	0.04343	0.00000	0.00000	0.00000	0.02172	0.02172	0.00000	0.00000
GXT_12943266	AK049934	GXL_133792	Zfp639	67778	NC_000069	chr3	+	32409493	32419511	1655	7	3.62e-01	6.57e-01	-0.15	down	1195	906	1245	1152	0.14159	0.12607	0.15009	0.14838	0.13383	0.00776	0.14924	0.00085	13.42216	11.55851	14.06588	13.84726	12.49033	0.93182	13.95657	0.10931
GXT_12943267	AK049906	GXL_110799	Ube2d3	66105	NC_000069	chr3	+	135101723	135130142	2619	8	5.34e-01	7.86e-01	-0.08	down	17766	15928	19467	17183	1.22367	1.24389	1.35528	1.27640	1.23378	0.01011	1.31584	0.03944	126.09753	128.40956	138.98213	130.51875	127.25355	1.15601	134.75044	4.23169
GXT_12943268	AK049888	GXL_119834	Tspan2	70747	NC_000069	chr3	+	102538891	102576135	3965	8	1.37e-01	3.92e-01	0.50	up	641	282	411	229	0.03230	0.01612	0.02108	0.01203	0.02421	0.00809	0.01656	0.00453	3.00516	1.50168	1.93818	1.14895	2.25342	0.75174	1.54357	0.39462
GXT_12943269	AK049873	GXL_119781	Slc16a4	229699	NC_000069	chr3	+	107094148	107114804	2019	9	7.75e-01	9.12e-01	0.12	up	60	46	43	55	0.00610	0.00516	0.00445	0.00651	0.00563	0.00047	0.00548	0.00103	0.55242	0.48105	0.39822	0.54192	0.51673	0.03569	0.47007	0.07185
GXT_12943270	AK049842	GXL_110785	Wls	68151	NC_000069	chr3	+	159502703	159598138	2643	12	4.11e-01	6.99e-01	-0.22	down	549	520	854	454	0.03704	0.03988	0.05671	0.03363	0.03846	0.00142	0.04517	0.01154	3.86125	4.15411	6.04166	3.41718	4.00768	0.14643	4.72942	1.31224
GXT_12943271	AK049738	GXL_133940	Arnt	11863	NC_000069	chr3	+	95293327	95296214	2412	3	7.37e-02	2.72e-01	0.30	up	1007	812	799	710	0.06780	0.06170	0.05443	0.05040	0.06475	0.00305	0.05242	0.00201	7.76077	7.10805	6.19391	5.85586	7.43441	0.32636	6.02488	0.16902
GXT_12943272	AK049676	GXL_110764	Cenpe	229841	NC_000069	chr3	+	134911449	134936480	2592	13	6.18e-02	2.42e-01	-0.30	down	1303	1160	1768	1386	0.09124	0.09343	0.12446	0.10169	0.09234	0.00109	0.11308	0.01138	9.34462	9.44919	12.75389	10.63745	9.39691	0.05228	11.69567	1.05822
GXT_12943273	AK049671	GXL_133790	Ghsr	208188	NC_000069	chr3	+	27270273	27276932	4433	3	1.45e-01	NA	-0.75	down	18	13	23	43	0.00091	0.00075	0.00115	0.00229	0.00083	0.00008	0.00172	0.00057	0.07548	0.06192	0.09701	0.19297	0.06870	0.00678	0.14499	0.04798
GXT_12943274	AK049647	GXL_133928	Anp32e	66471	NC_000069	chr3	+	95733214	95750899	2815	7	3.88e-01	6.80e-01	-0.15	down	9972	8569	9412	11714	0.66835	0.65558	0.63830	0.84251	0.66197	0.00638	0.74040	0.10211	65.85008	64.27222	62.51712	82.78206	65.06115	0.78893	72.64959	10.13247
GXT_12943275	AK049612	GXL_119771	Olfm3	229759	NC_000069	chr3	+	114606996	114827978	3985	6	NA	NA	0	no	0	0	0	0	0.00000	0.00000	0.00000	0.00000	0.00000	0.00000	0.00000	0.00000	0.00000	0.00000	0.00000	0.00000	0.00000	0.00000	0.00000	0.00000
GXT_12943276	AK049569	GXL_110753	Ccbl2	229905	NC_000069	chr3	+	142364044	142407874	2246	14	1.47e-02	9.54e-02	0.56	up	423	310	273	228	0.02881	0.02486	0.01980	0.01817	0.02683	0.00197	0.01899	0.00082	3.50093	2.91423	2.27273	2.01946	3.20758	0.29335	2.14609	0.12664
GXT_12943278	AK049496	GXL_110778	Syde2	214804	NC_000069	chr3	+	145651617	145684007	4035	7	8.32e-04	1.23e-02	0.64	up	2535	2002	1766	1202	0.12979	0.11728	0.09116	0.06588	0.12353	0.00625	0.07852	0.01264	11.67849	10.47592	8.18357	5.92612	11.07720	0.60128	7.05485	1.12872
GXT_12943279	AK049470	GXL_259911	Ctso	229445	NC_000069	chr3	+	81736565	81759410	2189	8	4.51e-02	1.99e-01	0.78	up	112	74	41	59	0.01013	0.00792	0.00370	0.00578	0.00903	0.00111	0.00474	0.00104	0.95110	0.71377	0.35021	0.53619	0.83244	0.11866	0.44320	0.09299
GXT_12943280	AK049357	GXL_462679	Shc1	20416	NC_000069	chr3	+	89222503	89233936	3111	13	5.01e-05	1.43e-03	-0.52	down	5166	4701	7773	6909	0.31516	0.32376	0.47202	0.44559	0.31946	0.00430	0.45881	0.01322	30.86788	31.90523	46.71798	44.17989	31.38656	0.51867	45.44893	1.26904
GXT_12943281	AK049354	GXL_259909	2810046L04Rik	212127	NC_000069	chr3	+	53282978	53285677	1506	3	9.83e-02	3.23e-01	-0.33	down	831	608	878	973	0.11533	0.09513	0.12232	0.14098	0.10523	0.01010	0.13165	0.00933	10.25719	8.52413	10.90097	12.85279	9.39066	0.86653	11.87688	0.97591
GXT_12943282	AK049332	GXL_259889	Phf17	269424	NC_000069	chr3	+	41359654	41418872	3566	11	6.17e-01	8.33e-01	0.07	up	15599	12717	15490	12205	0.86904	0.80690	0.87462	0.73022	0.83797	0.03107	0.80242	0.07220	81.31448	75.29652	81.22047	68.08726	78.30550	3.00898	74.65386	6.56661
GXT_12943283	AK049231	GXL_661058	Fxr1	14359	NC_000069	chr3	+	33953180	33969244	2093	7	6.08e-01	8.27e-01	-0.07	down	9784	8521	9885	9818	0.84281	0.83075	0.85556	0.89988	0.83678	0.00603	0.87772	0.02216	86.89597	85.95931	88.30858	93.31752	86.42764	0.46833	90.81305	2.50447
GXT_12943284	AK049080	GXL_110776	Ssx2ip	99167	NC_000069	chr3	+	146067606	146101875	2370	14	3.13e-01	6.10e-01	-0.16	down	1068	953	1229	1095	0.07896	0.07978	0.09018	0.08561	0.07937	0.00041	0.08790	0.00228	8.37675	8.49017	9.69614	9.19126	8.43346	0.05671	9.44370	0.25244
GXT_12943285	AK049055	GXL_823072	Gon4l	76022	NC_000069	chr3	+	88627612	88633293	4275	3	1.56e-03	1.96e-02	0.63	up	624	644	459	379	0.02897	0.03362	0.02001	0.01784	0.03129	0.00232	0.01893	0.00108	2.71332	3.18069	2.00758	1.76365	2.94700	0.23368	1.88562	0.12196
GXT_12943286	AK048488	GXL_119873	Wdr77	70465	NC_000069	chr3	+	105762394	105772288	3185	10	8.49e-01	9.45e-01	0.02	up	12149	10919	12517	10858	0.69438	0.71101	0.72339	0.67267	0.70270	0.00832	0.69803	0.02536	70.90609	72.38441	73.48289	67.81876	71.64525	0.73916	70.65082	2.83207
GXT_12943287	AK048030	GXL_119779	4933421E11Rik	321000	NC_000069	chr3	+	106524854	106537301	1677	3	2.31e-01	5.21e-01	-0.27	down	251	239	314	299	0.03224	0.03358	0.03993	0.04075	0.03291	0.00067	0.04034	0.00041	2.78223	3.00910	3.50100	3.54689	2.89567	0.11343	3.52394	0.02294
GXT_12943288	AK047751	GXL_133950	Sf3b4	107701	NC_000069	chr3	+	95976473	95981487	1697	6	5.93e-01	8.19e-01	0.07	up	7893	7268	7916	6976	0.87355	0.91294	0.88164	0.82797	0.89325	0.01969	0.85481	0.02683	86.45950	90.42837	87.22066	81.77754	88.44394	1.98443	84.49910	2.72156
GXT_12943290	AK047716	GXL_690207	Dclk1	13175	NC_000069	chr3	+	55265894	55326204	1662	13	9.76e-02	3.22e-01	-0.81	down	18	18	32	46	0.00139	0.00184	0.00249	0.00458	0.00162	0.00023	0.00353	0.00104	0.20132	0.22867	0.36001	0.55060	0.21499	0.01368	0.45530	0.09529
GXT_12943291	AK047357	GXL_119842	Wdr47	99512	NC_000069	chr3	+	108394197	108426348	1566	6	4.70e-01	7.43e-01	-0.16	down	316	327	372	371	0.03901	0.04519	0.04563	0.04916	0.04210	0.00309	0.04739	0.00177	3.75101	4.40887	4.44167	4.71294	4.07994	0.32893	4.57730	0.13563
GXT_12943293	AK046955	GXL_110854	B930007M17Rik	381476	NC_000069	chr3	+	138868857	139373263	2818	14	8.65e-01	NA	0.07	up	3	2	4	0	0.00016	0.00009	0.00024	0.00000	0.00013	0.00004	0.00012	0.00012	0.01979	0.01499	0.02654	0.00000	0.01739	0.00240	0.01327	0.01327
GXT_12943294	AK046933	GXL_119954	Alg14	66789	NC_000069	chr3	+	121065676	121067187	1512	1	5.84e-01	NA	-0.30	down	13	11	15	19	0.00193	0.00185	0.00224	0.00301	0.00189	0.00004	0.00262	0.00039	0.15982	0.15361	0.18550	0.24998	0.15671	0.00310	0.21774	0.03224
GXT_12943295	AK046671	GXL_119844	Lrrc39	109245	NC_000069	chr3	+	116265996	116276030	2775	5	6.79e-02	NA	-1.01	down	7	5	25	16	0.00057	0.00038	0.00177	0.00137	0.00047	0.00009	0.00157	0.00020	0.04689	0.03804	0.16845	0.11470	0.04247	0.00443	0.14158	0.02687
GXT_12943296	AK046449	GXL_119829	C030007I09Rik	109250	NC_000069	chr3	+	132501781	132504545	2765	1	8.78e-01	9.56e-01	-0.04	down	191	138	177	170	0.01543	0.01264	0.01436	0.01465	0.01403	0.00139	0.01451	0.00015	1.28408	1.05379	1.19694	1.22310	1.16893	0.11514	1.21002	0.01308
GXT_12943297	AK046429	GXL_119877	4930422G04Rik	71643	NC_000069	chr3	+	127266083	127319677	3511	21	3.70e-04	6.68e-03	-0.83	down	773	536	1036	1381	0.03805	0.03134	0.05316	0.07609	0.03470	0.00336	0.06463	0.01147	4.09262	3.22334	5.51727	7.82478	3.65798	0.43464	6.67103	1.15375
GXT_12943298	AK046424	GXL_110751	Tacr3	21338	NC_000069	chr3	+	134492599	134597035	2626	5	9.30e-01	NA	-0.04	down	2	3	5	1	0.00016	0.00027	0.00043	0.00009	0.00022	0.00005	0.00026	0.00017	0.01416	0.02412	0.03560	0.00758	0.01914	0.00498	0.02159	0.01401
GXT_12943299	AK046410	GXL_119789	Arsj	271970	NC_000069	chr3	+	126066787	126142235	2616	2	3.83e-01	NA	0.44	up	4	5	2	1	0.00026	0.00048	0.00017	0.00009	0.00037	0.00011	0.00013	0.00004	0.02842	0.04036	0.01430	0.00760	0.03439	0.00597	0.01095	0.00335
GXT_12943300	AK046246	GXL_110819	Pigk	329777	NC_000069	chr3	+	152377077	152448886	1761	12	5.67e-01	8.05e-01	0.10	up	774	700	781	635	0.07260	0.07473	0.07278	0.06425	0.07367	0.00107	0.06851	0.00426	8.17023	8.39287	8.29253	7.17338	8.28155	0.11132	7.73295	0.55957
GXT_12943301	AK046099	GXL_133966	Mrpl9	78523	NC_000069	chr3	+	94247260	94252630	1599	7	2.61e-01	5.56e-01	-0.18	down	3056	2187	3163	2938	0.35120	0.29004	0.36585	0.36305	0.32062	0.03058	0.36445	0.00140	35.52690	28.87832	36.98675	36.55214	32.20261	3.32429	36.76945	0.21730
GXT_12943302	AK046070	GXL_260012	Fstl5	213262	NC_000069	chr3	+	75879505	76512558	3173	16	5.67e-01	NA	0.27	up	6	1	2	1	0.00028	0.00008	0.00007	0.00008	0.00018	0.00010	0.00008	0.00001	0.03515	0.00665	0.01179	0.00627	0.02090	0.01425	0.00903	0.00276
GXT_12943303	AK046024	GXL_282110	Dph5	69740	NC_000069	chr3	+	115591112	115603803	1558	4	6.40e-01	8.46e-01	-0.10	down	349	255	349	318	0.03697	0.02979	0.03696	0.03458	0.03338	0.00359	0.03577	0.00119	4.16400	3.45577	4.18845	4.06040	3.80988	0.35411	4.12442	0.06402
GXT_12943304	AK045813	GXL_259884	D3Ertd751e	73852	NC_000069	chr3	+	41546577	41560484	1043	6	4.59e-01	7.35e-01	0.29	up	60	85	58	61	0.00987	0.01452	0.00913	0.01107	0.01220	0.00232	0.01010	0.00097	1.06935	1.72070	1.03977	1.16347	1.39502	0.32567	1.10162	0.06185
GXT_12943305	AK045797	GXL_119781	Slc16a4	229699	NC_000069	chr3	+	107094225	107115026	2164	9	8.85e-01	9.59e-01	0.06	up	61	49	47	60	0.00579	0.00516	0.00457	0.00663	0.00547	0.00032	0.00560	0.00103	0.52399	0.47809	0.40610	0.55157	0.50104	0.02295	0.47884	0.07273
GXT_12943306	AK076297	GXL_93068	Col27a1	373864	NC_000070	chr4	+	62875038	62953865	4580	25	6.50e-02	2.50e-01	-0.71	down	120	65	230	107	0.00458	0.00251	0.00803	0.00403	0.00354	0.00103	0.00603	0.00200	0.48704	0.29965	0.93898	0.46476	0.39335	0.09369	0.70187	0.23711
GXT_12943308	AK090275	GXL_57395	Gpbp1l1	77110	NC_000070	chr4	+	116251383	116253166	1784	1	4.31e-01	7.15e-01	-0.20	down	216	195	228	259	0.01868	0.01866	0.01912	0.02331	0.01867	0.00001	0.02122	0.00209	2.25067	2.30787	2.38966	2.88811	2.27927	0.02860	2.63889	0.24923
GXT_12943309	AK090206	GXL_163240	Cpsf3l	71957	NC_000070	chr4	+	155243676	155263212	2347	17	1.20e-01	3.63e-01	0.21	up	5683	5045	5148	4419	0.38941	0.39249	0.35386	0.32222	0.39095	0.00154	0.33804	0.01582	45.01083	45.38577	41.01294	37.45591	45.19830	0.18747	39.23443	1.77851
GXT_12943310	AK090114	GXL_92955	Prpf4	70052	NC_000070	chr4	+	62069845	62084653	1838	14	5.93e-01	8.19e-01	0.07	up	3506	2941	3203	3080	0.31929	0.30619	0.29463	0.29723	0.31274	0.00655	0.29593	0.00130	35.45838	33.78478	32.58419	33.33609	34.62158	0.83680	32.96014	0.37595
GXT_12943312	AK089983	GXL_163275	Dnajc11	230935	NC_000070	chr4	+	151307843	151350793	3838	9	3.72e-01	6.66e-01	-0.13	down	2437	2116	2564	2548	0.10052	0.09950	0.10760	0.11400	0.10001	0.00051	0.11080	0.00320	11.80329	11.64079	12.49132	13.20699	11.72204	0.08125	12.84915	0.35783
GXT_12943314	AK089960	GXL_138714	Glipr2	384009	NC_000070	chr4	+	43970601	43991988	1990	5	4.55e-01	7.32e-01	-0.34	down	6664	3045	8427	4827	0.67959	0.35377	0.86073	0.52491	0.51668	0.16291	0.69282	0.16791	62.24928	32.30768	79.17998	48.25404	47.27848	14.97080	63.71701	15.46297
GXT_12943315	AK089958	GXL_242143	Fuca1	71665	NC_000070	chr4	+	135476674	135496226	2501	8	2.45e-03	2.73e-02	-0.61	down	824	899	1618	1159	0.05853	0.07118	0.11581	0.08881	0.06485	0.00632	0.10231	0.01350	6.12443	7.58958	12.09651	9.21890	6.85701	0.73257	10.65770	1.43881
GXT_12943316	AK089838	GXL_92955	Prpf4	70052	NC_000070	chr4	+	62069866	62085505	2669	14	5.16e-01	7.74e-01	0.09	up	4710	3960	4258	4109	0.32034	0.30738	0.29141	0.29664	0.31386	0.00648	0.29402	0.00262	32.80385	31.32696	29.82995	30.62647	32.06540	0.73844	30.22821	0.39826
GXT_12943317	AK089812	GXL_242052	Fgr	14191	NC_000070	chr4	+	132530043	132557721	3233	13	8.83e-01	9.58e-01	-0.05	down	158	132	112	194	0.00896	0.00830	0.00648	0.01193	0.00863	0.00033	0.00920	0.00272	0.90846	0.86206	0.64775	1.19373	0.88526	0.02320	0.92074	0.27299
GXT_12943318	AK089642	GXL_242096	Rhd	19746	NC_000070	chr4	+	134420500	134441303	965	6	5.33e-01	7.86e-01	0.21	up	136	133	152	87	0.02397	0.02573	0.02957	0.01768	0.02485	0.00088	0.02363	0.00594	2.61978	2.91002	2.94518	1.79350	2.76490	0.14512	2.36934	0.57584
GXT_12943319	AK089544	GXL_163369	Gpr157	269604	NC_000070	chr4	+	149461660	149476887	1565	4	8.83e-01	NA	-0.07	down	22	21	30	18	0.00286	0.00306	0.00413	0.00245	0.00296	0.00010	0.00329	0.00084	0.26131	0.28332	0.35843	0.22881	0.27231	0.01101	0.29362	0.06481
GXT_12943323	AK089432	GXL_242127	Laptm5	16792	NC_000070	chr4	+	130469196	130490913	1301	8	6.60e-01	8.57e-01	0.09	up	1523	1663	1886	1220	0.20787	0.25281	0.25306	0.17207	0.23034	0.02247	0.21257	0.04050	21.76081	26.98899	27.10565	18.65486	24.37490	2.61409	22.88025	4.22540
GXT_12943324	AK089429	GXL_163369	Gpr157	269604	NC_000070	chr4	+	149461474	149478476	3340	4	7.40e-01	8.96e-01	-0.15	down	39	39	58	34	0.00248	0.00281	0.00381	0.00230	0.00264	0.00016	0.00305	0.00076	0.21706	0.24654	0.32470	0.20251	0.23180	0.01474	0.26360	0.06109
GXT_12943325	AK089353	GXL_57537	Slc2a1	20525	NC_000070	chr4	+	118781410	118808447	1338	9	7.43e-01	8.98e-01	-0.06	down	11429	13366	13426	13330	1.44744	1.92066	1.71331	1.80882	1.68405	0.23661	1.76106	0.04775	158.78320	210.91960	187.62296	198.19078	184.85140	26.06820	192.90687	5.28391
GXT_12943326	AK089333	GXL_57373	Gm10305	100038722	NC_000070	chr4	+	98939362	98941836	2475	1	5.85e-01	NA	-0.12	down	0	0	2	0	0.00000	0.00000	0.00018	0.00000	0.00000	0.00000	0.00009	0.00009	0.00000	0.00000	0.01511	0.00000	0.00000	0.00000	0.00756	0.00756
GXT_12943327	AK089288	GXL_138613	Rgp1	242406	NC_000070	chr4	+	43591830	43596002	1292	9	1.62e-01	4.29e-01	-0.28	down	392	338	488	427	0.05417	0.05134	0.06297	0.06243	0.05275	0.00142	0.06270	0.00027	5.63996	5.52365	7.06241	6.57468	5.58181	0.05816	6.81855	0.24386
GXT_12943338	AK088848	GXL_57335	Leprot	230514	NC_000070	chr4	+	101328778	101331966	1647	2	1.22e-01	3.67e-01	0.25	up	2229	2041	1748	1921	0.29043	0.30102	0.22910	0.26784	0.29573	0.00529	0.24847	0.01937	25.15758	26.16502	19.84464	23.20295	25.66130	0.50372	21.52379	1.67916
GXT_12943347	AK088396	GXL_93009	Aldh1b1	72535	NC_000070	chr4	+	45811921	45817471	2266	2	2.36e-01	5.26e-01	0.24	up	601	450	481	429	0.05738	0.04822	0.04546	0.04286	0.05280	0.00458	0.04416	0.00130	4.93023	4.19299	3.96900	3.76623	4.56161	0.36862	3.86761	0.10138
GXT_12943350	AK088073	GXL_138702	Usp45	77593	NC_000070	chr4	+	21703435	21761796	2622	17	2.42e-01	5.34e-01	0.23	up	936	998	971	738	0.05961	0.07122	0.06341	0.05156	0.06542	0.00581	0.05748	0.00592	6.63584	8.03655	6.92440	5.59929	7.33620	0.70036	6.26185	0.66256
GXT_12943355	AK087796	GXL_163242	Aldh4a1	212647	NC_000070	chr4	+	139200992	139205345	1294	2	9.96e-01	9.99e-01	0.00	up	698	817	938	642	0.11556	0.15438	0.15762	0.11322	0.13497	0.01941	0.13542	0.02220	10.02706	13.33090	13.55389	9.86984	11.67898	1.65192	11.71186	1.84202
GXT_12943356	AK087776	GXL_93043	AK087776	0	NC_000070	chr4	+	62073379	62075164	1786	1	3.59e-01	6.55e-01	0.41	up	42	43	27	34	0.00509	0.00614	0.00337	0.00456	0.00562	0.00052	0.00396	0.00059	0.43714	0.50835	0.28267	0.37871	0.47274	0.03560	0.33069	0.04802
GXT_12943357	AK087630	GXL_282950	Alg6	320438	NC_000070	chr4	+	99382363	99397105	3790	3	1.36e-01	3.91e-01	0.44	up	150	133	111	99	0.00646	0.00659	0.00533	0.00457	0.00652	0.00007	0.00495	0.00038	0.73571	0.74094	0.54762	0.51964	0.73833	0.00262	0.53363	0.01399
GXT_12943358	AK087514	GXL_92917	E130309F12Rik	272031	NC_000070	chr4	+	49072334	49353131	3760	8	5.58e-01	NA	-0.27	down	0	3	2	6	0.00000	0.00020	0.00006	0.00038	0.00010	0.00010	0.00022	0.00016	0.00000	0.01685	0.00995	0.03174	0.00843	0.00843	0.02084	0.01089
GXT_12943359	AK087509	GXL_923709	E130308A19Rik	230259	NC_000070	chr4	+	59639088	59766173	2713	4	1.62e-01	4.29e-01	0.26	up	582	524	478	467	0.04588	0.04663	0.03814	0.03977	0.04625	0.00038	0.03896	0.00081	3.98773	4.07805	3.29438	3.42434	4.03289	0.04516	3.35936	0.06498
GXT_12943361	AK087452	GXL_242140	E2f2	242705	NC_000070	chr4	+	135728309	135750629	3397	7	1.64e-01	4.33e-01	-0.39	down	209	270	295	366	0.01265	0.01911	0.01813	0.02318	0.01588	0.00323	0.02065	0.00252	1.14368	1.67818	1.62376	2.14336	1.41093	0.26725	1.88356	0.25980
GXT_12943362	AK087439	GXL_92917	E130309F12Rik	272031	NC_000070	chr4	+	49072185	49351647	2425	8	6.26e-01	NA	-0.22	down	0	3	2	5	0.00000	0.00031	0.00009	0.00049	0.00015	0.00015	0.00029	0.00020	0.00000	0.02612	0.01542	0.04102	0.01306	0.01306	0.02822	0.01280
GXT_12943363	AK087330	GXL_923756	Hivep3	16656	NC_000070	chr4	+	119406385	119407856	1472	1	NA	NA	0	no	0	0	0	0	0.00000	0.00000	0.00000	0.00000	0.00000	0.00000	0.00000	0.00000	0.00000	0.00000	0.00000	0.00000	0.00000	0.00000	0.00000	0.00000
GXT_12943366	AK086253	GXL_163223	B830004H01Rik	320289	NC_000070	chr4	+	141096827	141099520	2694	1	7.00e-01	NA	-0.22	down	5	6	10	6	0.00042	0.00057	0.00082	0.00053	0.00049	0.00007	0.00068	0.00015	0.03450	0.04702	0.06941	0.04431	0.04076	0.00626	0.05686	0.01255
GXT_12943367	AK086097	GXL_463125	Ubr4	69116	NC_000070	chr4	+	138936584	138953613	1626	11	3.67e-01	6.62e-01	0.17	up	977	1106	1021	893	0.09684	0.12481	0.10126	0.09362	0.11083	0.01399	0.09744	0.00382	11.16931	14.36171	11.74088	10.92548	12.76551	1.59620	11.33318	0.40770
GXT_12943370	AK085534	GXL_93034	Fggy	75578	NC_000070	chr4	+	95246152	95488252	1863	11	4.81e-01	7.51e-01	-0.16	down	337	375	411	413	0.02796	0.03613	0.03663	0.03881	0.03205	0.00409	0.03772	0.00109	3.36256	4.25001	4.12500	4.41008	3.80628	0.44372	4.26754	0.14254
GXT_12943371	AK085458	GXL_1198207	Wasf2	242687	NC_000070	chr4	+	132686548	132754245	4088	9	1.98e-01	4.80e-01	-0.17	down	5423	4857	6029	5874	0.26872	0.27345	0.29920	0.30924	0.27109	0.00237	0.30422	0.00502	24.65932	25.08585	27.57591	28.58462	24.87259	0.21326	28.08027	0.50436
GXT_12943372	AK085436	GXL_92900	Rnf20	109331	NC_000070	chr4	+	49644955	49651637	1044	5	8.69e-01	9.53e-01	0.03	up	437	336	390	382	0.07586	0.06621	0.06662	0.07133	0.07104	0.00482	0.06898	0.00236	7.78096	6.79533	6.98489	7.27901	7.28815	0.49282	7.13195	0.14706
GXT_12943373	AK085306	GXL_93091	Acer2	230379	NC_000070	chr4	+	86520323	86578394	1170	6	1.70e-02	1.06e-01	-0.47	down	533	456	666	751	0.09963	0.09781	0.12687	0.15243	0.09872	0.00091	0.13965	0.01278	8.46825	8.22907	10.64348	12.76919	8.34866	0.11959	11.70633	1.06285
GXT_12943375	AK085152	GXL_163327	Casp9	12371	NC_000070	chr4	+	141349772	141371891	3652	9	7.91e-01	9.20e-01	0.04	up	1360	1247	1292	1310	0.07575	0.07821	0.07163	0.07852	0.07698	0.00123	0.07508	0.00345	6.92246	7.20954	6.61496	7.13592	7.06600	0.14354	6.87544	0.26048
GXT_12943376	AK085142	GXL_778722	Gm5859	545605	NC_000070	chr4	+	41760187	41760911	725	1	NA	NA	0	no	0	0	0	0	0.00000	0.00000	0.00000	0.00000	0.00000	0.00000	0.00000	0.00000	0.00000	0.00000	0.00000	0.00000	0.00000	0.00000	0.00000	0.00000
GXT_12943377	AK085095	GXL_163327	Casp9	12371	NC_000070	chr4	+	141349738	141370253	2048	9	8.09e-01	9.28e-01	0.04	up	762	704	762	705	0.07030	0.07268	0.06962	0.06960	0.07149	0.00119	0.06961	0.00001	6.91636	7.25796	6.95698	6.84808	7.08716	0.17080	6.90253	0.05445
GXT_12943378	AK084917	GXL_93028	Rad23b	19359	NC_000070	chr4	+	55362922	55381446	2176	2	3.06e-01	6.03e-01	0.15	up	3533	3303	3493	2870	0.27720	0.29290	0.27680	0.24338	0.28505	0.00785	0.26009	0.01671	30.18125	32.04950	30.01478	26.23810	31.11538	0.93413	28.12644	1.88834
GXT_12943379	AK084729	GXL_92963	Rgs3	50780	NC_000070	chr4	+	62360710	62364049	1505	5	3.50e-01	6.47e-01	-0.32	down	109	115	191	107	0.01501	0.01650	0.02525	0.01488	0.01576	0.00075	0.02006	0.00519	1.34630	1.61337	2.37297	1.41435	1.47984	0.13353	1.89366	0.47931
GXT_12943380	AK084668	GXL_242062	AU040320	100317	NC_000070	chr4	+	126430837	126546938	3659	24	1.50e-01	4.11e-01	-0.31	down	440	396	630	449	0.01939	0.01930	0.02767	0.02127	0.01935	0.00004	0.02447	0.00320	2.23534	2.28510	3.21939	2.44114	2.26022	0.02488	2.83026	0.38913
GXT_12943381	AK084350	GXL_138610	Clvs1	74438	NC_000070	chr4	+	9196469	9376574	1335	6	8.26e-01	NA	-0.06	down	0	1	0	2	0.00000	0.00019	0.00000	0.00036	0.00010	0.00010	0.00018	0.00018	0.00000	0.01582	0.00000	0.02980	0.00791	0.00791	0.01490	0.01490
GXT_12943384	AK084014	GXL_57368	Mobkl2c	100465	NC_000070	chr4	+	115500697	115508788	2882	4	8.13e-01	9.29e-01	-0.04	down	801	646	775	752	0.05949	0.05411	0.05658	0.05957	0.05680	0.00269	0.05808	0.00149	5.16644	4.73271	5.02809	5.19079	4.94957	0.21686	5.10944	0.08135
GXT_12943386	AK083919	GXL_138700	D130060J02Rik	320266	NC_000070	chr4	+	9322526	9326743	4218	1	9.86e-01	NA	-0.00	down	1	0	0	1	0.00005	0.00000	0.00000	0.00006	0.00003	0.00003	0.00003	0.00003	0.00441	0.00000	0.00000	0.00472	0.00220	0.00220	0.00236	0.00236
GXT_12943388	AK083644	GXL_463125	Ubr4	69116	NC_000070	chr4	+	139027274	139045445	2279	14	2.18e-01	5.05e-01	0.19	up	6049	6259	6100	5066	0.45735	0.53418	0.45997	0.40739	0.49577	0.03842	0.43368	0.02629	49.33915	57.98721	50.04733	44.22117	53.66318	4.32403	47.13425	2.91308
GXT_12943389	AK083428	GXL_92967	Dcaf10	242418	NC_000070	chr4	+	45355372	45387800	2020	7	3.70e-01	6.64e-01	0.19	up	453	456	461	362	0.04232	0.04951	0.04383	0.03647	0.04591	0.00359	0.04015	0.00368	4.16869	4.76634	4.26722	3.56506	4.46751	0.29882	3.91614	0.35108
GXT_12943392	AK083243	GXL_283098	Prdx1	18477	NC_000070	chr4	+	116358204	116372605	1417	6	3.04e-01	6.01e-01	0.15	up	56417	46384	45990	48838	7.01927	6.57878	5.75990	6.46903	6.79903	0.22024	6.11447	0.35457	740.10370	691.14624	606.86066	685.64203	715.62497	24.47873	646.25135	39.39068
GXT_12943393	AK083206	GXL_1198008	Dab1	13131	NC_000070	chr4	+	104404723	104417440	3386	2	5.85e-01	8.15e-01	-0.22	down	46	44	50	61	0.00295	0.00331	0.00332	0.00423	0.00313	0.00018	0.00378	0.00046	0.25254	0.27437	0.27611	0.35839	0.26345	0.01092	0.31725	0.04114
GXT_12943394	AK083176	GXL_283031	Eps15	13858	NC_000070	chr4	+	109015678	109059171	2966	13	6.04e-02	2.39e-01	0.29	up	1891	1492	1497	1332	0.11278	0.10318	0.08966	0.08643	0.10798	0.00480	0.08805	0.00161	11.85149	10.62109	9.43726	8.93393	11.23629	0.61520	9.18559	0.25167
GXT_12943395	AK083104	GXL_242129	Extl1	56219	NC_000070	chr4	+	133926663	133929940	3278	1	5.09e-01	7.70e-01	0.33	up	32	72	61	20	0.00217	0.00557	0.00407	0.00144	0.00387	0.00170	0.00276	0.00131	0.18147	0.46376	0.34795	0.12138	0.32261	0.14115	0.23466	0.11328
GXT_12943396	AK083046	GXL_138638	Dnaja1	15502	NC_000070	chr4	+	40669566	40681997	3323	9	6.74e-01	8.64e-01	0.06	up	17458	14314	15380	15836	0.91769	0.85711	0.81674	0.89361	0.88740	0.03029	0.85518	0.03843	97.65997	90.94991	86.54090	94.80354	94.30494	3.35503	90.67222	4.13132
GXT_12943397	AK083017	GXL_57392	Eri3	140546	NC_000070	chr4	+	117223099	117346886	1574	9	2.49e-02	1.36e-01	-0.34	down	1499	1230	1936	1639	0.16426	0.15289	0.21382	0.18895	0.15857	0.00568	0.20139	0.01244	17.70310	16.49955	22.99832	20.71494	17.10132	0.60177	21.85663	1.14169
GXT_12943398	AK082959	GXL_57342	Rab3b	69908	NC_000070	chr4	+	108551675	108615929	3320	5	6.66e-07	4.37e-05	1.40	up	684	458	268	149	0.03815	0.02919	0.01552	0.00899	0.03367	0.00448	0.01226	0.00327	3.82975	2.91272	1.50936	0.89281	3.37123	0.45851	1.20108	0.30828
GXT_12943402	AK082895	GXL_242132	Bmp8b	12164	NC_000070	chr4	+	122782408	122803334	2940	7	7.15e-01	8.85e-01	-0.20	down	316	219	571	134	0.02122	0.01741	0.03832	0.00973	0.01931	0.00191	0.02403	0.01430	1.99798	1.57278	3.63148	0.90671	1.78538	0.21260	2.26910	1.36238
GXT_12943403	AK082840	GXL_57386	Foxj3	230700	NC_000070	chr4	+	119212266	119299907	2972	13	5.20e-02	2.17e-01	0.28	up	2358	2092	2022	1754	0.15055	0.15255	0.12872	0.11921	0.15155	0.00100	0.12396	0.00476	14.74849	14.86225	12.72119	11.74060	14.80537	0.05688	12.23090	0.49029
GXT_12943404	AK082737	GXL_93034	Fggy	75578	NC_000070	chr4	+	95224210	95593626	2562	13	3.11e-01	6.09e-01	-0.22	down	444	479	521	594	0.02583	0.03220	0.03227	0.03787	0.02901	0.00319	0.03507	0.00280	3.22149	3.94755	3.80237	4.61229	3.58452	0.36303	4.20733	0.40496
GXT_12943407	AK082464	GXL_690252	6230409E13Rik	76132	NC_000070	chr4	+	21858480	21878036	2831	3	3.62e-01	6.57e-01	-0.47	down	31	12	27	41	0.00189	0.00085	0.00179	0.00252	0.00137	0.00052	0.00215	0.00037	0.20355	0.08950	0.17833	0.28811	0.14653	0.05703	0.23322	0.05489
GXT_12943408	AK082231	GXL_463125	Ubr4	69116	NC_000070	chr4	+	139027274	139045505	2339	14	2.18e-01	5.05e-01	0.19	up	6049	6261	6101	5066	0.44561	0.52069	0.44826	0.39694	0.48315	0.03754	0.42260	0.02566	48.07351	56.51778	48.77151	43.08681	52.29565	4.22214	45.92916	2.84235
GXT_12943409	AK082206	GXL_138697	AK082206	0	NC_000070	chr4	+	32509415	32512690	3276	1	6.98e-01	NA	-0.06	down	0	0	1	0	0.00000	0.00000	0.00007	0.00000	0.00000	0.00000	0.00003	0.00003	0.00000	0.00000	0.00571	0.00000	0.00000	0.00000	0.00285	0.00285
GXT_12943410	AK082016	GXL_242094	Htr1d	15552	NC_000070	chr4	+	135979439	136000313	2904	2	8.24e-01	9.34e-01	-0.12	down	55	18	78	9	0.00420	0.00158	0.00601	0.00073	0.00289	0.00131	0.00337	0.00264	0.35206	0.13087	0.50222	0.06165	0.24146	0.11059	0.28193	0.22029
GXT_12943411	AK081983	GXL_242203	Sync	68828	NC_000070	chr4	+	128964861	128985803	2042	5	1.94e-01	4.75e-01	0.42	up	144	154	139	87	0.01547	0.01885	0.01432	0.00984	0.01716	0.00169	0.01208	0.00224	1.31087	1.59234	1.27278	0.84756	1.45161	0.14074	1.06017	0.21261
GXT_12943413	AK081769	GXL_92906	Kdm4c	76804	NC_000070	chr4	+	73897840	73989455	2131	13	2.88e-01	5.84e-01	-0.16	down	1718	1454	1802	1846	0.13962	0.13482	0.14748	0.16032	0.13722	0.00240	0.15390	0.00642	14.98622	14.40630	15.81127	17.23287	14.69626	0.28996	16.52207	0.71080
GXT_12943415	AK081604	GXL_923709	E130308A19Rik	230259	NC_000070	chr4	+	59639199	59767175	3604	4	1.92e-01	4.72e-01	0.23	up	720	649	590	601	0.04309	0.04390	0.03569	0.03879	0.04350	0.00040	0.03724	0.00155	3.71364	3.80217	3.06100	3.31741	3.75791	0.04427	3.18921	0.12821
GXT_12943416	AK081542	GXL_163294	Ddost	13200	NC_000070	chr4	+	137860762	137868145	1605	11	1.40e-01	3.97e-01	-0.19	down	8079	7213	9705	8322	0.82195	0.83847	1.00583	0.90636	0.83021	0.00826	0.95610	0.04973	93.56965	94.88826	113.06181	103.14830	94.22895	0.65931	108.10505	4.95675
GXT_12943420	AK081388	GXL_57399	2010305A19Rik	69893	NC_000070	chr4	+	108000745	108012731	2296	3	6.90e-01	8.73e-01	-0.07	down	855	751	828	904	0.07463	0.07448	0.07141	0.08436	0.07456	0.00007	0.07789	0.00648	6.92224	6.90621	6.74301	7.83260	6.91423	0.00802	7.28781	0.54480
GXT_12943421	AK081205	GXL_283009	Yipf1	230584	NC_000070	chr4	+	106986982	107032426	1306	10	7.72e-01	9.11e-01	0.06	up	843	622	809	636	0.10872	0.09209	0.10253	0.08726	0.10040	0.00831	0.09490	0.00763	11.99877	10.05585	11.58246	9.68776	11.02731	0.97146	10.63511	0.94735
GXT_12943422	AK080943	GXL_923676	C430048L16Rik	77604	NC_000070	chr4	+	12016588	12023390	3327	4	3.16e-01	6.13e-01	-0.17	down	654	630	783	716	0.04323	0.04717	0.05217	0.05014	0.04520	0.00197	0.05115	0.00102	3.65407	3.99815	4.40052	4.28124	3.82611	0.17204	4.34088	0.05964
GXT_12943423	AK080923	GXL_463013	Cachd1	320508	NC_000070	chr4	+	100449280	100625728	1375	7	6.70e-01	8.62e-01	-0.16	down	129	69	94	132	0.01539	0.00988	0.01185	0.01741	0.01264	0.00275	0.01463	0.00278	1.74397	1.05954	1.27826	1.90977	1.40176	0.34222	1.59401	0.31576
GXT_12943425	AK080882	GXL_57349	Usp1	230484	NC_000070	chr4	+	98590501	98602224	3567	9	7.14e-01	8.84e-01	0.05	up	7524	6866	7249	7062	0.42520	0.43679	0.40744	0.42524	0.43100	0.00579	0.41634	0.00890	39.21012	40.64174	37.99885	39.38529	39.92593	0.71581	38.69207	0.69322
GXT_12943426	AK080864	GXL_923783	B330016D10Rik	320456	NC_000070	chr4	+	141102104	141103807	1704	1	3.09e-01	6.06e-01	-0.45	down	29	44	53	58	0.00379	0.00637	0.00688	0.00808	0.00508	0.00129	0.00748	0.00060	0.31636	0.54520	0.58157	0.67712	0.43078	0.11442	0.62935	0.04778
GXT_12943427	AK080822	GXL_242188	Heyl	56198	NC_000070	chr4	+	122911096	122927113	4259	6	3.41e-01	6.38e-01	0.26	up	194	148	152	137	0.00989	0.00853	0.00779	0.00741	0.00921	0.00068	0.00760	0.00019	0.84673	0.73371	0.66732	0.63992	0.79022	0.05651	0.65362	0.01370
GXT_12943428	AK080736	GXL_163401	BC046331	230967	NC_000070	chr4	+	153359067	153368542	1441	9	2.03e-01	4.86e-01	-0.25	down	505	467	672	526	0.05967	0.06363	0.08122	0.07001	0.06165	0.00198	0.07562	0.00560	6.51448	6.84265	8.71968	7.26158	6.67856	0.16409	7.99063	0.72905
GXT_12943429	AK080626	GXL_57344	4732418C07Rik	230648	NC_000070	chr4	+	115410384	115446678	2395	11	1.40e-01	3.97e-01	0.32	up	1290	1270	1306	804	0.09753	0.11022	0.09885	0.06544	0.10387	0.00634	0.08214	0.01670	10.01236	11.19618	10.19608	6.67821	10.60427	0.59191	8.43715	1.75894
GXT_12943430	AK080556	GXL_463125	Ubr4	69116	NC_000070	chr4	+	138992035	139007848	2296	16	2.35e-01	5.26e-01	0.20	up	3488	3869	3600	3026	0.25437	0.31870	0.26163	0.23263	0.28653	0.03216	0.24713	0.01450	28.23950	35.57938	29.31744	26.21842	31.90944	3.66994	27.76793	1.54951
GXT_12943431	AK080410	GXL_242116	Ahdc1	230793	NC_000070	chr4	+	132621733	132633536	1095	2	4.33e-01	7.17e-01	-0.16	down	405	360	431	449	0.07825	0.07683	0.08262	0.09259	0.07754	0.00071	0.08761	0.00499	6.87533	6.94161	7.35967	8.15721	6.90847	0.03314	7.75844	0.39877
GXT_12943433	AK079833	GXL_57361	Pars2	230577	NC_000070	chr4	+	106323719	106325024	1306	1	8.32e-01	9.38e-01	-0.09	down	44	54	54	55	0.00689	0.00983	0.00852	0.00952	0.00836	0.00147	0.00902	0.00050	0.62627	0.87302	0.77312	0.83778	0.74965	0.12338	0.80545	0.03233
GXT_12943434	AK079634	GXL_163312	Dffa	13347	NC_000070	chr4	+	148478294	148492979	1796	5	5.44e-01	7.92e-01	-0.13	down	379	354	388	439	0.04022	0.04314	0.04283	0.05063	0.04168	0.00146	0.04673	0.00390	3.92270	4.16168	4.03944	4.86259	4.04219	0.11949	4.45101	0.41158
GXT_12943435	AK079633	GXL_93060	Tmeff1	230157	NC_000070	chr4	+	48623374	48676000	1788	8	8.85e-01	9.59e-01	0.04	up	3616	1748	2751	2528	0.36511	0.20271	0.27927	0.26970	0.28391	0.08120	0.27448	0.00479	37.59355	20.64170	28.76859	28.12671	29.11763	8.47593	28.44765	0.32094
GXT_12943436	AK079390	GXL_242101	Marcksl1	17357	NC_000070	chr4	+	129190878	129193216	1539	2	3.41e-03	3.46e-02	-0.47	down	11006	11699	18281	14558	1.54534	1.86678	2.56827	2.17978	1.70606	0.16072	2.37403	0.19425	132.93622	160.50247	222.10420	188.17958	146.71934	13.78312	205.14189	16.96231
GXT_12943437	AK079349	GXL_92924	Frmd3	242506	NC_000070	chr4	+	73659507	73848118	2045	15	2.84e-01	NA	-0.57	down	1	3	6	8	0.00011	0.00037	0.00044	0.00058	0.00024	0.00013	0.00051	0.00007	0.00909	0.03097	0.05486	0.07782	0.02003	0.01094	0.06634	0.01148
GXT_12943438	AK079335	GXL_242096	Rhd	19746	NC_000070	chr4	+	134420508	134452086	1456	10	4.70e-01	7.43e-01	0.22	up	223	227	259	138	0.02534	0.02867	0.03159	0.01761	0.02701	0.00166	0.02460	0.00699	2.84706	3.29182	3.32609	1.88550	3.06944	0.22238	2.60579	0.72029
GXT_12943439	AK079228	GXL_242181	Ppt1	19063	NC_000070	chr4	+	122533182	122534579	1398	1	7.50e-01	NA	0.17	up	20	11	14	12	0.00319	0.00201	0.00226	0.00205	0.00260	0.00059	0.00215	0.00010	0.26593	0.16613	0.18725	0.17076	0.21603	0.04990	0.17900	0.00825
GXT_12943440	AK079071	GXL_138708	Rab2a	59021	NC_000070	chr4	+	8462791	8534849	2057	8	2.18e-01	5.06e-01	-0.19	down	3443	3662	4493	3938	0.29041	0.34761	0.38163	0.35775	0.31901	0.02860	0.36969	0.01194	31.11395	37.58856	40.84111	38.08472	34.35126	3.23731	39.46291	1.37820
GXT_12943441	AK079035	GXL_778766	Vmn2r-ps14	545700	NC_000070	chr4	+	145055036	145056371	1336	1	4.45e-01	7.26e-01	0.14	up	937	725	764	778	0.15708	0.13796	0.12862	0.13924	0.14752	0.00956	0.13393	0.00531	13.03724	11.45785	10.69258	11.58464	12.24755	0.78970	11.13861	0.44603
GXT_12943445	AK078969	GXL_242114	Rhbdl2	230726	NC_000070	chr4	+	123465117	123488741	1683	2	6.31e-01	NA	-0.27	down	9	2	9	8	0.00119	0.00030	0.00107	0.00086	0.00075	0.00045	0.00096	0.00011	0.09941	0.02509	0.09999	0.09456	0.06225	0.03716	0.09728	0.00271
GXT_12943446	AK078919	GXL_163265	Rnf186	66825	NC_000070	chr4	+	138523034	138524275	1242	1	9.97e-01	NA	0.00	up	1	0	1	0	0.00018	0.00000	0.00018	0.00000	0.00009	0.00009	0.00009	0.00009	0.01497	0.00000	0.01505	0.00000	0.00749	0.00749	0.00752	0.00752
GXT_12943447	AK078691	GXL_57344	4732418C07Rik	230648	NC_000070	chr4	+	115410384	115441696	2636	11	1.59e-01	4.25e-01	0.31	up	1153	1144	1183	723	0.07834	0.08947	0.08031	0.05308	0.08391	0.00556	0.06670	0.01362	8.13086	9.16331	8.39141	5.45635	8.64709	0.51622	6.92388	1.46753
GXT_12943449	AK078567	GXL_138589	Atp8b5	320571	NC_000070	chr4	+	43280063	43339428	2605	12	7.91e-01	NA	0.14	up	20	18	18	16	0.00119	0.00116	0.00120	0.00110	0.00118	0.00002	0.00115	0.00005	0.14272	0.14589	0.12920	0.12219	0.14431	0.00158	0.12570	0.00351
GXT_12943450	AK078487	GXL_242179	Psmb2	26445	NC_000070	chr4	+	126354910	126386950	815	6	8.70e-01	9.53e-01	0.02	up	6086	5894	6250	5911	1.24504	1.37252	1.26968	1.29490	1.30878	0.06374	1.28229	0.01261	138.81192	152.69476	143.38966	144.28220	145.75334	6.94142	143.83593	0.44627
GXT_12943452	AK078439	GXL_138588	Rad54b	623474	NC_000070	chr4	+	11486089	11512891	2403	4	3.63e-01	6.58e-01	0.17	up	757	801	718	708	0.06454	0.07550	0.06128	0.06339	0.07002	0.00548	0.06234	0.00106	5.85591	7.03802	5.58684	5.86123	6.44697	0.59106	5.72404	0.13719
GXT_12943454	AK078249	GXL_163203	2610204G22Rik	70448	NC_000070	chr4	+	155135301	155136369	971	2	8.93e-01	NA	0.07	up	3	4	1	5	0.00069	0.00093	0.00023	0.00110	0.00081	0.00012	0.00067	0.00044	0.05743	0.08698	0.01926	0.10244	0.07221	0.01477	0.06085	0.04159
GXT_12943455	AK078170	GXL_163239	Hes5	15208	NC_000070	chr4	+	154335032	154336477	1270	3	6.74e-01	NA	-0.24	down	27	8	7	39	0.00403	0.00159	0.00124	0.00672	0.00281	0.00122	0.00398	0.00274	0.39520	0.13300	0.10306	0.61090	0.26410	0.13110	0.35698	0.25392
GXT_12943457	AK077909	GXL_242104	Oscp1	230751	NC_000070	chr4	+	125735888	125766109	1604	10	9.54e-01	9.85e-01	-0.02	down	135	119	144	121	0.01273	0.01413	0.01504	0.01364	0.01343	0.00070	0.01434	0.00070	1.56452	1.56644	1.67862	1.50069	1.56548	0.00096	1.58966	0.08896
GXT_12943459	AK077668	GXL_163257	Cdk11b	12537	NC_000070	chr4	+	154998978	155024041	2589	20	8.99e-01	9.64e-01	-0.02	down	6533	5503	6437	6066	0.40870	0.39161	0.40562	0.40287	0.40016	0.00854	0.40424	0.00137	46.90650	44.87857	46.48865	46.61007	45.89254	1.01396	46.54936	0.06071
GXT_12943460	AK077633	GXL_283167	Mycbp	56309	NC_000070	chr4	+	123582238	123589510	1520	5	1.33e-01	3.85e-01	-0.25	down	1030	1016	1248	1269	0.12185	0.13915	0.14740	0.16255	0.13050	0.00865	0.15498	0.00757	12.59639	14.11308	15.35205	16.60839	13.35473	0.75835	15.98022	0.62817
GXT_12943462	AK077544	GXL_163275	Dnajc11	230935	NC_000070	chr4	+	151348359	151355327	1137	7	3.65e-02	1.74e-01	-0.30	down	2060	1797	2450	2450	0.31168	0.30652	0.37418	0.39240	0.30910	0.00258	0.38329	0.00911	33.67900	33.37023	40.29035	42.86620	33.52461	0.15439	41.57827	1.28793
GXT_12943463	AK077532	GXL_242097	Gnl2	230737	NC_000070	chr4	+	124707289	124732620	2313	16	9.75e-02	3.21e-01	0.22	up	7735	7164	7020	6189	0.56375	0.59950	0.51566	0.48488	0.58163	0.01788	0.50027	0.01539	62.16374	65.39606	56.74883	53.22973	63.77990	1.61616	54.98928	1.75955
GXT_12943464	AK077499	GXL_138577	Calb1	12307	NC_000070	chr4	+	15808411	15832858	1869	11	9.98e-01	NA	-0.00	down	7	8	14	2	0.00060	0.00082	0.00109	0.00025	0.00071	0.00011	0.00067	0.00042	0.06962	0.09038	0.14006	0.02129	0.08000	0.01038	0.08067	0.05938
GXT_12943465	AK077467	GXL_242104	Oscp1	230751	NC_000070	chr4	+	125735845	125766578	2116	10	9.60e-01	9.87e-01	-0.01	down	142	123	151	125	0.01039	0.01119	0.01211	0.01079	0.01079	0.00040	0.01145	0.00066	1.24746	1.22733	1.33431	1.17518	1.23740	0.01006	1.25474	0.07956
GXT_12943467	AK077438	GXL_823082	5730409E04Rik	230757	NC_000070	chr4	+	126287110	126290718	1941	2	7.60e-02	2.77e-01	0.61	up	106	101	76	58	0.01205	0.01314	0.00875	0.00706	0.01260	0.00055	0.00791	0.00085	1.01516	1.09867	0.73212	0.59445	1.05692	0.04175	0.66329	0.06883
GXT_12943468	AK077268	GXL_57393	Inadl	12695	NC_000070	chr4	+	98117261	98385049	4342	31	3.12e-03	3.25e-02	-0.86	down	484	596	1445	709	0.01926	0.02644	0.05629	0.02938	0.02285	0.00359	0.04283	0.01345	2.07209	2.89820	6.22262	3.24837	2.48515	0.41305	4.73550	1.48713
GXT_12943469	AK077205	GXL_93012	4933430I17Rik	214106	NC_000070	chr4	+	62186403	62209027	1783	15	6.62e-01	8.58e-01	-0.22	down	30	20	23	39	0.00284	0.00240	0.00251	0.00398	0.00262	0.00022	0.00325	0.00073	0.31277	0.23684	0.24120	0.43513	0.27480	0.03796	0.33816	0.09697
GXT_12943470	AK077155	GXL_163222	Spata21	329972	NC_000070	chr4	+	140644260	140668674	2514	15	1.82e-06	1.01e-04	1.79	up	152	98	30	31	0.01161	0.00786	0.00231	0.00208	0.00974	0.00187	0.00219	0.00012	1.12391	0.82306	0.22313	0.24530	0.97348	0.15042	0.23422	0.01108
GXT_12943471	AK077148	GXL_57395	Gpbp1l1	77110	NC_000070	chr4	+	116230684	116265641	2642	12	6.78e-01	8.66e-01	-0.07	down	5199	4288	4713	5466	0.35357	0.32915	0.31902	0.39566	0.34136	0.01221	0.35734	0.03832	36.57964	34.26838	33.35493	41.15724	35.42401	1.15563	37.25608	3.90115
GXT_12943473	AK077106	GXL_242175	Slfnl1	194219	NC_000070	chr4	+	120204836	120209266	1762	5	5.02e-01	NA	0.18	up	3	0	0	0	0.00026	0.00000	0.00000	0.00000	0.00013	0.00013	0.00000	0.00000	0.03165	0.00000	0.00000	0.00000	0.01582	0.01582	0.00000	0.00000
GXT_12943475	AK077020	GXL_690290	Akap2	11641	NC_000070	chr4	+	57754967	57906505	3882	5	1.33e-04	3.05e-03	-0.72	down	2825	2567	5662	3714	0.15824	0.16328	0.31886	0.22265	0.16076	0.00252	0.27075	0.04810	13.52743	13.96182	27.27155	19.03250	13.74462	0.21719	23.15203	4.11953
GXT_12943476	AK076999	GXL_138687	Lasc1	329814	NC_000070	chr4	+	30359157	30450933	1855	4	NA	NA	0	no	0	0	0	0	0.00000	0.00000	0.00000	0.00000	0.00000	0.00000	0.00000	0.00000	0.00000	0.00000	0.00000	0.00000	0.00000	0.00000	0.00000	0.00000
GXT_12943477	AK076772	GXL_57337	Ttc39a	230603	NC_000070	chr4	+	109088290	109117085	2031	18	2.06e-01	4.91e-01	-0.45	down	108	77	175	96	0.00794	0.00678	0.01434	0.00790	0.00736	0.00058	0.01112	0.00322	0.98848	0.80048	1.61110	0.94031	0.89448	0.09400	1.27570	0.33539
GXT_12943478	AK076708	GXL_138589	Atp8b5	320571	NC_000070	chr4	+	43280031	43357454	1568	15	3.18e-01	NA	0.51	up	32	20	17	15	0.00355	0.00235	0.00185	0.00167	0.00295	0.00060	0.00176	0.00009	0.37936	0.26931	0.20272	0.19031	0.32433	0.05502	0.19651	0.00621
GXT_12943480	AK076501	GXL_92900	Rnf20	109331	NC_000070	chr4	+	49651642	49663057	1163	9	6.26e-01	8.39e-01	-0.08	down	840	662	826	808	0.12218	0.10801	0.11777	0.11838	0.11510	0.00709	0.11807	0.00030	13.42617	12.01849	13.27993	13.82105	12.72233	0.70384	13.55049	0.27056
GXT_12943481	AK076419	GXL_163249	Mul1	68350	NC_000070	chr4	+	137990628	137998180	3691	4	1.40e-01	3.96e-01	0.25	up	1158	1046	1064	845	0.06487	0.06688	0.06094	0.05204	0.06587	0.00100	0.05649	0.00445	5.83199	5.98355	5.39005	4.55430	5.90777	0.07578	4.97218	0.41788
GXT_12943483	AK076374	GXL_282709	Snx30	209131	NC_000070	chr4	+	59897566	59913405	2303	6	2.54e-02	1.38e-01	-0.50	down	597	371	728	684	0.05048	0.03738	0.06427	0.06391	0.04393	0.00655	0.06409	0.00018	4.81873	3.40135	5.91062	5.90842	4.11004	0.70869	5.90952	0.00110
GXT_12943484	AK076290	GXL_92994	Nans	94181	NC_000070	chr4	+	46502201	46516310	1904	6	2.92e-01	5.88e-01	0.16	up	4048	4061	4152	3334	0.39199	0.44582	0.40869	0.34845	0.41890	0.02691	0.37857	0.03012	39.52082	45.03370	40.77423	34.83438	42.27726	2.75644	37.80430	2.96992
GXT_12943486	AK076265	GXL_1198398	Ube2j2	140499	NC_000070	chr4	+	155317959	155333713	3483	8	8.68e-01	9.52e-01	0.02	up	3894	3320	3784	3514	0.18126	0.17707	0.17679	0.17718	0.17917	0.00209	0.17699	0.00020	20.78236	20.12594	20.31389	20.07048	20.45415	0.32821	20.19219	0.12171
GXT_12943487	AK076209	GXL_57419	Oma1	67013	NC_000070	chr4	+	102986422	103038876	1738	9	4.75e-04	8.09e-03	0.62	up	820	788	570	501	0.08615	0.09393	0.05887	0.05539	0.09004	0.00389	0.05713	0.00174	8.77034	9.57300	6.13226	5.73452	9.17167	0.40133	5.93339	0.19887
GXT_12943490	AK076078	GXL_138618	Ubap1	67123	NC_000070	chr4	+	41296069	41336092	1950	7	5.94e-01	8.20e-01	0.09	up	1960	1741	2062	1527	0.19617	0.20081	0.20806	0.16326	0.19849	0.00232	0.18566	0.02240	18.68417	18.85106	19.77195	15.57808	18.76761	0.08344	17.67502	2.09694
GXT_12943491	AK076040	GXL_163230	Rcc2	108911	NC_000070	chr4	+	140257457	140277390	1953	13	9.74e-01	9.92e-01	-0.00	down	29153	26698	27926	29602	2.46700	2.58474	2.38073	2.67873	2.52587	0.05887	2.52973	0.14900	277.48114	288.63440	267.36337	301.52838	283.05777	5.57663	284.44588	17.08251
GXT_12943492	AK076006	GXL_242089	Fam176b	230752	NC_000070	chr4	+	125825247	125827118	1363	3	5.53e-01	7.97e-01	-0.13	down	438	441	572	426	0.06591	0.07153	0.08269	0.06577	0.06872	0.00281	0.07423	0.00846	5.97353	6.83147	7.84685	6.21761	6.40250	0.42897	7.03223	0.81462
GXT_12943493	AK075978	GXL_242040	Pef1	67898	NC_000070	chr4	+	129784800	129805378	1551	5	1.87e-01	4.65e-01	-0.22	down	1626	1384	2041	1575	0.20376	0.19941	0.26172	0.21281	0.20159	0.00217	0.23727	0.02446	19.48773	18.84065	24.60519	20.20125	19.16419	0.32354	22.40322	2.20197
GXT_12943494	AK075968	GXL_242158	BC003266	80284	NC_000070	chr4	+	126921056	126924836	777	2	3.59e-01	6.55e-01	-0.16	down	663	631	750	744	0.17722	0.18832	0.20251	0.21328	0.18277	0.00555	0.20789	0.00539	15.86153	17.14668	18.04827	19.04852	16.50410	0.64257	18.54839	0.50013
GXT_12943495	AK075956	GXL_92957	5730528L13Rik	66665	NC_000070	chr4	+	48552807	48574790	1589	3	1.34e-01	3.86e-01	0.32	up	1514	970	939	1061	0.20066	0.14707	0.12560	0.15014	0.17386	0.02679	0.13787	0.01227	17.71146	12.88901	11.04936	13.28314	15.30024	2.41122	12.16625	1.11689
GXT_12943497	AK075885	GXL_57372	Bend5	67621	NC_000070	chr4	+	111087611	111132528	1451	6	3.12e-03	3.25e-02	-1.08	down	220	90	481	256	0.02876	0.01240	0.06157	0.03407	0.02058	0.00818	0.04782	0.01375	2.81843	1.30962	6.19831	3.50980	2.06402	0.75441	4.85406	1.34425
GXT_12943498	AK075814	GXL_57456	Guca2a	14915	NC_000070	chr4	+	119310320	119312068	575	3	9.54e-01	NA	0.03	up	1	7	4	4	0.00039	0.00220	0.00155	0.00167	0.00130	0.00091	0.00161	0.00006	0.03233	0.25704	0.13007	0.13839	0.14469	0.11235	0.13423	0.00416
GXT_12943501	AK075725	GXL_661474	Hp1bp3	15441	NC_000070	chr4	+	137772550	137799072	3053	12	2.48e-03	2.76e-02	-0.47	down	1603	1458	2136	2242	0.10039	0.10349	0.13370	0.14973	0.10194	0.00155	0.14172	0.00801	9.76021	10.08329	13.08187	14.60892	9.92175	0.16154	13.84539	0.76352
GXT_12943502	AK075714	GXL_138659	Ube2r2	67615	NC_000070	chr4	+	41083054	41140403	3312	5	5.31e-01	7.84e-01	0.08	up	3619	3123	3479	3060	0.21531	0.21226	0.20538	0.19232	0.21379	0.00152	0.19885	0.00653	20.31191	19.90917	19.64082	18.37979	20.11054	0.20137	19.01031	0.63052
GXT_12943503	AK075703	GXL_138659	Ube2r2	67615	NC_000070	chr4	+	41083045	41138645	1563	5	4.59e-01	7.35e-01	0.10	up	3494	3027	3334	2922	0.43850	0.43418	0.41436	0.38640	0.43634	0.00216	0.40038	0.01398	41.55434	40.89075	39.88431	37.19038	41.22254	0.33180	38.53735	1.34697
GXT_12943504	AK054421	GXL_138603	4930412C18Rik	320152	NC_000070	chr4	+	9705209	9708479	3271	1	NA	NA	0	no	0	0	0	0	0.00000	0.00000	0.00000	0.00000	0.00000	0.00000	0.00000	0.00000	0.00000	0.00000	0.00000	0.00000	0.00000	0.00000	0.00000	0.00000
GXT_12943505	AK054347	GXL_1198287	Gm13103	194225	NC_000070	chr4	+	143436400	143443540	1833	4	NA	NA	0	no	0	0	0	0	0.00000	0.00000	0.00000	0.00000	0.00000	0.00000	0.00000	0.00000	0.00000	0.00000	0.00000	0.00000	0.00000	0.00000	0.00000	0.00000
GXT_12943506	AK054337	GXL_163317	Tmco4	77056	NC_000070	chr4	+	138528824	138592549	2111	14	3.14e-01	6.11e-01	0.25	up	262	245	249	189	0.01946	0.02026	0.01884	0.01498	0.01986	0.00040	0.01691	0.00193	2.30710	2.45047	2.20550	1.78108	2.37879	0.07168	1.99329	0.21221
GXT_12943510	AK054210	GXL_163202	Gm16503	100038537	NC_000070	chr4	+	146914327	146917609	3283	1	2.36e-01	5.27e-01	-0.54	down	43	21	63	42	0.00294	0.00162	0.00431	0.00307	0.00228	0.00066	0.00369	0.00062	0.24347	0.13506	0.35881	0.25450	0.18927	0.05420	0.30666	0.05216
GXT_12943511	AK054068	GXL_661473	Eif4g3	230861	NC_000070	chr4	+	137549380	137676366	1249	10	1.26e-05	4.78e-04	-0.93	down	302	245	523	566	0.03966	0.03712	0.07135	0.08098	0.03839	0.00127	0.07616	0.00481	4.49466	4.14167	7.82951	9.01495	4.31817	0.17649	8.42223	0.59272
GXT_12943512	AK054043	GXL_138616	Nfx1	74164	NC_000070	chr4	+	40918055	40918796	742	1	3.05e-01	NA	-0.51	down	24	15	35	29	0.00330	0.00214	0.00415	0.00377	0.00272	0.00058	0.00396	0.00019	0.60126	0.42683	0.88198	0.77751	0.51404	0.08722	0.82974	0.05223
GXT_12943513	AK053981	GXL_923700	E230008N13Rik	381522	NC_000070	chr4	+	45903236	45922439	1814	13	7.45e-01	NA	-0.11	down	2	0	0	4	0.00025	0.00000	0.00000	0.00039	0.00013	0.00013	0.00019	0.00019	0.02049	0.00000	0.00000	0.04387	0.01025	0.01025	0.02193	0.02193
GXT_12943515	AK053910	GXL_242087	Runx3	12399	NC_000070	chr4	+	134731012	134733127	2116	1	4.21e-02	1.90e-01	0.88	up	64	56	37	22	0.00646	0.00649	0.00385	0.00240	0.00647	0.00002	0.00313	0.00073	0.56223	0.55878	0.32695	0.20683	0.56051	0.00172	0.26689	0.06006
GXT_12943516	AK053792	GXL_163284	Hes2	15206	NC_000070	chr4	+	151532976	151536578	2521	5	3.41e-01	NA	-0.53	down	9	9	13	21	0.00080	0.00089	0.00116	0.00190	0.00085	0.00004	0.00153	0.00037	0.06636	0.07538	0.09642	0.16571	0.07087	0.00451	0.13106	0.03464
GXT_12943517	AK053783	GXL_92900	Rnf20	109331	NC_000070	chr4	+	49644945	49657443	1150	8	9.15e-01	9.71e-01	-0.02	down	576	456	532	540	0.08879	0.07876	0.07982	0.08567	0.08377	0.00501	0.08274	0.00292	9.31059	8.37218	8.64986	9.34126	8.84138	0.46920	8.99556	0.34570
GXT_12943518	AK053652	GXL_242093	Zfp46	22704	NC_000070	chr4	+	135841982	135848315	3097	3	5.31e-01	7.84e-01	0.17	up	162	155	158	130	0.01104	0.01197	0.01081	0.00944	0.01150	0.00047	0.01013	0.00068	0.97236	1.05673	0.95392	0.83505	1.01455	0.04218	0.89448	0.05944
GXT_12943519	AK053542	GXL_923698	Rusc2	100213	NC_000070	chr4	+	43414110	43439945	4585	6	2.73e-01	5.69e-01	0.27	up	839	551	718	455	0.03552	0.02667	0.03040	0.02041	0.03110	0.00443	0.02541	0.00499	3.40154	2.53737	2.92806	1.97416	2.96945	0.43208	2.45111	0.47695
GXT_12943520	AK053451	GXL_92917	E130309F12Rik	272031	NC_000070	chr4	+	49072328	49315141	1808	4	6.86e-01	NA	-0.07	down	0	0	0	1	0.00000	0.00000	0.00000	0.00013	0.00000	0.00000	0.00006	0.00006	0.00000	0.00000	0.00000	0.01100	0.00000	0.00000	0.00550	0.00550
GXT_12943521	AK053419	GXL_138588	Rad54b	623474	NC_000070	chr4	+	11506812	11511983	1603	2	5.05e-01	7.67e-01	0.14	up	402	396	390	357	0.05412	0.06079	0.05245	0.05094	0.05745	0.00333	0.05169	0.00075	4.66171	5.21595	4.54911	4.43041	4.93883	0.27712	4.48976	0.05935
GXT_12943522	AK053369	GXL_92898	Ift74	67694	NC_000070	chr4	+	94281235	94344984	1206	14	2.02e-01	4.85e-01	-0.29	down	354	409	475	496	0.04408	0.05464	0.05784	0.06323	0.04936	0.00528	0.06053	0.00269	5.45643	7.16057	7.36447	8.18170	6.30850	0.85207	7.77309	0.40861
GXT_12943523	AK053368	GXL_1198079	Tesk2	230661	NC_000070	chr4	+	116393574	116478561	2444	11	8.08e-01	9.27e-01	0.04	up	1101	854	971	971	0.07959	0.07136	0.07180	0.07560	0.07548	0.00411	0.07370	0.00190	8.37411	7.37782	7.42871	7.90365	7.87596	0.49815	7.66618	0.23747
GXT_12943525	AK053170	GXL_57347	Spata6	67946	NC_000070	chr4	+	111392643	111450896	1444	7	2.65e-02	1.41e-01	-0.62	down	129	119	235	172	0.01290	0.01461	0.02519	0.01814	0.01375	0.00085	0.02167	0.00353	1.66064	1.74001	3.04296	2.36958	1.70032	0.03968	2.70627	0.33669
GXT_12943526	AK053156	GXL_163275	Dnajc11	230935	NC_000070	chr4	+	151307848	151356068	2925	16	1.08e-01	3.41e-01	-0.22	down	4483	3856	5021	4947	0.25477	0.24746	0.29052	0.30165	0.25111	0.00365	0.29608	0.00556	28.49019	27.83446	32.09666	33.64538	28.16232	0.32786	32.87102	0.77436
GXT_12943527	AK053150	GXL_1197968	Nfia	18027	NC_000070	chr4	+	97782987	97785534	2548	1	5.15e-01	NA	-0.35	down	2	4	10	3	0.00018	0.00040	0.00088	0.00028	0.00029	0.00011	0.00058	0.00030	0.01459	0.03315	0.07338	0.02342	0.02387	0.00928	0.04840	0.02498
GXT_12943528	AK053104	GXL_92906	Kdm4c	76804	NC_000070	chr4	+	73897908	73989300	1908	13	2.71e-01	5.66e-01	-0.17	down	1555	1301	1628	1678	0.13883	0.13264	0.14643	0.16061	0.13573	0.00310	0.15352	0.00709	15.14972	14.39695	15.95407	17.49537	14.77333	0.37638	16.72472	0.77065
GXT_12943529	AK053075	GXL_163201	Arhgef19	213649	NC_000070	chr4	+	140798799	140813477	3397	17	9.92e-01	9.98e-01	0.00	up	416	308	291	441	0.02210	0.01842	0.01566	0.02424	0.02026	0.00184	0.01995	0.00429	2.27641	1.91437	1.60174	2.58257	2.09539	0.18102	2.09215	0.49042
GXT_12943530	AK053051	GXL_242171	Gpatch3	242691	NC_000070	chr4	+	133130660	133140157	2003	7	5.67e-01	8.05e-01	-0.10	down	599	499	614	599	0.05590	0.05430	0.05993	0.06056	0.05510	0.00080	0.06024	0.00032	5.55902	5.26007	5.73169	5.94915	5.40954	0.14948	5.84042	0.10873
GXT_12943531	AK052914	GXL_923704	Fsd1l	319636	NC_000070	chr4	+	53644588	53672550	704	6	8.00e-01	9.23e-01	-0.11	down	41	39	43	47	0.00846	0.01003	0.01024	0.01100	0.00924	0.00079	0.01062	0.00038	1.08259	1.16967	1.14207	1.32811	1.12613	0.04354	1.23509	0.09302
GXT_12943532	AK052911	GXL_242186	Trim63	433766	NC_000070	chr4	+	133871127	133873282	1152	2	3.27e-01	6.24e-01	0.40	up	68	54	54	37	0.01016	0.00955	0.00798	0.00617	0.00985	0.00031	0.00707	0.00090	1.09726	0.98972	0.87647	0.63894	1.04349	0.05377	0.75770	0.11877
GXT_12943533	AK052647	GXL_92899	BC026590	230234	NC_000070	chr4	+	56815386	56819330	967	6	2.99e-01	5.96e-01	0.22	up	354	319	321	270	0.06432	0.06641	0.05948	0.04931	0.06537	0.00104	0.05439	0.00508	6.80502	6.96524	6.20689	5.55452	6.88513	0.08011	5.88070	0.32618
GXT_12943534	AK052616	GXL_778772	Casz1	69743	NC_000070	chr4	+	148325281	148327422	2142	1	1.22e-01	3.67e-01	0.61	up	67	78	45	47	0.00678	0.00892	0.00454	0.00499	0.00785	0.00107	0.00477	0.00022	0.58144	0.76886	0.39282	0.43650	0.67515	0.09371	0.41466	0.02184
GXT_12943535	AK052596	GXL_88426	Fam110b	242297	NC_000070	chr4	+	5571326	5727091	1995	3	7.57e-01	9.04e-01	0.07	up	456	335	348	416	0.04860	0.04104	0.03708	0.04802	0.04482	0.00378	0.04255	0.00547	4.24888	3.54547	3.26161	4.14820	3.89717	0.35170	3.70491	0.44329
GXT_12943536	AK052563	GXL_57534	AK052563	0	NC_000070	chr4	+	106725166	106726737	1572	1	8.73e-01	NA	-0.06	down	1	1	3	0	0.00014	0.00016	0.00043	0.00000	0.00015	0.00001	0.00021	0.00021	0.01182	0.01343	0.03568	0.00000	0.01263	0.00080	0.01784	0.01784
GXT_12943538	AK052499	GXL_138752	1110037F02Rik	66185	NC_000070	chr4	+	11413168	11450057	2745	11	6.97e-01	8.75e-01	-0.06	down	1407	1230	1455	1369	0.09905	0.10034	0.10187	0.10317	0.09970	0.00064	0.10252	0.00065	9.52805	9.46094	9.91097	9.92134	9.49450	0.03355	9.91615	0.00518
GXT_12943542	AK052204	GXL_1197968	Nfia	18027	NC_000070	chr4	+	97444496	97779092	2859	11	6.16e-01	NA	-0.26	down	16	15	25	17	0.00095	0.00105	0.00186	0.00111	0.00100	0.00005	0.00149	0.00038	0.10403	0.11078	0.16350	0.11829	0.10741	0.00338	0.14089	0.02261
GXT_12943543	AK052165	GXL_88531	LOC100036540	100036540	NC_000070	chr4	+	4719765	4723404	3640	1	7.89e-01	9.19e-01	0.06	up	249	234	252	224	0.01377	0.01484	0.01435	0.01351	0.01431	0.00054	0.01393	0.00042	1.27160	1.35733	1.29448	1.22421	1.31446	0.04286	1.25935	0.03514
GXT_12943544	AK052145	GXL_242122	Pum1	80912	NC_000070	chr4	+	130219281	130274796	1273	4	8.03e-02	2.86e-01	0.28	up	1162	1120	1029	901	0.16130	0.17568	0.14415	0.13385	0.16849	0.00719	0.13900	0.00515	16.96798	18.57639	15.11410	14.08010	17.77219	0.80420	14.59710	0.51700
GXT_12943545	AK051966	GXL_242042	Clspn	269582	NC_000070	chr4	+	126234249	126241081	2756	4	4.95e-01	7.60e-01	-0.14	down	383	380	419	452	0.02647	0.02912	0.02745	0.03327	0.02780	0.00132	0.03036	0.00291	2.58328	2.91123	2.84269	3.26264	2.74726	0.16397	3.05267	0.20998
GXT_12943547	AK051661	GXL_138657	D130062J21Rik	100038651	NC_000070	chr4	+	32330708	32333450	2743	1	8.26e-01	NA	0.10	up	1	3	2	1	0.00008	0.00027	0.00016	0.00009	0.00017	0.00010	0.00013	0.00004	0.00678	0.02309	0.01363	0.00725	0.01494	0.00815	0.01044	0.00319
GXT_12943548	AK051496	GXL_778722	Gm5859	545605	NC_000070	chr4	+	41759151	41761197	2047	1	NA	NA	0	no	0	0	0	0	0.00000	0.00000	0.00000	0.00000	0.00000	0.00000	0.00000	0.00000	0.00000	0.00000	0.00000	0.00000	0.00000	0.00000	0.00000	0.00000
GXT_12943549	AK051465	GXL_242095	Phc2	54383	NC_000070	chr4	+	128365982	128382907	774	2	7.08e-01	NA	0.18	up	4	4	5	0	0.00068	0.00129	0.00114	0.00000	0.00098	0.00030	0.00057	0.00057	0.09607	0.10912	0.12079	0.00000	0.10259	0.00652	0.06039	0.06039
GXT_12943551	AK051385	GXL_57416	Hectd3	76608	NC_000070	chr4	+	116667941	116676794	3474	21	5.21e-03	4.69e-02	-0.59	down	1027	814	1243	1614	0.05028	0.04791	0.06316	0.08589	0.04909	0.00118	0.07452	0.01137	5.49532	4.94728	6.69016	9.24236	5.22130	0.27402	7.96626	1.27610
GXT_12943552	AK051346	GXL_138618	Ubap1	67123	NC_000070	chr4	+	41326397	41337558	2637	4	7.68e-01	9.09e-01	0.05	up	1657	1501	1839	1309	0.12740	0.13233	0.14282	0.10868	0.12987	0.00246	0.12575	0.01707	11.68059	12.01828	13.03968	9.87504	11.84943	0.16885	11.45736	1.58232
GXT_12943553	AK051278	GXL_92900	Rnf20	109331	NC_000070	chr4	+	49644974	49658858	1512	9	8.25e-01	9.35e-01	-0.04	down	781	647	767	738	0.08887	0.08210	0.08480	0.08640	0.08549	0.00338	0.08560	0.00080	9.60178	9.03491	9.48504	9.70988	9.31835	0.28343	9.59746	0.11242
GXT_12943554	AK051265	GXL_93045	Zfp189	230162	NC_000070	chr4	+	49534089	49544389	2965	3	1.51e-01	4.14e-01	-0.45	down	113	77	139	134	0.00829	0.00662	0.01029	0.01044	0.00745	0.00084	0.01036	0.00007	0.70845	0.54832	0.87657	0.89906	0.62838	0.08006	0.88782	0.01125
GXT_12943556	AK051132	GXL_138705	AK051132	0	NC_000070	chr4	+	32338659	32341022	2364	1	4.83e-01	NA	0.37	up	8	3	3	2	0.00076	0.00032	0.00029	0.00020	0.00054	0.00022	0.00024	0.00004	0.06291	0.02679	0.02373	0.01683	0.04485	0.01806	0.02028	0.00345
GXT_12943557	AK051102	GXL_282977	Pde4b	18578	NC_000070	chr4	+	102262448	102276046	2129	9	4.38e-01	7.20e-01	0.29	up	90	72	82	51	0.00707	0.00639	0.00638	0.00415	0.00673	0.00034	0.00527	0.00112	0.78581	0.71405	0.72017	0.47655	0.74993	0.03588	0.59836	0.12181
GXT_12943558	AK051101	GXL_163394	Srm	20810	NC_000070	chr4	+	147965626	147968707	1303	7	3.60e-04	6.56e-03	-0.51	down	6841	5628	8966	9307	0.90471	0.83790	1.17974	1.30487	0.87130	0.03341	1.24230	0.06256	97.59501	91.19715	128.66183	142.09366	94.39608	3.19893	135.37775	6.71591
GXT_12943559	AK051031	GXL_242093	Zfp46	22704	NC_000070	chr4	+	135842013	135848164	2915	3	4.62e-01	7.37e-01	0.21	up	153	152	150	120	0.01104	0.01246	0.01087	0.00920	0.01175	0.00071	0.01003	0.00083	0.97568	1.10097	0.96216	0.81894	1.03832	0.06265	0.89055	0.07161
GXT_12943560	AK051011	GXL_163312	Dffa	13347	NC_000070	chr4	+	148478322	148494756	2390	6	3.09e-01	6.06e-01	-0.19	down	702	652	762	826	0.06015	0.06391	0.06704	0.07637	0.06203	0.00188	0.07170	0.00466	5.45999	5.75998	5.96146	6.87530	5.60998	0.14999	6.41838	0.45692
GXT_12943562	AK050894	GXL_163326	Pank4	269614	NC_000070	chr4	+	154338242	154354980	2498	19	1.87e-01	4.66e-01	-0.20	down	1225	1042	1431	1257	0.08071	0.07791	0.09407	0.08844	0.07931	0.00140	0.09126	0.00281	9.11583	8.80738	10.71131	10.01042	8.96161	0.15423	10.36087	0.35044
GXT_12943563	AK050887	GXL_661473	Eif4g3	230861	NC_000070	chr4	+	137560667	137659309	897	9	2.69e-04	5.25e-03	-0.88	down	190	156	321	352	0.03578	0.03289	0.06040	0.06934	0.03434	0.00144	0.06487	0.00447	3.93744	3.67201	6.69126	7.80656	3.80473	0.13271	7.24891	0.55765
GXT_12943564	AK050808	GXL_242088	Stk40	74178	NC_000070	chr4	+	125806221	125818133	2669	7	3.58e-04	6.53e-03	-0.52	down	2613	2057	3523	3385	0.19824	0.17575	0.26593	0.26899	0.18699	0.01125	0.26746	0.00153	18.19882	16.27261	24.68081	25.23013	17.23571	0.96311	24.95547	0.27466
GXT_12943565	AK050780	GXL_138601	Polr1e	64424	NC_000070	chr4	+	45031535	45049437	1470	12	4.59e-01	7.35e-01	0.11	up	1278	1191	1206	1140	0.13494	0.14452	0.12847	0.12774	0.13973	0.00479	0.12810	0.00037	16.16092	17.10669	15.34000	15.42755	16.63381	0.47288	15.38377	0.04378
GXT_12943566	AK050720	GXL_57397	Cdcp2	242603	NC_000070	chr4	+	106769496	106780353	2611	4	4.20e-02	NA	1.14	up	17	9	2	2	0.00129	0.00078	0.00017	0.00018	0.00103	0.00025	0.00018	0.00000	0.12103	0.07278	0.01432	0.01524	0.09690	0.02413	0.01478	0.00046
GXT_12943571	AK050648	GXL_242060	2510006D16Rik	76799	NC_000070	chr4	+	129277947	129285121	763	5	2.23e-02	1.26e-01	-0.34	down	1336	1163	1754	1519	0.30285	0.30426	0.40567	0.36989	0.30356	0.00070	0.38778	0.01789	32.54876	32.18302	42.98337	39.60433	32.36589	0.18287	41.29385	1.68952
GXT_12943572	AK050633	GXL_242127	Laptm5	16792	NC_000070	chr4	+	130469231	130490981	1334	8	6.52e-01	8.53e-01	0.10	up	1556	1700	1921	1249	0.20827	0.25361	0.25273	0.17304	0.23094	0.02267	0.21288	0.03985	21.68234	26.90696	26.92570	18.62585	24.29465	2.61231	22.77577	4.14992
GXT_12943578	AK050486	GXL_57424	0610037L13Rik	74098	NC_000070	chr4	+	107562450	107570398	1374	8	8.54e-02	2.96e-01	-0.32	down	1128	777	1248	1195	0.12823	0.10069	0.14004	0.14436	0.11446	0.01377	0.14220	0.00216	15.26071	11.94004	16.98335	17.30177	13.60037	1.66033	17.14256	0.15921
GXT_12943579	AK050430	GXL_690281	Zcchc7	319885	NC_000070	chr4	+	44937025	44945074	3203	3	3.33e-01	6.30e-01	-0.21	down	393	423	476	501	0.02551	0.03159	0.03101	0.03475	0.02855	0.00304	0.03288	0.00187	2.28080	2.78840	2.77872	3.11165	2.53460	0.25380	2.94518	0.16647
GXT_12943582	AK050348	GXL_462909	1300002K09Rik	74152	NC_000070	chr4	+	45861837	45898800	2508	18	7.67e-01	NA	-0.15	down	33	17	25	33	0.00256	0.00121	0.00170	0.00248	0.00188	0.00068	0.00209	0.00039	0.24459	0.14312	0.18638	0.26176	0.19385	0.05074	0.22407	0.03769
GXT_12943583	AK050313	GXL_57435	C8b	110382	NC_000070	chr4	+	104438922	104477153	2239	12	4.59e-02	2.01e-01	1.05	up	47	36	6	22	0.00420	0.00365	0.00060	0.00193	0.00392	0.00027	0.00127	0.00067	0.39021	0.33948	0.05011	0.19547	0.36484	0.02536	0.12279	0.07268
GXT_12943584	AK050179	GXL_242171	Gpatch3	242691	NC_000070	chr4	+	133130652	133131881	1230	1	5.61e-01	8.02e-01	-0.21	down	62	66	80	76	0.01014	0.01249	0.01402	0.01275	0.01131	0.00117	0.01338	0.00064	0.93700	1.13295	1.21613	1.22919	1.03498	0.09798	1.22266	0.00653
GXT_12943586	AK050152	GXL_462909	1300002K09Rik	74152	NC_000070	chr4	+	45861832	45899876	3589	18	8.73e-01	9.54e-01	0.08	up	46	25	29	38	0.00260	0.00141	0.00144	0.00207	0.00200	0.00059	0.00176	0.00031	0.23825	0.14707	0.15108	0.21063	0.19266	0.04559	0.18085	0.02978
GXT_12943587	AK050133	GXL_242071	Ak2	11637	NC_000070	chr4	+	128670509	128685640	940	6	4.03e-02	1.85e-01	0.30	up	5903	6080	5142	4865	1.02665	1.21290	0.91286	0.90743	1.11978	0.09313	0.91014	0.00272	116.73400	136.56749	102.28210	102.95902	126.65075	9.91674	102.62056	0.33846
GXT_12943588	AK050052	GXL_163310	Masp2	17175	NC_000070	chr4	+	147976677	147989304	2750	11	1.41e-02	9.30e-02	-0.51	down	859	590	996	1126	0.06798	0.05345	0.08036	0.09676	0.06071	0.00727	0.08856	0.00820	5.80648	4.52992	6.77208	8.14545	5.16820	0.63828	7.45876	0.68669
GXT_12943589	AK049935	GXL_282966	Dnajc6	72685	NC_000070	chr4	+	101296332	101315398	3164	7	6.39e-02	2.48e-01	0.96	up	963	500	167	396	0.06109	0.03724	0.01057	0.02721	0.04917	0.01192	0.01889	0.00832	5.65773	3.33661	0.98691	2.48982	4.49717	1.16056	1.73836	0.75145
GXT_12943590	AK049933	GXL_1197887	Snapc3	77634	NC_000070	chr4	+	83063628	83107750	3898	10	1.93e-01	4.74e-01	-0.19	down	1554	1349	1745	1666	0.06263	0.06153	0.07476	0.07167	0.06208	0.00055	0.07322	0.00154	7.41074	7.30704	8.37045	8.50242	7.35889	0.05185	8.43643	0.06599
GXT_12943592	AK049848	GXL_138660	Epha7	13841	NC_000070	chr4	+	28740315	28873676	2325	10	2.13e-03	2.47e-02	-1.02	down	66	49	137	122	0.00531	0.00455	0.01064	0.00982	0.00493	0.00038	0.01023	0.00041	0.52768	0.44498	1.10178	1.04387	0.48633	0.04135	1.07282	0.02895
GXT_12943593	AK049570	GXL_242062	AU040320	100317	NC_000070	chr4	+	126430799	126516982	2186	13	8.12e-02	2.88e-01	-0.46	down	205	190	350	227	0.01629	0.01668	0.02641	0.01936	0.01648	0.00020	0.02288	0.00353	1.74324	1.83516	2.99373	2.06578	1.78920	0.04596	2.52976	0.46398
GXT_12943594	AK049550	GXL_923744	Stil	20460	NC_000070	chr4	+	114672787	114711782	2162	15	8.56e-01	9.47e-01	-0.04	down	497	403	514	435	0.03993	0.03559	0.04013	0.03710	0.03776	0.00217	0.03861	0.00151	4.27320	3.93569	4.44532	4.00261	4.10445	0.16875	4.22396	0.22135
GXT_12943595	AK049542	GXL_57387	Mutyh	70603	NC_000070	chr4	+	116489394	116492035	985	8	1.13e-01	3.51e-01	-0.31	down	434	365	516	504	0.07314	0.06862	0.08586	0.09165	0.07088	0.00226	0.08876	0.00289	8.19042	7.82399	9.79510	10.17897	8.00720	0.18321	9.98703	0.19193
GXT_12943598	AK049536	GXL_1198317	Gm13235	385211	NC_000070	chr4	+	146346051	146363288	753	5	4.88e-01	7.55e-01	0.34	up	58	25	39	23	0.01639	0.00788	0.01128	0.00714	0.01213	0.00425	0.00921	0.00207	1.43181	0.70100	0.96842	0.60763	1.06641	0.36541	0.78802	0.18039
GXT_12943599	AK049475	GXL_93045	Zfp189	230162	NC_000070	chr4	+	49534141	49544409	2933	3	1.53e-01	4.17e-01	-0.45	down	114	78	140	135	0.00845	0.00678	0.01048	0.01063	0.00761	0.00083	0.01056	0.00008	0.72251	0.56151	0.89251	0.91565	0.64201	0.08050	0.90408	0.01157
GXT_12943600	AK049369	GXL_57332	Ror1	26563	NC_000070	chr4	+	99768396	100115150	3542	9	2.22e-03	2.55e-02	-1.37	down	67	27	94	209	0.00370	0.00170	0.00569	0.01269	0.00270	0.00100	0.00919	0.00350	0.35162	0.16095	0.49622	1.17384	0.25628	0.09533	0.83503	0.33881
GXT_12943602	AK049279	GXL_283025	Zcchc11	230594	NC_000070	chr4	+	108152091	108185708	1793	12	2.92e-03	3.09e-02	0.55	up	1524	1292	889	1052	0.14675	0.13883	0.08600	0.10675	0.14279	0.00396	0.09637	0.01038	15.80000	15.21437	9.27079	11.67199	15.50718	0.29282	10.47139	1.20060
GXT_12943603	AK049254	GXL_242091	Snip1	76793	NC_000070	chr4	+	124743937	124751279	2317	4	4.82e-02	2.07e-01	0.28	up	2270	1980	1882	1714	0.20338	0.20319	0.17037	0.16365	0.20328	0.00009	0.16701	0.00336	18.21177	18.04308	15.18760	14.71615	18.12743	0.08435	14.95188	0.23572
GXT_12943604	AK049223	GXL_923744	Stil	20460	NC_000070	chr4	+	114672787	114714061	3522	17	9.74e-01	9.92e-01	-0.01	down	829	690	851	718	0.04365	0.04096	0.04414	0.04065	0.04231	0.00134	0.04240	0.00174	4.37540	4.13648	4.51789	4.05550	4.25594	0.11946	4.28669	0.23119
GXT_12943605	AK049213	GXL_138581	Tmem55a	72519	NC_000070	chr4	+	14791366	14842405	2278	7	1.87e-01	4.65e-01	-0.24	down	1735	1180	1865	1665	0.13860	0.10578	0.15209	0.14360	0.12219	0.01641	0.14785	0.00424	14.15788	10.93704	15.30807	14.54018	12.54746	1.61042	14.92413	0.38395
GXT_12943606	AK049209	GXL_283229	Phactr4	100169	NC_000070	chr4	-	131911893	131978322	4477	14	4.22e-01	7.09e-01	0.12	up	1701	1468	1638	1357	0.07356	0.07315	0.07192	0.06319	0.07336	0.00020	0.06756	0.00437	7.06268	6.92326	6.84104	6.02979	6.99297	0.06971	6.43541	0.40562
GXT_12943609	AK049061	GXL_463125	Ubr4	69116	NC_000070	chr4	+	138908513	138934627	6203	24	5.25e-01	7.80e-01	0.09	up	2629	2209	2387	2277	0.08087	0.07577	0.07232	0.07366	0.07832	0.00255	0.07299	0.00067	7.87846	7.51909	7.19525	7.30248	7.69878	0.17969	7.24887	0.05362
GXT_12943610	AK049018	GXL_88422	Ubxn2b	68053	NC_000070	chr4	+	6118245	6146252	4059	8	4.08e-01	6.96e-01	-0.17	down	454	340	466	452	0.02122	0.01723	0.02112	0.02301	0.01922	0.00200	0.02207	0.00094	2.07917	1.76861	2.14666	2.21528	1.92389	0.15528	2.18097	0.03431
GXT_12943611	AK048716	GXL_163235	Slc35e2	320541	NC_000070	chr4	+	154975720	154994199	2910	9	7.02e-01	8.78e-01	0.07	up	629	614	657	565	0.04297	0.04853	0.04498	0.04179	0.04575	0.00278	0.04338	0.00159	4.01800	4.45499	4.22151	3.86247	4.23649	0.21850	4.04199	0.17952
GXT_12943612	AK048659	GXL_57337	Ttc39a	230603	NC_000070	chr4	+	109079705	109117231	2224	18	2.34e-01	5.24e-01	-0.43	down	113	78	179	96	0.00773	0.00631	0.01343	0.00721	0.00702	0.00071	0.01032	0.00311	0.94449	0.74051	1.50492	0.85871	0.84250	0.10199	1.18182	0.32311
GXT_12943613	AK048604	GXL_138644	Gm11818	208820	NC_000070	chr4	+	12834005	12908618	1463	5	3.23e-01	6.20e-01	-0.38	down	47	51	75	63	0.00628	0.00819	0.01074	0.00912	0.00724	0.00095	0.00993	0.00081	0.59718	0.73603	0.95854	0.85665	0.66661	0.06942	0.90759	0.05094
GXT_12943615	AK048517	GXL_138577	Calb1	12307	NC_000070	chr4	+	15808411	15833795	2806	11	9.98e-01	NA	-0.00	down	7	8	14	2	0.00040	0.00055	0.00072	0.00017	0.00048	0.00008	0.00045	0.00028	0.04637	0.06020	0.09329	0.01418	0.05328	0.00691	0.05373	0.03955
GXT_12943617	AK048392	GXL_778754	Skint7	328505	NC_000070	chr4	+	111645640	111655725	1694	4	8.39e-01	NA	0.08	up	1	2	0	2	0.00013	0.00030	0.00000	0.00028	0.00021	0.00008	0.00014	0.00014	0.01097	0.02493	0.00000	0.02349	0.01795	0.00698	0.01175	0.01175
GXT_12943618	AK048258	GXL_163200	Ctnnbip1	67087	NC_000070	chr4	+	148892352	148940834	2955	5	2.70e-02	1.43e-01	-0.36	down	916	842	1291	1058	0.06072	0.06367	0.08819	0.07678	0.06220	0.00148	0.08249	0.00571	5.76223	6.01625	8.16891	7.12258	5.88924	0.12701	7.64574	0.52317
GXT_12943619	AK047808	GXL_138634	Dnaic1	68922	NC_000070	chr4	+	41516827	41585183	2483	20	9.20e-01	9.73e-01	0.03	up	89	84	94	80	0.00605	0.00642	0.00622	0.00632	0.00624	0.00019	0.00627	0.00005	0.66629	0.71429	0.70786	0.64095	0.69029	0.02400	0.67441	0.03346
GXT_12943621	AK047614	GXL_92917	E130309F12Rik	272031	NC_000070	chr4	+	49072405	49350916	1474	8	5.58e-01	NA	-0.25	down	0	2	2	4	0.00000	0.00034	0.00015	0.00065	0.00017	0.00017	0.00040	0.00025	0.00000	0.02865	0.02537	0.05398	0.01432	0.01432	0.03968	0.01431
GXT_12943622	AK047344	GXL_57469	Eif2b3	108067	NC_000070	chr4	+	116740068	116759911	2230	4	9.22e-01	9.73e-01	-0.02	down	1245	1078	1313	1106	0.08878	0.09011	0.09357	0.08225	0.08944	0.00066	0.08791	0.00566	10.37808	10.20670	11.00919	9.86642	10.29239	0.08569	10.43781	0.57139
GXT_12943623	AK047126	GXL_778728	Gm10931	100316865	NC_000070	chr4	-	42214615	42216999	2385	1	NA	NA	0	no	0	0	0	0	0.00000	0.00000	0.00000	0.00000	0.00000	0.00000	0.00000	0.00000	0.00000	0.00000	0.00000	0.00000	0.00000	0.00000	0.00000	0.00000
GXT_12943624	AK046888	GXL_93091	Acer2	230379	NC_000070	chr4	+	86576595	86580724	2941	2	4.12e-04	7.26e-03	-0.61	down	728	639	1053	1108	0.05524	0.05527	0.08026	0.08963	0.05525	0.00002	0.08494	0.00469	4.60139	4.58751	6.69466	7.49470	4.59445	0.00694	7.09468	0.40002
GXT_12943625	AK046869	GXL_138667	Srsf13b	272009	NC_000070	chr4	+	33295966	33320315	2939	3	1.65e-01	4.35e-01	0.60	up	88	48	53	31	0.00615	0.00389	0.00395	0.00242	0.00502	0.00113	0.00319	0.00077	0.55659	0.34484	0.33719	0.20983	0.45071	0.10588	0.27351	0.06368
GXT_12943626	AK046835	GXL_92954	Slc31a1	20529	NC_000070	chr4	+	62021783	62052796	3689	5	4.74e-01	7.46e-01	-0.10	down	2405	2239	2802	2355	0.13584	0.14272	0.15866	0.14174	0.13928	0.00344	0.15020	0.00846	12.11878	12.81495	14.20218	12.69965	12.46686	0.34809	13.45092	0.75127
GXT_12943627	AK046761	GXL_163216	Nol9	74035	NC_000070	chr4	+	151413453	151426147	1577	8	4.55e-01	7.32e-01	-0.11	down	2229	1876	2312	2229	0.25220	0.23447	0.25784	0.26552	0.24333	0.00886	0.26168	0.00384	26.27428	25.11729	27.41269	28.11822	25.69579	0.57850	27.76546	0.35276
GXT_12943628	AK046699	GXL_57332	Ror1	26563	NC_000070	chr4	+	99768535	100115150	3403	9	1.68e-03	2.07e-02	-1.39	down	62	27	91	202	0.00352	0.00176	0.00573	0.01271	0.00264	0.00088	0.00922	0.00349	0.33867	0.16752	0.50001	1.18086	0.25310	0.08558	0.84044	0.34043
GXT_12943629	AK046639	GXL_661473	Eif4g3	230861	NC_000070	chr4	+	137549407	137672159	2193	10	1.66e-05	5.98e-04	-0.91	down	258	222	470	475	0.01933	0.01910	0.03707	0.03827	0.01921	0.00012	0.03767	0.00060	2.18692	2.13740	4.00733	4.30888	2.16216	0.02476	4.15810	0.15078
GXT_12943630	AK046537	GXL_163238	B930041F14Rik	230991	NC_000070	chr4	+	155068451	155070590	2140	1	9.48e-03	7.13e-02	-0.66	down	198	183	285	349	0.02054	0.02168	0.02961	0.03870	0.02111	0.00057	0.03415	0.00454	1.71990	1.80555	2.49016	3.24430	1.76273	0.04283	2.86723	0.37707
GXT_12943633	AK046495	GXL_242045	Hnrnpr	74326	NC_000070	chr4	+	135888477	135897440	2421	4	1.66e-01	4.37e-01	-0.22	down	2477	2147	2631	2907	0.20522	0.20036	0.21809	0.25724	0.20279	0.00243	0.23767	0.01958	19.01882	18.72444	20.31990	23.88689	18.87163	0.14719	22.10339	1.78350
GXT_12943634	AK046412	GXL_57505	Gm12689	100137011	NC_000070	chr4	+	98962591	98963380	790	1	5.70e-01	NA	-0.13	down	0	0	0	2	0.00000	0.00000	0.00000	0.00061	0.00000	0.00000	0.00030	0.00030	0.00000	0.00000	0.00000	0.05036	0.00000	0.00000	0.02518	0.02518
GXT_12943635	AK046323	GXL_242037	Luzp1	269593	NC_000070	chr4	+	136096583	136097336	754	1	2.33e-01	5.23e-01	0.26	up	424	478	417	358	0.12547	0.16100	0.12430	0.11340	0.14324	0.01777	0.11885	0.00545	10.45314	13.38530	10.34094	9.44542	11.91922	1.46608	9.89318	0.44776
GXT_12943636	AK046283	GXL_138689	N28178	230085	NC_000070	chr4	+	42930133	42952800	1704	10	8.83e-01	NA	0.06	up	1	4	0	4	0.00013	0.00030	0.00000	0.00028	0.00021	0.00008	0.00014	0.00014	0.01091	0.04956	0.00000	0.04670	0.03023	0.01933	0.02335	0.02335
GXT_12943638	AK045936	GXL_778761	Lrrc38	242735	NC_000070	chr4	+	142940102	142960930	1877	2	1.62e-02	1.02e-01	-1.17	down	27	16	95	36	0.00322	0.00213	0.01114	0.00457	0.00268	0.00055	0.00786	0.00329	0.26739	0.17998	0.94636	0.38155	0.22369	0.04371	0.66395	0.28240
GXT_12943641	AK090380	GXL_778785	2410131K14Rik	76792	NC_000071	chr5	+	118695278	118713113	2618	5	8.20e-01	9.33e-01	-0.04	down	917	759	1020	761	0.06886	0.06509	0.07818	0.06115	0.06698	0.00189	0.06967	0.00851	6.51107	6.12130	7.28494	5.78262	6.31618	0.19489	6.53378	0.75116
GXT_12943643	AK090246	GXL_39848	Klhl5	71778	NC_000071	chr5	+	65522912	65544871	1831	6	4.30e-01	7.15e-01	0.24	up	165	177	183	114	0.01547	0.01945	0.01734	0.01162	0.01746	0.00199	0.01448	0.00286	1.67513	2.04106	1.86878	1.23859	1.85810	0.18296	1.55369	0.31510
GXT_12943647	AK090055	GXL_126910	Anxa3	11745	NC_000071	chr5	+	97222417	97274874	1471	13	4.44e-01	7.25e-01	-0.42	down	472	683	1639	383	0.04938	0.08239	0.17135	0.04307	0.06588	0.01651	0.10721	0.06414	5.96461	9.80347	20.83348	5.17959	7.88404	1.91943	13.00654	7.82695
GXT_12943648	AK089965	GXL_210887	Tmed2	56334	NC_000071	chr5	+	124990803	125000493	1953	4	6.03e-02	2.39e-01	-0.24	down	8977	7807	10992	9485	0.93526	0.92224	1.14346	1.05696	0.92875	0.00651	1.10021	0.04325	85.44397	84.40215	105.23735	96.61498	84.92306	0.52091	100.92616	4.31119
GXT_12943650	AK089780	GXL_199847	Il6	16193	NC_000071	chr5	+	30339684	30346521	2343	4	2.59e-01	5.54e-01	0.50	up	48	39	31	27	0.00400	0.00337	0.00240	0.00234	0.00368	0.00031	0.00237	0.00003	0.38082	0.35145	0.24739	0.22925	0.36613	0.01469	0.23832	0.00907
GXT_12943652	AK089455	GXL_39889	Sh3bp2	24055	NC_000071	chr5	+	34868505	34906226	2811	13	3.98e-01	6.88e-01	-0.20	down	222	183	249	233	0.01445	0.01417	0.01665	0.01598	0.01431	0.00014	0.01632	0.00034	1.46806	1.37455	1.65628	1.64894	1.42130	0.04675	1.65261	0.00367
GXT_12943654	AK089404	GXL_199893	Chpf2	100910	NC_000071	chr5	+	24092559	24098162	2400	5	2.02e-02	1.18e-01	-0.58	down	337	241	552	361	0.02886	0.02399	0.04931	0.03389	0.02643	0.00243	0.04160	0.00771	2.61018	2.12020	4.30054	2.99230	2.36519	0.24499	3.64642	0.65412
GXT_12943655	AK089371	GXL_199769	Fosl2	14284	NC_000071	chr5	+	32438223	32456084	2357	4	9.40e-01	9.80e-01	0.02	up	813	449	794	478	0.07169	0.04513	0.06859	0.04447	0.05841	0.01328	0.05653	0.01206	6.41185	4.02215	6.29878	4.03439	5.21700	1.19485	5.16658	1.13219
GXT_12943656	AK089324	GXL_210924	Gcn1l1	231659	NC_000071	chr5	+	116045028	116054123	1423	10	8.58e-01	9.48e-01	-0.03	down	1430	1670	1781	1518	0.17010	0.22578	0.20952	0.19310	0.19794	0.02784	0.20131	0.00821	18.68029	24.77896	23.40208	21.22151	21.72962	3.04934	22.31180	1.09029
GXT_12943658	AK089113	GXL_39794	Grpel1	17713	NC_000071	chr5	+	36807839	36814343	950	4	5.15e-01	7.73e-01	0.09	up	4409	3955	4113	3978	0.88687	0.90665	0.83811	0.85490	0.89676	0.00989	0.84651	0.00839	86.27181	87.90114	80.95255	83.30107	87.08648	0.81466	82.12681	1.17426
GXT_12943660	AK089067	GXL_661600	Ppp1cb	19046	NC_000071	chr5	+	32761525	32819806	2347	9	9.88e-01	9.97e-01	-0.00	down	6467	5549	6311	6046	0.46773	0.45342	0.46235	0.46743	0.46057	0.00715	0.46489	0.00254	51.22031	49.91985	50.27829	51.24653	50.57008	0.65023	50.76241	0.48412
GXT_12943662	AK089024	GXL_284290	Lrrc8c	100604	NC_000071	chr5	+	105948423	106037975	2898	4	3.42e-01	6.39e-01	-0.19	down	636	454	693	586	0.04734	0.03804	0.05125	0.04576	0.04269	0.00465	0.04850	0.00274	4.07954	3.30772	4.47126	4.02262	3.69363	0.38591	4.24694	0.22432
GXT_12943664	AK088948	GXL_240877	Plod3	26433	NC_000071	chr5	+	137463473	137472406	2584	19	3.28e-03	3.36e-02	-0.62	down	3138	2070	4978	3356	0.19705	0.15181	0.31683	0.22902	0.17443	0.02262	0.27292	0.04390	22.57423	16.91412	36.02117	25.83681	19.74417	2.83005	30.92899	5.09218
GXT_12943667	AK088893	GXL_661600	Ppp1cb	19046	NC_000071	chr5	+	32761703	32795125	2704	8	9.98e-01	9.99e-01	0.00	up	12796	10850	12104	12141	0.92942	0.89176	0.88298	0.94440	0.91059	0.01883	0.91369	0.03071	87.96704	84.72169	83.69850	89.32174	86.34436	1.62268	86.51012	2.81162
GXT_12943670	AK088444	GXL_209670	Slc25a40	319653	NC_000071	chr5	+	8422875	8454790	2752	12	1.98e-03	2.35e-02	-0.62	down	784	583	1005	1163	0.05273	0.04556	0.06901	0.08513	0.04915	0.00358	0.07707	0.00806	5.29566	4.47293	6.82831	8.40699	4.88429	0.41136	7.61765	0.78934
GXT_12943672	AK088380	GXL_199912	Insig1	231070	NC_000071	chr5	+	28397907	28405201	2692	5	2.80e-01	5.76e-01	-0.17	down	7244	6658	9198	6966	0.55587	0.57949	0.71156	0.57268	0.56768	0.01181	0.64212	0.06944	50.02140	52.22042	63.88719	51.47754	51.12091	1.09951	57.68236	6.20482
GXT_12943673	AK088331	GXL_240875	Lrch4	231798	NC_000071	chr5	+	138070406	138082327	2209	18	2.75e-04	5.34e-03	-0.55	down	1451	1173	2015	1956	0.10604	0.09737	0.14871	0.15299	0.10170	0.00433	0.15085	0.00214	12.21024	11.21176	17.05590	17.61500	11.71100	0.49924	17.33545	0.27955
GXT_12943674	AK088309	GXL_240849	Nudt1	17766	NC_000071	chr5	+	140807885	140813876	717	5	7.27e-01	8.90e-01	-0.06	down	1539	1240	1440	1521	0.36869	0.34297	0.35242	0.39591	0.35583	0.01286	0.37416	0.02174	39.89991	36.51524	37.55249	42.20068	38.20757	1.69233	39.87658	2.32409
GXT_12943677	AK088290	GXL_126950	Mrps18c	68735	NC_000071	chr5	+	101227766	101233488	818	5	6.93e-01	8.74e-01	-0.06	down	1214	1101	1241	1245	0.20609	0.21064	0.21138	0.22757	0.20836	0.00227	0.21948	0.00809	27.58785	28.41879	28.36703	30.27788	28.00332	0.41547	29.32245	0.95542
GXT_12943678	AK088229	GXL_210941	Ppp1cc	19047	NC_000071	chr5	+	122608348	122625274	2315	7	4.80e-01	7.50e-01	0.09	up	22614	18820	20547	19385	1.86972	1.76281	1.70291	1.71892	1.81627	0.05346	1.71091	0.00800	181.58453	171.64859	165.95596	166.58052	176.61656	4.96797	166.26824	0.31228
GXT_12943683	AK088014	GXL_199810	Galnt11	231050	NC_000071	chr5	+	24728723	24771728	2521	12	3.76e-11	8.94e-09	1.12	up	1564	1595	800	680	0.11441	0.13264	0.05806	0.05093	0.12352	0.00912	0.05450	0.00356	11.53231	13.35855	5.93352	5.36594	12.44543	0.91312	5.64973	0.28379
GXT_12943685	AK087968	GXL_210823	Gpn3	68080	NC_000071	chr5	+	122822552	122832901	1490	8	8.87e-02	3.03e-01	0.28	up	2649	2479	2486	1871	0.31072	0.33110	0.29191	0.24026	0.32091	0.01019	0.26609	0.02583	33.04823	35.12868	31.19682	24.98026	34.08845	1.04023	28.08854	3.10828
GXT_12943689	AK087687	GXL_283491	Pex1	71382	NC_000071	chr5	+	3609634	3616883	2242	5	1.21e-01	3.64e-01	-0.43	down	151	111	190	179	0.01171	0.01014	0.01447	0.01461	0.01093	0.00079	0.01454	0.00007	1.25197	1.04534	1.58458	1.58828	1.14865	0.10332	1.58643	0.00185
GXT_12943691	AK087670	GXL_199780	Gm5067	272714	NC_000071	chr5	+	26334000	26349821	1161	2	6.77e-01	NA	0.07	up	0	1	0	0	0.00000	0.00022	0.00000	0.00000	0.00011	0.00011	0.00000	0.00000	0.00000	0.01819	0.00000	0.00000	0.00910	0.00910	0.00000	0.00000
GXT_12943693	AK087479	GXL_463347	Slc10a4	231290	NC_000071	chr5	+	73398143	73404191	2082	3	3.18e-01	NA	0.53	up	6	6	2	2	0.00063	0.00073	0.00022	0.00023	0.00068	0.00005	0.00022	0.00000	0.05357	0.06085	0.01796	0.01911	0.05721	0.00364	0.01853	0.00057
GXT_12943696	AK087333	GXL_39934	Atp10d	231287	NC_000071	chr5	+	72594568	72621711	758	3	6.22e-01	8.36e-01	-0.18	down	72	69	104	65	0.01730	0.01864	0.02574	0.01720	0.01797	0.00067	0.02147	0.00427	1.76570	1.92199	2.56543	1.70590	1.84384	0.07815	2.13566	0.42977
GXT_12943697	AK087319	GXL_240881	4930588N13Rik	75860	NC_000071	chr5	+	150242275	150273554	1459	7	8.84e-01	NA	-0.08	down	6	23	17	17	0.00077	0.00297	0.00198	0.00179	0.00187	0.00110	0.00188	0.00010	0.07644	0.33285	0.21787	0.23179	0.20464	0.12821	0.22483	0.00696
GXT_12943698	AK087250	GXL_39854	AK087250	0	NC_000071	chr5	+	36256338	36258371	2034	1	NA	NA	0	no	0	0	0	0	0.00000	0.00000	0.00000	0.00000	0.00000	0.00000	0.00000	0.00000	0.00000	0.00000	0.00000	0.00000	0.00000	0.00000	0.00000	0.00000
GXT_12943699	AK087128	GXL_210826	Tbx3	21386	NC_000071	chr5	+	120130760	120134610	2286	2	8.61e-02	2.98e-01	0.79	up	3130	4945	2834	1409	0.29739	0.53190	0.26941	0.14387	0.41465	0.11726	0.20664	0.06277	25.45192	45.67323	23.18030	12.26152	35.56257	10.11065	17.72091	5.45939
GXT_12943701	AK087089	GXL_211040	AK087089	0	NC_000071	chr5	+	111587330	111589707	2378	1	9.73e-01	NA	0.01	up	0	1	1	0	0.00000	0.00011	0.00009	0.00000	0.00006	0.00006	0.00005	0.00005	0.00000	0.00888	0.00786	0.00000	0.00444	0.00444	0.00393	0.00393
GXT_12943702	AK087013	GXL_199758	Sema3d	108151	NC_000071	chr5	+	12383565	12484971	476	4	4.90e-01	NA	-0.19	down	0	0	0	3	0.00000	0.00000	0.00000	0.00151	0.00000	0.00000	0.00076	0.00076	0.00000	0.00000	0.00000	0.12538	0.00000	0.00000	0.06269	0.06269
GXT_12943703	AK086803	GXL_210835	Bcl7a	77045	NC_000071	chr5	+	123794461	123824062	3775	6	8.10e-01	9.28e-01	0.05	up	769	612	601	755	0.04250	0.03724	0.03315	0.04386	0.03987	0.00263	0.03850	0.00536	3.78671	3.42299	2.97682	3.97868	3.60485	0.18186	3.47775	0.50093
GXT_12943704	AK086770	GXL_127082	AK086770	0	NC_000071	chr5	+	82124302	82126229	1928	1	NA	NA	0	no	0	0	0	0	0.00000	0.00000	0.00000	0.00000	0.00000	0.00000	0.00000	0.00000	0.00000	0.00000	0.00000	0.00000	0.00000	0.00000	0.00000	0.00000
GXT_12943706	AK086708	GXL_1198704	Fry	320365	NC_000071	chr5	+	151097963	151193433	2784	20	9.32e-01	9.77e-01	-0.03	down	283	174	205	266	0.01567	0.01159	0.01180	0.01579	0.01363	0.00204	0.01379	0.00199	1.88960	1.31963	1.37683	1.90074	1.60461	0.28498	1.63878	0.26195
GXT_12943707	AK086572	GXL_1198704	Fry	320365	NC_000071	chr5	+	151298907	151300290	1384	1	9.35e-01	9.78e-01	0.02	up	264	172	207	229	0.04252	0.03139	0.03352	0.03936	0.03696	0.00557	0.03644	0.00292	3.54585	2.62400	2.79660	3.29161	3.08493	0.46092	3.04411	0.24751
GXT_12943709	AK086028	GXL_1198677	Gpr146	80290	NC_000071	chr5	+	139853651	139856007	2357	1	6.95e-01	NA	0.06	up	1	0	0	0	0.00010	0.00000	0.00000	0.00000	0.00005	0.00005	0.00000	0.00000	0.00789	0.00000	0.00000	0.00000	0.00394	0.00394	0.00000	0.00000
GXT_12943710	AK085824	GXL_1198556	Lrrc8d	231549	NC_000071	chr5	+	106253530	106261453	2978	6	1.52e-01	NA	-0.76	down	0	3	15	5	0.00000	0.00024	0.00114	0.00040	0.00012	0.00012	0.00077	0.00037	0.00000	0.02127	0.09418	0.03340	0.01064	0.01064	0.06379	0.03039
GXT_12943711	AK085755	GXL_210956	Orai1	109305	NC_000071	chr5	+	123465333	123480461	1621	2	8.39e-05	2.13e-03	-1.00	down	159	199	410	365	0.02130	0.03018	0.05486	0.05135	0.02574	0.00444	0.05310	0.00175	1.82334	2.59204	4.72929	4.47939	2.20769	0.38435	4.60434	0.12495
GXT_12943714	AK085710	GXL_126897	Csn3	12994	NC_000071	chr5	+	88354632	88361553	826	5	1.85e-01	NA	-0.74	down	9	5	21	14	0.00190	0.00154	0.00462	0.00374	0.00172	0.00018	0.00418	0.00044	0.20254	0.12781	0.47537	0.33718	0.16518	0.03736	0.40627	0.06910
GXT_12943715	AK085602	GXL_199833	Slc5a1	20537	NC_000071	chr5	+	33447078	33505519	3894	15	1.05e-02	7.63e-02	0.97	up	90	99	54	37	0.00389	0.00509	0.00243	0.00178	0.00449	0.00060	0.00211	0.00032	0.42963	0.53680	0.25929	0.18902	0.48322	0.05359	0.22415	0.03514
GXT_12943716	AK085387	GXL_661656	Slc4a4	54403	NC_000071	chr5	+	89457102	89471385	2516	3	5.82e-01	NA	-0.31	down	10	4	14	8	0.00066	0.00032	0.00097	0.00068	0.00049	0.00017	0.00082	0.00015	0.07388	0.03357	0.10404	0.06325	0.05373	0.02015	0.08364	0.02039
GXT_12943718	AK085149	GXL_240887	Zkscan1	74570	NC_000071	chr5	+	138544064	138547570	3507	1	1.72e-01	4.45e-01	-0.30	down	258	250	328	324	0.01643	0.01803	0.02101	0.02209	0.01723	0.00080	0.02155	0.00054	1.36753	1.50514	1.74877	1.83789	1.43633	0.06881	1.79333	0.04456
GXT_12943719	AK085091	GXL_240926	Baat1	231841	NC_000071	chr5	+	141180977	141195288	3275	14	9.77e-01	9.93e-01	-0.01	down	602	590	635	599	0.03608	0.03875	0.03716	0.03758	0.03742	0.00133	0.03737	0.00021	3.41694	3.80375	3.62542	3.63852	3.61034	0.19341	3.63197	0.00655
GXT_12943720	AK085040	GXL_210918	Ddx51	69663	NC_000071	chr5	+	111088390	111090753	2364	1	1.37e-01	3.92e-01	-0.39	down	319	198	328	371	0.03018	0.02125	0.03122	0.03755	0.02572	0.00446	0.03438	0.00316	2.50839	1.76844	2.59431	3.12202	2.13842	0.36997	2.85817	0.26385
GXT_12943721	AK084987	GXL_240926	Baat1	231841	NC_000071	chr5	+	141180977	141195284	3853	13	8.53e-01	9.46e-01	-0.03	down	621	602	664	627	0.03177	0.03373	0.03326	0.03368	0.03275	0.00098	0.03347	0.00021	2.99602	3.29890	3.22229	3.23726	3.14746	0.15144	3.22978	0.00748
GXT_12943722	AK084797	GXL_209670	Slc25a40	319653	NC_000071	chr5	+	8422899	8454736	2602	11	2.17e-03	2.51e-02	-0.62	down	762	566	974	1131	0.05484	0.04707	0.07137	0.08805	0.05096	0.00388	0.07971	0.00834	5.44377	4.59283	6.99918	8.64699	5.01830	0.42547	7.82309	0.82391
GXT_12943723	AK084627	GXL_39796	Guf1	231279	NC_000071	chr5	+	69948201	69963129	2218	17	9.36e-01	9.78e-01	0.01	up	1028	999	980	1082	0.07301	0.07958	0.06953	0.08183	0.07630	0.00328	0.07568	0.00615	8.61557	9.50989	8.26152	9.70454	9.06273	0.44716	8.98303	0.72151
GXT_12943724	AK084529	GXL_210845	Kntc1	208628	NC_000071	chr5	+	124247717	124271592	2357	21	7.93e-01	9.20e-01	0.04	up	2931	2601	2862	2687	0.19429	0.19753	0.19121	0.19021	0.19591	0.00162	0.19071	0.00050	23.11579	23.29981	22.70416	22.67867	23.20780	0.09201	22.69141	0.01275
GXT_12943725	AK084293	GXL_39758	Slit2	20563	NC_000071	chr5	+	48374416	48376906	2491	1	1.89e-01	4.68e-01	0.46	up	108	104	65	87	0.00956	0.01045	0.00578	0.00814	0.01001	0.00044	0.00696	0.00118	0.80594	0.88152	0.48790	0.69479	0.84373	0.03779	0.59135	0.10345
GXT_12943727	AK084205	GXL_199793	Zfp512	269639	NC_000071	chr5	+	31754863	31784122	3239	14	5.06e-02	2.14e-01	-0.31	down	2121	1877	2447	2642	0.12446	0.12516	0.14464	0.16484	0.12481	0.00035	0.15474	0.01010	12.17257	12.23559	14.12598	16.22674	12.20408	0.03151	15.17636	1.05038
GXT_12943731	AK083936	GXL_199869	Ywhah	22629	NC_000071	chr5	+	33361527	33363707	2181	1	7.01e-01	8.78e-01	-0.06	down	1122	926	1122	1072	0.09023	0.08331	0.09147	0.09221	0.08677	0.00346	0.09184	0.00037	9.56290	8.96452	9.61906	9.77797	9.26371	0.29919	9.69852	0.07946
GXT_12943732	AK083767	GXL_199783	Hadhb	231086	NC_000071	chr5	+	30481830	30511122	1980	16	4.22e-03	4.02e-02	-0.41	down	2567	2271	3283	3357	0.20959	0.20963	0.26860	0.29000	0.20961	0.00002	0.27930	0.01070	24.09978	24.21718	31.00282	33.72839	24.15848	0.05870	32.36561	1.36278
GXT_12943733	AK083583	GXL_240927	Kctd7	212919	NC_000071	chr5	+	130620758	130631676	4264	4	5.41e-01	7.90e-01	0.22	up	92	128	117	77	0.00463	0.00751	0.00605	0.00416	0.00607	0.00144	0.00511	0.00095	0.40107	0.63382	0.51306	0.35924	0.51745	0.11638	0.43615	0.07691
GXT_12943740	AK083242	GXL_284126	Rufy3	52822	NC_000071	chr5	+	89012603	89071698	3984	13	2.71e-06	1.39e-04	-1.01	down	583	448	962	1215	0.02340	0.02024	0.03872	0.05194	0.02182	0.00158	0.04533	0.00661	2.72021	2.37427	4.51493	6.06689	2.54724	0.17297	5.29091	0.77598
GXT_12943741	AK083164	GXL_199783	Hadhb	231086	NC_000071	chr5	+	30481829	30511030	1932	16	4.19e-03	4.00e-02	-0.41	down	2546	2249	3258	3317	0.21236	0.21192	0.27231	0.29222	0.21214	0.00022	0.28226	0.00995	24.49648	24.57842	31.53112	34.15449	24.53745	0.04097	32.84280	1.31169
GXT_12943742	AK083027	GXL_210912	Tchp	77832	NC_000071	chr5	+	115157873	115172335	3137	12	8.46e-01	9.43e-01	0.03	up	788	736	766	765	0.04635	0.04839	0.04522	0.04820	0.04737	0.00102	0.04671	0.00149	4.66943	4.95376	4.56572	4.85128	4.81160	0.14216	4.70850	0.14278
GXT_12943744	AK082853	GXL_39751	Slc30a9	109108	NC_000071	chr5	+	67698196	67747381	3408	18	2.45e-03	2.73e-02	-0.46	down	2079	1963	3215	2577	0.10446	0.11283	0.16382	0.13851	0.10864	0.00419	0.15116	0.01265	11.33985	12.16164	17.63912	15.04265	11.75075	0.41090	16.34089	1.29823
GXT_12943747	AK082759	GXL_240895	C330006K01Rik	231855	NC_000071	chr5	+	142946392	142953752	1726	9	4.40e-03	4.14e-02	-0.71	down	269	173	380	374	0.02865	0.02060	0.04125	0.04159	0.02463	0.00402	0.04142	0.00017	2.89710	2.11630	4.11660	4.31062	2.50670	0.39040	4.21361	0.09701
GXT_12943749	AK082707	GXL_39755	Ablim2	231148	NC_000071	chr5	+	36100580	36227114	3041	19	1.09e-02	7.81e-02	0.84	up	141	163	100	66	0.00744	0.01044	0.00529	0.00439	0.00894	0.00150	0.00484	0.00045	0.86190	1.13173	0.61486	0.43175	0.99682	0.13492	0.52331	0.09155
GXT_12943751	AK082582	GXL_126967	C230066G23Rik	97268	NC_000071	chr5	+	106009675	106010791	1117	1	NA	NA	0	no	0	0	0	0	0.00000	0.00000	0.00000	0.00000	0.00000	0.00000	0.00000	0.00000	0.00000	0.00000	0.00000	0.00000	0.00000	0.00000	0.00000	0.00000
GXT_12943752	AK082474	GXL_199772	9330182L06Rik	231014	NC_000071	chr5	+	9266127	9463599	3642	20	1.68e-01	4.39e-01	0.51	up	77	82	60	50	0.00370	0.00451	0.00285	0.00268	0.00411	0.00040	0.00277	0.00009	0.39301	0.47539	0.30804	0.27311	0.43420	0.04119	0.29058	0.01746
GXT_12943753	AK082461	GXL_199815	Hgf	15234	NC_000071	chr5	+	16059569	16075392	3375	4	6.16e-01	NA	0.24	up	2	4	1	2	0.00013	0.00023	0.00007	0.00007	0.00018	0.00005	0.00007	0.00000	0.01102	0.02502	0.00554	0.01179	0.01802	0.00700	0.00866	0.00313
GXT_12943754	AK082305	GXL_283491	Pex1	71382	NC_000071	chr5	+	3610202	3618117	3213	3	1.28e-01	3.76e-01	-0.43	down	133	110	170	172	0.00768	0.00731	0.00962	0.01054	0.00749	0.00019	0.01008	0.00046	0.76947	0.72286	0.98931	1.06494	0.74616	0.02331	1.02713	0.03781
GXT_12943755	AK082130	GXL_211013	AK082130	0	NC_000071	chr5	+	115786616	115790425	3810	1	1.86e-01	4.64e-01	-0.37	down	134	135	205	161	0.00787	0.00898	0.01209	0.01009	0.00843	0.00055	0.01109	0.00100	0.65378	0.74814	1.00606	0.84064	0.70096	0.04718	0.92335	0.08271
GXT_12943756	AK081976	GXL_39817	Cwh43	231293	NC_000071	chr5	+	73797317	73844664	2713	16	6.28e-01	8.40e-01	0.25	up	28	42	45	13	0.00188	0.00281	0.00282	0.00079	0.00234	0.00047	0.00180	0.00102	0.19185	0.32687	0.31014	0.09532	0.25936	0.06751	0.20273	0.10741
GXT_12943758	AK081683	GXL_240868	Wbscr27	79565	NC_000071	chr5	+	135408262	135417072	1387	6	2.33e-03	2.64e-02	-0.58	down	431	425	667	666	0.05914	0.06648	0.09352	0.09636	0.06281	0.00367	0.09494	0.00142	5.77635	6.46970	8.99176	9.55228	6.12303	0.34667	9.27202	0.28026
GXT_12943762	AK081509	GXL_240876	Daglb	231871	NC_000071	chr5	+	144250828	144266810	3380	7	8.96e-01	9.63e-01	-0.02	down	1023	921	1098	936	0.06528	0.06617	0.07117	0.06526	0.06573	0.00045	0.06821	0.00295	5.62615	5.75327	6.07409	5.50895	5.68971	0.06356	5.79152	0.28257
GXT_12943763	AK081467	GXL_39875	Klf3	16599	NC_000071	chr5	+	65213264	65221367	1797	4	5.97e-02	2.37e-01	-0.40	down	2333	1556	2325	2946	0.26251	0.19656	0.26226	0.35131	0.22954	0.03298	0.30678	0.04453	24.13343	18.28240	24.19192	32.61325	21.20791	2.92552	28.40259	4.21067
GXT_12943766	AK081382	GXL_661713	Ttc28	209683	NC_000071	chr5	+	111709179	111716439	2799	6	8.60e-01	9.49e-01	-0.05	down	118	100	130	104	0.00892	0.00875	0.00995	0.00868	0.00884	0.00009	0.00932	0.00064	0.78367	0.75434	0.86843	0.73916	0.76900	0.01466	0.80380	0.06463
GXT_12943767	AK081324	GXL_127067	Gm9932	791375	NC_000071	chr5	+	100625630	100629743	2116	2	6.95e-01	NA	0.06	up	1	0	0	0	0.00011	0.00000	0.00000	0.00000	0.00006	0.00006	0.00000	0.00000	0.00878	0.00000	0.00000	0.00000	0.00439	0.00439	0.00000	0.00000
GXT_12943768	AK081092	GXL_39957	AK081092	0	NC_000071	chr5	+	76572998	76574120	1123	1	8.45e-01	NA	0.09	up	1	4	2	2	0.00020	0.00091	0.00040	0.00043	0.00056	0.00036	0.00042	0.00001	0.01655	0.07521	0.03330	0.03543	0.04588	0.02933	0.03437	0.00106
GXT_12943769	AK081041	GXL_199772	9330182L06Rik	231014	NC_000071	chr5	+	9266149	9481825	3403	5	2.33e-01	5.23e-01	0.58	up	35	34	26	16	0.00194	0.00244	0.00149	0.00103	0.00219	0.00025	0.00126	0.00023	0.19119	0.21095	0.14286	0.09353	0.20107	0.00988	0.11819	0.02466
GXT_12943770	AK081011	GXL_240964	Caln1	140904	NC_000071	chr5	+	130923995	131316506	1993	6	5.03e-01	NA	-0.37	down	5	2	9	5	0.00048	0.00026	0.00073	0.00060	0.00037	0.00011	0.00067	0.00007	0.04664	0.02119	0.08444	0.04991	0.03392	0.01273	0.06717	0.01726
GXT_12943771	AK080991	GXL_1198468	Bre	107976	NC_000071	chr5	+	32000387	32387318	1541	12	9.05e-01	9.67e-01	-0.02	down	2725	2794	2986	2789	0.28103	0.33877	0.31340	0.30988	0.30990	0.02887	0.31164	0.00176	32.87126	38.28207	36.23119	36.00438	35.57666	2.70540	36.11778	0.11341
GXT_12943772	AK080986	GXL_126931	Arhgap24	231532	NC_000071	chr5	+	102910410	103326848	3238	10	8.35e-01	9.39e-01	0.08	up	83	58	63	72	0.00517	0.00414	0.00397	0.00473	0.00465	0.00052	0.00435	0.00038	0.47649	0.37820	0.36380	0.44235	0.42734	0.04915	0.40308	0.03928
GXT_12943773	AK080803	GXL_39972	AK080803	0	NC_000071	chr5	+	73702604	73703799	1196	1	6.34e-01	8.43e-01	0.15	up	115	145	117	123	0.02110	0.03025	0.02106	0.02422	0.02567	0.00457	0.02264	0.00158	1.78739	2.55981	1.82915	2.04589	2.17360	0.38621	1.93752	0.10837
GXT_12943774	AK080795	GXL_39811	Ociad1	68095	NC_000071	chr5	+	73684042	73705178	1382	9	6.27e-01	8.39e-01	-0.06	down	5863	5076	6152	5601	0.70691	0.69397	0.74404	0.71412	0.70044	0.00647	0.72908	0.01496	78.86137	77.55060	83.23457	80.62448	78.20598	0.65538	81.92953	1.30504
GXT_12943775	AK080756	GXL_283795	Afap1	70292	NC_000071	chr5	+	36236034	36304919	1049	8	9.45e-01	9.82e-01	0.02	up	135	118	163	95	0.02174	0.02202	0.02712	0.01679	0.02188	0.00014	0.02195	0.00516	2.39227	2.37508	2.90541	1.80160	2.38368	0.00859	2.35351	0.55190
GXT_12943776	AK080729	GXL_210886	A930024E05Rik	109202	NC_000071	chr5	+	123439456	123448342	1791	3	2.36e-01	5.27e-01	-0.48	down	54	43	59	87	0.00659	0.00548	0.00726	0.01051	0.00604	0.00056	0.00889	0.00163	0.56047	0.50693	0.61596	0.96635	0.53370	0.02677	0.79116	0.17520
GXT_12943777	AK080722	GXL_1198556	Lrrc8d	231549	NC_000071	chr5	+	106129055	106244071	3693	3	6.55e-02	2.52e-01	-0.28	down	2940	2241	3315	3135	0.17596	0.15138	0.19789	0.19971	0.16367	0.01229	0.19880	0.00091	14.79859	12.81251	16.78416	16.88759	13.80555	0.99304	16.83588	0.05171
GXT_12943778	AK080720	GXL_210823	Gpn3	68080	NC_000071	chr5	+	122822561	122832863	1443	8	8.75e-02	3.01e-01	0.28	up	2754	2588	2586	1957	0.32922	0.35136	0.30880	0.25458	0.34029	0.01107	0.28169	0.02711	35.47726	37.86775	33.50871	26.97950	36.67251	1.19524	30.24411	3.26460
GXT_12943779	AK080714	GXL_126899	Enoph1	67870	NC_000071	chr5	+	100469063	100497777	1418	7	8.43e-01	9.42e-01	0.03	up	2144	1999	2008	2154	0.27390	0.29221	0.25990	0.29312	0.28306	0.00916	0.27651	0.01661	28.10613	29.76516	26.47786	30.21892	28.93565	0.82952	28.34839	1.87053
GXT_12943781	AK080576	GXL_923844	Ythdc1	231386	NC_000071	chr5	+	87260788	87265682	1246	4	3.52e-01	6.48e-01	-0.16	down	2319	1626	2230	2289	0.36266	0.28688	0.34888	0.38143	0.32477	0.03789	0.36516	0.01627	34.59674	27.55333	33.46434	36.54577	31.07503	3.52170	35.00505	1.54071
GXT_12943782	AK080526	GXL_283944	Tbc1d1	57915	NC_000071	chr5	+	64551450	64565497	1166	2	1.97e-01	4.79e-01	0.55	up	51	57	39	32	0.00881	0.01031	0.00694	0.00587	0.00956	0.00075	0.00641	0.00053	0.81306	1.03216	0.62541	0.54596	0.92261	0.10955	0.58569	0.03973
GXT_12943783	AK080442	GXL_209658	Akap9	100986	NC_000071	chr5	+	3928371	3957801	940	7	4.32e-01	7.16e-01	-0.23	down	147	139	151	198	0.02683	0.02863	0.02856	0.03804	0.02773	0.00090	0.03330	0.00474	2.90698	3.12218	3.00362	4.19032	3.01458	0.10760	3.59697	0.59335
GXT_12943784	AK080359	GXL_39776	Rbpj	19664	NC_000071	chr5	+	53981931	54043864	920	9	2.97e-01	5.94e-01	0.18	up	6124	6256	6590	4700	1.06606	1.23558	1.15200	0.87465	1.15082	0.08476	1.01333	0.13867	123.73706	143.57556	133.93468	101.62942	133.65631	9.91925	117.78205	16.15263
GXT_12943785	AK080244	GXL_199821	Pion	212167	NC_000071	chr5	+	20692122	20765584	3459	19	6.70e-01	8.62e-01	-0.19	down	77	30	71	56	0.00308	0.00160	0.00309	0.00255	0.00234	0.00074	0.00282	0.00027	0.41380	0.18312	0.38380	0.32207	0.29846	0.11534	0.35293	0.03086
GXT_12943786	AK079960	GXL_923829	Add1	11518	NC_000071	chr5	+	34916509	34956039	918	7	7.46e-01	9.00e-01	0.06	up	1003	1059	1005	1036	0.18858	0.22097	0.18972	0.20493	0.20477	0.01620	0.19733	0.00761	20.31004	24.35706	20.47005	22.45052	22.33355	2.02351	21.46028	0.99024
GXT_12943787	AK079811	GXL_199810	Galnt11	231050	NC_000071	chr5	+	24728825	24731731	2907	1	9.64e-01	9.88e-01	0.02	up	38	23	32	29	0.00225	0.00131	0.00212	0.00201	0.00178	0.00047	0.00206	0.00005	0.24299	0.16705	0.20583	0.19846	0.20502	0.03797	0.20215	0.00369
GXT_12943788	AK079644	GXL_199772	9330182L06Rik	231014	NC_000071	chr5	+	9266142	9463599	3600	20	1.68e-01	4.39e-01	0.51	up	77	82	60	50	0.00374	0.00457	0.00288	0.00271	0.00415	0.00042	0.00280	0.00009	0.39759	0.48093	0.31163	0.27630	0.43926	0.04167	0.29397	0.01767
GXT_12943789	AK079516	GXL_199831	Agap3	213990	NC_000071	chr5	+	23982957	24006161	1637	12	3.13e-01	6.10e-01	-0.18	down	807	726	998	795	0.08407	0.08213	0.10272	0.08903	0.08310	0.00097	0.09588	0.00685	9.16384	9.36396	11.39928	9.66113	9.26390	0.10006	10.53020	0.86907
GXT_12943790	AK079510	GXL_284579	Tsc22d4	78829	NC_000071	chr5	+	138187472	138193927	2675	3	3.99e-01	6.89e-01	0.15	up	841	867	871	715	0.06322	0.07478	0.06482	0.05644	0.06900	0.00578	0.06063	0.00419	5.84419	6.84332	6.08821	5.31731	6.34375	0.49957	5.70276	0.38545
GXT_12943791	AK079432	GXL_1198590	Oasl2	23962	NC_000071	chr5	+	115347541	115348359	819	1	6.49e-01	NA	0.25	up	25	10	9	17	0.00627	0.00282	0.00230	0.00407	0.00455	0.00173	0.00318	0.00088	0.56743	0.25780	0.20547	0.41293	0.41261	0.15482	0.30920	0.10373
GXT_12943792	AK079400	GXL_240969	Nsun5	100609	NC_000071	chr5	+	135845823	135852015	1590	10	5.36e-01	7.87e-01	0.10	up	1362	1170	1209	1217	0.14901	0.14416	0.13410	0.13949	0.14659	0.00242	0.13679	0.00270	15.92328	15.53676	14.21755	15.22660	15.73002	0.19326	14.72208	0.50453
GXT_12943793	AK079325	GXL_199744	Ept1	28042	NC_000071	chr5	+	30559183	30594947	2715	10	9.75e-01	9.92e-01	-0.01	down	1068	801	1010	912	0.07644	0.06324	0.07165	0.06877	0.06984	0.00660	0.07021	0.00144	7.31230	6.22923	6.95580	6.68243	6.77077	0.54154	6.81912	0.13668
GXT_12943795	AK079112	GXL_690367	Whsc1	107823	NC_000071	chr5	+	34207412	34215166	1337	4	3.60e-02	1.72e-01	-0.47	down	256	244	350	373	0.03140	0.03368	0.04604	0.05306	0.03254	0.00114	0.04955	0.00351	3.55927	3.85328	4.89477	5.54992	3.70627	0.14700	5.22235	0.32757
GXT_12943797	AK079097	GXL_1198704	Fry	320365	NC_000071	chr5	+	151257072	151300325	3226	13	8.04e-01	9.25e-01	-0.05	down	734	490	607	687	0.04349	0.03373	0.03579	0.04355	0.03861	0.00488	0.03967	0.00388	4.22945	3.20703	3.51819	4.23645	3.71824	0.51121	3.87732	0.35913
GXT_12943799	AK078973	GXL_283490	Cdk6	12571	NC_000071	chr5	+	3344202	3521449	1804	7	1.60e-03	1.99e-02	0.68	up	840	748	608	399	0.08776	0.08675	0.06213	0.04304	0.08725	0.00051	0.05258	0.00954	8.65556	8.75461	6.30177	4.39993	8.70509	0.04953	5.35085	0.95092
GXT_12943800	AK078943	GXL_284151	Parm1	231440	NC_000071	chr5	+	91946713	92052481	1557	4	4.67e-01	7.41e-01	-0.23	down	248	166	329	178	0.03028	0.02409	0.04267	0.02438	0.02719	0.00310	0.03352	0.00915	2.96084	2.25108	3.95096	2.27426	2.60596	0.35488	3.11261	0.83835
GXT_12943803	AK078818	GXL_39806	C1qtnf7	109323	NC_000071	chr5	+	43907005	44007824	1433	3	7.84e-01	NA	-0.09	down	1	0	1	1	0.00016	0.00000	0.00016	0.00017	0.00008	0.00008	0.00016	0.00000	0.01297	0.00000	0.01305	0.01388	0.00649	0.00649	0.01347	0.00041
GXT_12943804	AK078771	GXL_923826	Depdc5	277854	NC_000071	chr5	+	33206426	33298947	3511	33	5.47e-01	7.94e-01	0.09	up	1940	1815	2007	1627	0.08444	0.09061	0.08903	0.07558	0.08752	0.00308	0.08230	0.00673	10.27125	10.91484	10.68838	9.21862	10.59305	0.32179	9.95350	0.73488
GXT_12943805	AK078699	GXL_39840	Psapl1	76943	NC_000071	chr5	+	36546706	36548912	2207	1	6.95e-01	NA	0.06	up	1	0	0	0	0.00010	0.00000	0.00000	0.00000	0.00005	0.00005	0.00000	0.00000	0.00842	0.00000	0.00000	0.00000	0.00421	0.00421	0.00000	0.00000
GXT_12943806	AK078690	GXL_210825	Oasl1	231655	NC_000071	chr5	+	115373249	115387920	2124	7	9.17e-02	3.10e-01	0.75	up	55	56	24	36	0.00502	0.00585	0.00244	0.00345	0.00544	0.00042	0.00294	0.00051	0.48135	0.55668	0.21128	0.33718	0.51902	0.03766	0.27423	0.06295
GXT_12943807	AK078663	GXL_284307	Brdt	114642	NC_000071	chr5	+	107799236	107816077	2199	5	2.61e-03	2.86e-02	1.21	up	116	70	42	29	0.01024	0.00692	0.00345	0.00250	0.00858	0.00166	0.00298	0.00047	0.98058	0.67212	0.35712	0.26235	0.82635	0.15423	0.30973	0.04738
GXT_12943808	AK078622	GXL_690367	Whsc1	107823	NC_000071	chr5	+	34198311	34238361	3297	18	6.69e-02	2.55e-01	-0.29	down	1920	1989	2610	2338	0.10401	0.12134	0.14038	0.13522	0.11267	0.00866	0.13780	0.00258	10.82517	12.73759	14.80188	14.10701	11.78138	0.95621	14.45444	0.34743
GXT_12943809	AK078538	GXL_210826	Tbx3	21386	NC_000071	chr5	+	120132855	120134610	1756	1	7.75e-02	2.80e-01	0.81	up	2328	3689	2077	1056	0.29379	0.52907	0.26317	0.14209	0.41143	0.11764	0.20263	0.06054	24.64398	44.35634	22.11604	11.96324	34.50016	9.85618	17.03964	5.07640
GXT_12943810	AK078478	GXL_742763	Nupl2	231042	NC_000071	chr5	+	23670781	23689826	2909	7	5.69e-01	8.06e-01	-0.11	down	571	595	678	623	0.03935	0.04609	0.04638	0.04515	0.04272	0.00337	0.04577	0.00061	3.64876	4.31862	4.35794	4.26043	3.98369	0.33493	4.30919	0.04875
GXT_12943811	AK078475	GXL_39830	Grk4	14772	NC_000071	chr5	+	35003157	35043729	3103	6	3.20e-02	1.59e-01	-0.40	down	1388	1020	1536	1726	0.10011	0.08353	0.11114	0.13293	0.09182	0.00829	0.12204	0.01089	8.31496	6.94049	9.25561	11.06543	7.62772	0.68723	10.16052	0.90491
GXT_12943815	AK078332	GXL_240906	Amz1	231842	NC_000071	chr5	+	141200081	141229264	2683	8	5.56e-01	7.99e-01	0.22	up	104	59	73	66	0.00767	0.00509	0.00560	0.00553	0.00638	0.00129	0.00557	0.00003	0.72055	0.46430	0.50874	0.48936	0.59242	0.12813	0.49905	0.00969
GXT_12943817	AK078210	GXL_199860	Rbm33	381626	NC_000071	chr5	+	28737166	28742644	2760	3	2.76e-01	5.72e-01	-0.16	down	1822	1567	1941	1958	0.14119	0.13870	0.15195	0.16409	0.13994	0.00125	0.15802	0.00607	12.27133	11.98758	13.14958	14.11279	12.12946	0.14188	13.63119	0.48161
GXT_12943819	AK078102	GXL_39811	Ociad1	68095	NC_000071	chr5	+	73684033	73700595	3344	7	6.13e-01	8.30e-01	-0.07	down	4237	3824	4521	4172	0.20319	0.20992	0.21734	0.21095	0.20655	0.00336	0.21415	0.00320	23.55291	24.14478	25.27922	24.81918	23.84885	0.29594	25.04920	0.23002
GXT_12943820	AK077904	GXL_39811	Ociad1	68095	NC_000071	chr5	+	73684066	73705323	1503	9	6.06e-01	8.26e-01	-0.07	down	5798	5014	6089	5558	0.64043	0.62766	0.67473	0.64978	0.63404	0.00639	0.66226	0.01248	71.70867	70.43636	75.74996	73.56461	71.07251	0.63616	74.65729	1.09267
GXT_12943821	AK077896	GXL_199761	Nos3	18127	NC_000071	chr5	+	23870637	23890289	4120	26	3.93e-02	1.82e-01	-0.53	down	162	161	278	216	0.00669	0.00747	0.01152	0.00946	0.00708	0.00039	0.01049	0.00103	0.73092	0.82509	1.26166	1.04296	0.77801	0.04708	1.15231	0.10935
GXT_12943822	AK077780	GXL_199834	Snx17	266781	NC_000071	chr5	+	31495676	31501081	1750	15	7.69e-03	6.17e-02	-0.41	down	2430	2099	3526	2733	0.21988	0.22095	0.32486	0.26452	0.22041	0.00054	0.29469	0.03017	25.81194	25.32480	37.67382	31.06783	25.56837	0.24357	34.37082	3.30299
GXT_12943823	AK077658	GXL_39791	Cc2d2a	231214	NC_000071	chr5	+	44063616	44094586	1669	13	2.54e-02	1.38e-01	0.54	up	300	295	199	215	0.03010	0.03382	0.01924	0.02302	0.03196	0.00186	0.02113	0.00189	3.34131	3.73196	2.22942	2.56266	3.53663	0.19532	2.39604	0.16662
GXT_12943824	AK077650	GXL_199834	Snx17	266781	NC_000071	chr5	+	31495676	31501271	1940	15	7.92e-03	6.29e-02	-0.41	down	2583	2218	3710	2894	0.21604	0.21491	0.31434	0.25845	0.21547	0.00057	0.28640	0.02794	24.75000	24.13968	35.75754	29.67606	24.44484	0.30516	32.71680	3.04074
GXT_12943825	AK077645	GXL_199861	Gpn1	74254	NC_000071	chr5	+	31797134	31814000	1847	14	5.95e-01	8.20e-01	-0.08	down	4441	3600	4170	4549	0.38238	0.35217	0.36177	0.41732	0.36728	0.01511	0.38955	0.02778	44.69576	41.15354	42.21479	48.99575	42.92465	1.77111	45.60527	3.39048
GXT_12943826	AK077629	GXL_126992	Chfr	231600	NC_000071	chr5	+	110564879	110600988	3143	18	4.14e-02	1.88e-01	-0.42	down	4751	2787	5324	5011	0.26947	0.17674	0.29640	0.29844	0.22310	0.04636	0.29742	0.00102	28.09914	18.72252	31.67299	31.71680	23.41083	4.68831	31.69489	0.02191
GXT_12943828	AK077596	GXL_199869	Ywhah	22629	NC_000071	chr5	+	33361604	33370614	1624	2	7.36e-01	8.94e-01	-0.05	down	12530	10680	12192	12382	1.65927	1.60689	1.62340	1.75443	1.63308	0.02619	1.68892	0.06552	143.42256	138.85350	140.37326	151.67506	141.13803	2.28453	146.02416	5.65090
GXT_12943830	AK077525	GXL_210862	Ddx55	67848	NC_000071	chr5	+	125002895	125018981	2089	14	7.10e-01	8.82e-01	0.06	up	1167	865	1018	967	0.09722	0.07796	0.08133	0.08400	0.08759	0.00963	0.08267	0.00134	10.38448	8.74277	9.11181	9.20868	9.56363	0.82085	9.16024	0.04843
GXT_12943831	AK077417	GXL_210895	Hip1r	29816	NC_000071	chr5	+	124449865	124453208	1998	11	3.50e-01	6.46e-01	-0.18	down	801	562	842	744	0.07281	0.05708	0.07735	0.07149	0.06495	0.00787	0.07442	0.00293	7.45229	5.93899	7.87974	7.40776	6.69564	0.75665	7.64375	0.23599
GXT_12943832	AK077320	GXL_284127	Mobkl1a	68473	NC_000071	chr5	+	89149922	89187014	2679	6	7.37e-01	8.95e-01	-0.06	down	750	608	694	759	0.05798	0.05135	0.05297	0.06076	0.05466	0.00331	0.05686	0.00389	5.20404	4.79184	4.84376	5.63610	4.99794	0.20610	5.23993	0.39617
GXT_12943833	AK077298	GXL_39768	Jakmip1	76071	NC_000071	chr5	+	37442155	37516534	2320	13	9.15e-03	6.95e-02	0.62	up	997	874	491	719	0.07418	0.07353	0.03683	0.05619	0.07386	0.00032	0.04651	0.00968	7.98840	7.95417	3.95721	6.16524	7.97128	0.01712	5.06123	1.10401
GXT_12943835	AK077221	GXL_210945	Rnf34	80751	NC_000071	chr5	+	123300202	123318682	1677	6	3.62e-01	6.57e-01	-0.15	down	1552	1369	1610	1710	0.17999	0.18011	0.18786	0.21004	0.18005	0.00006	0.19895	0.01109	17.20327	17.23622	17.95098	20.28488	17.21974	0.01647	19.11793	1.16695
GXT_12943836	AK077192	GXL_39777	Lias	79464	NC_000071	chr5	+	65782736	65800444	1666	11	7.63e-01	9.07e-01	0.05	up	1797	1829	1916	1710	0.17670	0.20755	0.19081	0.18376	0.19212	0.01543	0.18729	0.00353	20.05051	23.17983	21.50384	20.41881	21.61517	1.56466	20.96133	0.54251
GXT_12943837	AK077066	GXL_742763	Nupl2	231042	NC_000071	chr5	+	23670816	23688651	1699	7	6.03e-01	8.25e-01	-0.11	down	403	424	483	440	0.04533	0.05336	0.05360	0.05177	0.04934	0.00401	0.05268	0.00092	4.40924	5.26919	5.31556	5.15192	4.83921	0.42998	5.23374	0.08182
GXT_12943839	AK077013	GXL_210924	Gcn1l1	231659	NC_000071	chr5	+	116055705	116072657	3857	22	8.27e-01	9.36e-01	-0.03	down	5352	5388	6182	5188	0.24203	0.28089	0.28284	0.24951	0.26146	0.01943	0.26617	0.01666	25.79401	29.49508	29.96918	26.75838	27.64455	1.85054	28.36378	1.60540
GXT_12943840	AK076996	GXL_210891	Iqcd	75732	NC_000071	chr5	+	121039025	121057123	1561	5	4.56e-01	7.33e-01	-0.32	down	35	39	54	46	0.00500	0.00629	0.00774	0.00686	0.00564	0.00064	0.00730	0.00044	0.41679	0.52751	0.64682	0.58622	0.47215	0.05536	0.61652	0.03030
GXT_12943842	AK076874	GXL_199802	Psmc2	19181	NC_000071	chr5	+	21291101	21309602	1782	13	8.28e-01	9.36e-01	0.03	up	8499	7947	8615	8001	0.75693	0.80536	0.76985	0.76034	0.78114	0.02421	0.76510	0.00476	88.65691	94.16014	90.39471	89.31944	91.40852	2.75162	89.85708	0.53764
GXT_12943843	AK076825	GXL_39902	Gm5108	330097	NC_000071	chr5	+	68332908	68368309	543	4	2.64e-01	NA	0.63	up	16	8	5	5	0.00655	0.00376	0.00201	0.00218	0.00515	0.00140	0.00210	0.00009	0.54774	0.31107	0.17217	0.18318	0.42941	0.11833	0.17767	0.00551
GXT_12943844	AK076814	GXL_199783	Hadhb	231086	NC_000071	chr5	+	30481832	30511122	1980	16	4.23e-03	4.03e-02	-0.41	down	2567	2271	3283	3356	0.20959	0.20963	0.26860	0.28988	0.20961	0.00002	0.27924	0.01064	24.09978	24.21718	31.00282	33.71834	24.15848	0.05870	32.36058	1.35776
GXT_12943845	AK076727	GXL_39859	Lyar	17089	NC_000071	chr5	+	38611873	38621908	743	6	6.99e-02	2.62e-01	0.24	up	4065	3710	3531	3232	0.88200	0.92460	0.78344	0.76464	0.90330	0.02130	0.77404	0.00940	101.70075	105.42818	88.85960	86.53503	103.56446	1.86371	87.69732	1.16228
GXT_12943847	AK076678	GXL_209590	4921511H03Rik	70920	NC_000071	chr5	+	7304164	7311491	1046	3	NA	NA	0	no	0	0	0	0	0.00000	0.00000	0.00000	0.00000	0.00000	0.00000	0.00000	0.00000	0.00000	0.00000	0.00000	0.00000	0.00000	0.00000	0.00000	0.00000
GXT_12943848	AK076638	GXL_199849	Dnajc5g	231098	NC_000071	chr5	+	31410692	31414897	1563	6	3.74e-01	NA	-0.43	down	25	17	30	34	0.00329	0.00244	0.00403	0.00460	0.00286	0.00043	0.00431	0.00029	0.29733	0.22965	0.35889	0.43274	0.26349	0.03384	0.39582	0.03693
GXT_12943849	AK076636	GXL_127013	4931407G18Rik	70977	NC_000071	chr5	+	88408476	88410568	1492	2	6.08e-01	NA	0.28	up	9	3	3	4	0.00134	0.00051	0.00045	0.00055	0.00093	0.00042	0.00050	0.00005	0.11213	0.04245	0.03760	0.05333	0.07729	0.03484	0.04547	0.00787
GXT_12943850	AK076604	GXL_199841	2900005J15Rik	67261	NC_000071	chr5	+	24606801	24608825	2025	1	1.73e-01	NA	0.76	up	8	12	3	3	0.00085	0.00149	0.00033	0.00036	0.00117	0.00032	0.00035	0.00002	0.07344	0.12512	0.02770	0.02947	0.09928	0.02584	0.02858	0.00089
GXT_12943851	AK076521	GXL_210948	Fbxo21	231670	NC_000071	chr5	+	118426783	118437575	1965	4	7.29e-01	8.91e-01	0.06	up	855	632	793	663	0.07091	0.06127	0.06669	0.05954	0.06609	0.00482	0.06312	0.00357	8.08828	6.79088	7.54581	6.71213	7.43958	0.64870	7.12897	0.41684
GXT_12943853	AK076382	GXL_126916	Gm1045	381651	NC_000071	chr5	+	92416501	92419330	2830	1	6.77e-01	NA	0.07	up	0	1	0	0	0.00000	0.00003	0.00000	0.00000	0.00002	0.00002	0.00000	0.00000	0.00000	0.00746	0.00000	0.00000	0.00373	0.00373	0.00000	0.00000
GXT_12943856	AK076256	GXL_199889	Fam185a	330050	NC_000071	chr5	+	20930819	20940412	1590	3	6.91e-01	8.73e-01	-0.11	down	148	138	157	162	0.01755	0.01904	0.01872	0.02012	0.01829	0.00075	0.01942	0.00070	1.73028	1.83254	1.84628	2.02688	1.78141	0.05113	1.93658	0.09030
GXT_12943858	AK076128	GXL_39802	Tbc1d19	67249	NC_000071	chr5	+	54200918	54294964	1981	21	2.09e-02	1.21e-01	-0.42	down	548	441	706	662	0.04074	0.03738	0.05291	0.05301	0.03906	0.00168	0.05296	0.00005	5.14219	4.70030	6.66370	6.64788	4.92125	0.22094	6.65579	0.00791
GXT_12943860	AK076107	GXL_240905	Arpc1a	56443	NC_000071	chr5	+	145844751	145869623	1573	10	3.93e-01	6.84e-01	-0.12	down	3638	3646	4231	3970	0.40116	0.45943	0.47073	0.46477	0.43029	0.02913	0.46775	0.00298	42.99188	48.93950	50.29325	50.20780	45.96569	2.97381	50.25052	0.04273
GXT_12943863	AK076009	GXL_210941	Ppp1cc	19047	NC_000071	chr5	+	122608353	122624747	1783	7	5.04e-01	7.66e-01	0.08	up	19167	16026	17573	16477	2.00226	1.89567	1.84115	1.84757	1.94897	0.05330	1.84436	0.00321	199.82750	189.77780	184.28500	183.83839	194.80265	5.02485	184.06169	0.22330
GXT_12943864	AK075900	GXL_210931	Ran	19384	NC_000071	chr5	+	129526093	129530194	2224	7	5.52e-01	7.96e-01	-0.07	down	46766	40623	48479	46053	3.70439	3.64178	3.84902	3.89551	3.67308	0.03131	3.87226	0.02324	390.88400	385.66373	407.58136	411.93866	388.27387	2.61014	409.76001	2.17865
GXT_12943865	AK075713	GXL_126909	Dr1	13486	NC_000071	chr5	+	108697916	108709540	3080	3	3.83e-01	6.76e-01	0.12	up	3436	3244	3363	2971	0.24010	0.25598	0.23684	0.22159	0.24804	0.00794	0.22922	0.00762	20.73743	22.23831	20.41604	19.18940	21.48787	0.75044	19.80272	0.61332
GXT_12943866	AK075672	GXL_210875	Tpst2	22022	NC_000071	chr5	+	112705728	112744375	1812	7	6.12e-01	8.30e-01	0.09	up	1412	1328	1560	1095	0.14810	0.15598	0.16209	0.11997	0.15204	0.00394	0.14103	0.02106	14.48535	15.47432	16.09763	12.02168	14.97984	0.49449	14.05965	2.03797
GXT_12943867	AK075642	GXL_210887	Tmed2	56334	NC_000071	chr5	+	124993089	125000505	1630	4	7.21e-02	2.68e-01	-0.23	down	7881	6786	9496	8263	0.98989	0.96588	1.19257	1.11196	0.97789	0.01201	1.15226	0.04030	89.87650	87.90182	108.93026	100.84621	88.88916	0.98734	104.88824	4.04203
GXT_12943868	AK075637	GXL_199757	Maea	59003	NC_000071	chr5	+	33701175	33715942	1967	8	1.19e-01	3.62e-01	-0.21	down	4164	3859	5096	4479	0.40360	0.42552	0.49337	0.46611	0.41456	0.01096	0.47974	0.01363	39.35128	41.42305	48.44183	45.29874	40.38717	1.03589	46.87029	1.57155
GXT_12943869	AK075635	GXL_39763	Srd5a3	57357	NC_000071	chr5	+	76569302	76584496	1733	6	4.02e-01	6.91e-01	-0.16	down	426	364	464	448	0.04739	0.04461	0.04947	0.05211	0.04600	0.00139	0.05079	0.00132	4.56945	4.43480	5.00628	5.14267	4.50212	0.06732	5.07447	0.06819
GXT_12943870	AK075570	GXL_39816	Sod3	20657	NC_000071	chr5	+	52755189	52760744	1666	2	4.29e-01	7.13e-01	0.34	up	56	54	32	52	0.00722	0.00818	0.00416	0.00699	0.00770	0.00048	0.00558	0.00142	0.62484	0.68437	0.35915	0.62092	0.65460	0.02977	0.49003	0.13089
GXT_12943871	AK054519	GXL_240914	Trrap	100683	NC_000071	chr5	+	145529017	145548776	2565	12	5.00e-01	7.64e-01	0.12	up	776	742	746	696	0.04614	0.05013	0.04463	0.04388	0.04813	0.00200	0.04426	0.00038	5.62376	6.10785	5.43810	5.39798	5.86580	0.24205	5.41804	0.02006
GXT_12943873	AK054443	GXL_240995	Dtx2	74198	NC_000071	chr5	+	136470681	136508734	2493	10	3.45e-01	6.42e-01	0.14	up	1486	1429	1445	1272	0.11124	0.12207	0.10818	0.10022	0.11666	0.00541	0.10420	0.00398	11.08024	12.10268	10.83780	10.15019	11.59146	0.51122	10.49399	0.34380
GXT_12943875	AK054417	GXL_284193	D5Ertd577e	320549	NC_000071	chr5	+	95885825	95914597	2476	4	NA	NA	0	no	0	0	0	0	0.00000	0.00000	0.00000	0.00000	0.00000	0.00000	0.00000	0.00000	0.00000	0.00000	0.00000	0.00000	0.00000	0.00000	0.00000	0.00000
GXT_12943877	AK054402	GXL_1198704	Fry	320365	NC_000071	chr5	+	151260286	151299376	2206	11	8.67e-01	9.52e-01	-0.04	down	561	380	472	512	0.04723	0.03744	0.03928	0.04555	0.04233	0.00490	0.04242	0.00313	4.72726	3.63705	4.00066	4.61715	4.18215	0.54511	4.30890	0.30824
GXT_12943879	AK054323	GXL_240887	Zkscan1	74570	NC_000071	chr5	+	138526342	138543504	2685	6	3.08e-01	6.05e-01	-0.23	down	267	239	300	314	0.02070	0.02118	0.02343	0.02570	0.02094	0.00024	0.02457	0.00114	1.84850	1.87943	2.08916	2.32646	1.86397	0.01547	2.20781	0.11865
GXT_12943880	AK054302	GXL_473382	C87414	381654	NC_000071	chr5	+	95417719	95455565	2464	4	9.73e-01	NA	0.01	up	0	1	1	0	0.00000	0.00010	0.00009	0.00000	0.00005	0.00005	0.00005	0.00005	0.00000	0.00857	0.00759	0.00000	0.00428	0.00428	0.00380	0.00380
GXT_12943881	AK054021	GXL_210898	Gpr133	243277	NC_000071	chr5	+	129677789	129710470	3006	11	5.52e-01	7.97e-01	-0.21	down	213	92	173	188	0.01421	0.00653	0.01078	0.01247	0.01037	0.00384	0.01162	0.00085	1.31717	0.64621	1.07610	1.24417	0.98169	0.33548	1.16013	0.08403
GXT_12943883	AK053913	GXL_39758	Slit2	20563	NC_000071	chr5	+	48374394	48574396	3264	6	1.46e-01	4.06e-01	0.45	up	156	125	93	111	0.00921	0.00901	0.00551	0.00708	0.00911	0.00010	0.00630	0.00079	0.88844	0.80860	0.53276	0.67652	0.84852	0.03992	0.60464	0.07188
GXT_12943885	AK053804	GXL_39775	Rgs12	71729	NC_000071	chr5	+	35292097	35362743	2951	5	5.32e-01	7.85e-01	0.12	up	510	415	446	424	0.03574	0.03276	0.03123	0.03137	0.03425	0.00149	0.03130	0.00007	3.21258	2.96928	2.82593	2.85829	3.09093	0.12165	2.84211	0.01618
GXT_12943887	AK053723	GXL_240979	E130309D02Rik	231868	NC_000071	chr5	+	144076518	144077543	1026	1	6.16e-01	8.33e-01	-0.15	down	118	95	126	119	0.02201	0.02143	0.02326	0.02458	0.02172	0.00029	0.02392	0.00066	2.13790	1.95500	2.29625	2.30733	2.04645	0.09145	2.30179	0.00554
GXT_12943888	AK053608	GXL_126994	Fras1	231470	NC_000071	chr5	+	97201577	97213316	3746	5	2.54e-01	5.48e-01	-0.50	down	32	29	57	40	0.00180	0.00182	0.00337	0.00249	0.00181	0.00001	0.00293	0.00044	0.15879	0.16346	0.28451	0.21242	0.16112	0.00234	0.24846	0.03604
GXT_12943889	AK053580	GXL_39755	Ablim2	231148	NC_000071	chr5	+	36191425	36211841	2864	5	2.18e-01	NA	0.61	up	30	32	22	14	0.00179	0.00215	0.00102	0.00077	0.00197	0.00018	0.00089	0.00013	0.19472	0.23591	0.14363	0.09724	0.21532	0.02060	0.12044	0.02320
GXT_12943892	AK053420	GXL_39796	Guf1	231279	NC_000071	chr5	+	69948208	69956788	1354	11	9.51e-01	9.84e-01	0.01	up	571	566	550	609	0.06529	0.07517	0.06421	0.07552	0.07023	0.00494	0.06987	0.00566	7.83917	8.82611	7.59520	8.94763	8.33264	0.49347	8.27142	0.67622
GXT_12943893	AK053320	GXL_240877	Plod3	26433	NC_000071	chr5	+	137463248	137467958	2362	14	3.01e-03	3.16e-02	-0.61	down	2337	1558	3664	2538	0.15613	0.12094	0.24636	0.18486	0.13853	0.01759	0.21561	0.03075	18.39210	13.92705	29.00488	21.37574	16.15958	2.23252	25.19031	3.81457
GXT_12943894	AK053210	GXL_127083	AK053210	0	NC_000071	chr5	+	82006589	82009975	3387	1	6.98e-01	NA	-0.06	down	0	0	1	0	0.00000	0.00000	0.00007	0.00000	0.00000	0.00000	0.00003	0.00003	0.00000	0.00000	0.00552	0.00000	0.00000	0.00000	0.00276	0.00276
GXT_12943895	AK053182	GXL_39758	Slit2	20563	NC_000071	chr5	+	48374394	48381571	3349	3	1.62e-01	4.29e-01	0.46	up	135	113	78	100	0.00822	0.00820	0.00498	0.00661	0.00821	0.00001	0.00579	0.00082	0.74933	0.71242	0.43549	0.59401	0.73088	0.01845	0.51475	0.07926
GXT_12943896	AK053145	GXL_39758	Slit2	20563	NC_000071	chr5	+	48622731	48674187	3013	15	2.41e-01	5.33e-01	0.35	up	176	177	120	158	0.00915	0.01079	0.00614	0.00872	0.00997	0.00082	0.00743	0.00129	1.08584	1.24035	0.74469	1.04320	1.16309	0.07726	0.89394	0.14925
GXT_12943897	AK053141	GXL_199856	Yes1	22612	NC_000071	chr5	+	32966706	32987920	1065	2	7.13e-01	8.84e-01	0.08	up	988	775	718	971	0.19576	0.17663	0.14246	0.20539	0.18619	0.00956	0.17392	0.03146	17.24486	15.36469	12.60580	18.13757	16.30477	0.94008	15.37168	2.76588
GXT_12943898	AK053115	GXL_283575	Sema3a	20346	NC_000071	chr5	+	13399577	13496401	2593	5	8.74e-01	NA	0.08	up	3	2	1	3	0.00026	0.00020	0.00009	0.00028	0.00023	0.00003	0.00018	0.00009	0.02151	0.01629	0.00721	0.02302	0.01890	0.00261	0.01511	0.00790
GXT_12943901	AK052789	GXL_126973	Csn1s2b	12992	NC_000071	chr5	+	88237149	88247428	1668	8	NA	NA	0	no	0	0	0	0	0.00000	0.00000	0.00000	0.00000	0.00000	0.00000	0.00000	0.00000	0.00000	0.00000	0.00000	0.00000	0.00000	0.00000	0.00000	0.00000
GXT_12943903	AK052671	GXL_199758	Sema3d	108151	NC_000071	chr5	+	12383166	12585738	3317	18	4.90e-01	NA	-0.39	down	15	3	11	19	0.00074	0.00021	0.00061	0.00101	0.00047	0.00026	0.00081	0.00020	0.08406	0.01910	0.06201	0.11395	0.05158	0.03248	0.08798	0.02597
GXT_12943904	AK052573	GXL_210956	Orai1	109305	NC_000071	chr5	+	123465083	123480165	1481	3	1.38e-04	3.15e-03	-1.01	down	146	192	391	350	0.02131	0.03181	0.05716	0.05375	0.02656	0.00525	0.05546	0.00171	1.83253	2.73727	4.93648	4.70135	2.28490	0.45237	4.81891	0.11756
GXT_12943905	AK052565	GXL_199744	Ept1	28042	NC_000071	chr5	+	30594867	30596157	1291	1	9.55e-01	9.85e-01	0.02	up	245	159	205	202	0.04233	0.03125	0.03558	0.03728	0.03679	0.00554	0.03643	0.00085	3.52771	2.60041	2.96909	3.11268	3.06406	0.46365	3.04089	0.07180
GXT_12943906	AK052525	GXL_240892	Upk3b	100647	NC_000071	chr5	+	136514366	136520863	2036	6	8.87e-01	9.60e-01	0.05	up	66	68	72	61	0.00609	0.00738	0.00662	0.00635	0.00673	0.00065	0.00648	0.00014	0.60259	0.70518	0.66123	0.59602	0.65389	0.05130	0.62862	0.03260
GXT_12943907	AK052478	GXL_199856	Yes1	22612	NC_000071	chr5	+	32913593	32987950	2608	12	4.66e-01	7.40e-01	0.15	up	2691	2014	1823	2451	0.19044	0.16348	0.13046	0.18649	0.17696	0.01348	0.15847	0.02801	19.18044	16.30510	13.06997	18.69585	17.74277	1.43767	15.88291	2.81294
GXT_12943908	AK052473	GXL_126992	Chfr	231600	NC_000071	chr5	+	110564895	110575633	834	7	8.43e-02	2.94e-01	-0.37	down	1205	727	1303	1258	0.24502	0.16362	0.25978	0.26373	0.20432	0.04070	0.26176	0.00198	26.85799	18.40518	29.21284	30.00710	22.63159	4.22640	29.60997	0.39713
GXT_12943909	AK052453	GXL_210826	Tbx3	21386	NC_000071	chr5	+	120121027	120133099	3222	8	5.09e-02	2.15e-01	0.97	up	3770	6328	2980	1296	0.23097	0.44296	0.18401	0.08791	0.33697	0.10600	0.13596	0.04805	21.75045	41.46795	17.29363	8.00182	31.60920	9.85875	12.64773	4.64590
GXT_12943910	AK052395	GXL_126931	Arhgap24	231532	NC_000071	chr5	+	102910549	103096851	4277	3	7.33e-01	NA	-0.18	down	5	1	5	4	0.00021	0.00006	0.00023	0.00017	0.00014	0.00008	0.00020	0.00003	0.02173	0.00494	0.02186	0.01861	0.01333	0.00839	0.02024	0.00162
GXT_12943911	AK052347	GXL_127035	Lphn3	319387	NC_000071	chr5	+	81450224	81896635	3287	7	2.20e-01	NA	0.58	up	4	5	0	1	0.00021	0.00031	0.00000	0.00007	0.00026	0.00005	0.00003	0.00003	0.02262	0.03212	0.00000	0.00605	0.02737	0.00475	0.00302	0.00302
GXT_12943912	AK052303	GXL_39824	Wdr19	213081	NC_000071	chr5	+	65590956	65635825	3381	26	4.66e-02	2.03e-01	-0.39	down	454	384	550	587	0.02185	0.02091	0.02634	0.02941	0.02138	0.00047	0.02787	0.00153	2.49611	2.39805	3.04168	3.45384	2.44708	0.04903	3.24776	0.20608
GXT_12943913	AK052289	GXL_199815	Hgf	15234	NC_000071	chr5	+	16059313	16079252	1633	6	6.19e-01	NA	0.26	up	4	5	1	4	0.00055	0.00062	0.00014	0.00044	0.00059	0.00003	0.00029	0.00015	0.04553	0.06465	0.01145	0.04873	0.05509	0.00956	0.03009	0.01864
GXT_12943914	AK052217	GXL_923866	Gatsl2	80909	NC_000071	chr5	+	134575634	134616173	3274	9	5.26e-03	4.72e-02	-0.65	down	197	170	324	282	0.01179	0.01238	0.01999	0.01884	0.01209	0.00030	0.01942	0.00058	1.11851	1.09633	1.85038	1.71348	1.10742	0.01109	1.78193	0.06845
GXT_12943915	AK052186	GXL_240871	D330005C11Rik	319398	NC_000071	chr5	+	142585385	142588547	3163	1	NA	NA	0	no	0	0	0	0	0.00000	0.00000	0.00000	0.00000	0.00000	0.00000	0.00000	0.00000	0.00000	0.00000	0.00000	0.00000	0.00000	0.00000	0.00000	0.00000
GXT_12943916	AK052060	GXL_1198617	Naa25	231713	NC_000071	chr5	+	121848004	121876527	4143	12	9.24e-01	9.74e-01	-0.01	down	3041	2521	3074	2697	0.11951	0.11069	0.11901	0.11204	0.11510	0.00441	0.11553	0.00349	13.64438	12.84782	13.87345	12.95017	13.24610	0.39828	13.41181	0.46164
GXT_12943917	AK051890	GXL_241008	Gm10091	791272	NC_000071	chr5	+	141091649	141094297	2649	1	9.20e-01	NA	0.06	up	10	3	8	4	0.00085	0.00029	0.00068	0.00036	0.00057	0.00028	0.00052	0.00016	0.07017	0.02391	0.05647	0.03004	0.04704	0.02313	0.04326	0.01321
GXT_12943918	AK051850	GXL_126994	Fras1	231470	NC_000071	chr5	+	97168316	97210882	4189	20	4.34e-01	7.18e-01	-0.32	down	45	43	72	47	0.00202	0.00191	0.00333	0.00228	0.00197	0.00006	0.00281	0.00053	0.19969	0.21674	0.32138	0.22320	0.20821	0.00852	0.27229	0.04909
GXT_12943919	AK051815	GXL_1198617	Naa25	231713	NC_000071	chr5	+	121885050	121890841	1580	7	6.82e-01	8.68e-01	-0.06	down	2327	1926	2401	2151	0.26488	0.25173	0.27808	0.26193	0.25831	0.00657	0.27000	0.00807	27.37737	25.73776	28.41388	27.08275	26.55757	0.81980	27.74831	0.66556
GXT_12943920	AK051726	GXL_39848	Klhl5	71778	NC_000071	chr5	+	65522392	65524821	2430	1	5.93e-01	NA	-0.24	down	1	1	3	2	0.00009	0.00011	0.00010	0.00002	0.00010	0.00001	0.00006	0.00004	0.00765	0.00869	0.02308	0.01637	0.00817	0.00052	0.01972	0.00336
GXT_12943921	AK051685	GXL_39844	Gm10440	330086	NC_000071	chr5	+	54741231	54749781	2751	4	NA	NA	0	no	0	0	0	0	0.00000	0.00000	0.00000	0.00000	0.00000	0.00000	0.00000	0.00000	0.00000	0.00000	0.00000	0.00000	0.00000	0.00000	0.00000	0.00000
GXT_12943923	AK051562	GXL_240941	Cnpy4	66455	NC_000071	chr5	+	138628763	138635122	1781	6	5.55e-04	9.07e-03	-0.71	down	569	387	886	741	0.05915	0.04721	0.09577	0.08446	0.05318	0.00597	0.09012	0.00566	5.93883	4.58795	9.30176	8.27682	5.26339	0.67544	8.78929	0.51247
GXT_12943925	AK051165	GXL_199758	Sema3d	108151	NC_000071	chr5	+	12383506	12559738	1809	12	1.12e-01	NA	-0.83	down	2	0	5	12	0.00012	0.00000	0.00050	0.00106	0.00006	0.00006	0.00078	0.00028	0.02055	0.00000	0.05168	0.13196	0.01027	0.01027	0.09182	0.04014
GXT_12943926	AK050969	GXL_240918	Uspl1	231915	NC_000071	chr5	+	149996152	150026215	2946	9	5.55e-02	2.26e-01	0.25	up	3918	3487	3347	3032	0.26594	0.26920	0.22822	0.22255	0.26757	0.00163	0.22539	0.00284	24.72203	24.99141	21.24313	20.47415	24.85672	0.13469	20.85864	0.38449
GXT_12943927	AK050939	GXL_126919	Npffr2	104443	NC_000071	chr5	+	89956454	90012765	1643	4	8.48e-01	NA	-0.05	down	0	1	2	0	0.00000	0.00016	0.00027	0.00000	0.00008	0.00008	0.00014	0.00014	0.00000	0.01285	0.02276	0.00000	0.00643	0.00643	0.01138	0.01138
GXT_12943928	AK050792	GXL_39913	0610040J01Rik	76261	NC_000071	chr5	+	64203603	64290858	2001	4	5.40e-01	NA	0.32	up	18	27	18	16	0.00193	0.00313	0.00192	0.00189	0.00253	0.00060	0.00191	0.00002	0.16722	0.28490	0.16820	0.15907	0.22606	0.05884	0.16363	0.00456
GXT_12943929	AK050695	GXL_1198468	Bre	107976	NC_000071	chr5	+	32000379	32304991	2034	8	8.35e-01	9.39e-01	-0.03	down	1599	1626	1769	1640	0.12047	0.14364	0.13585	0.13313	0.13205	0.01158	0.13449	0.00136	14.61336	16.87879	16.26194	16.03992	15.74607	1.13271	16.15093	0.11101
GXT_12943933	AK050644	GXL_126972	Alb	11657	NC_000071	chr5	+	90890765	90905606	1877	14	8.48e-01	NA	-0.05	down	0	1	2	0	0.00000	0.00014	0.00012	0.00000	0.00007	0.00007	0.00006	0.00006	0.00000	0.01125	0.01992	0.00000	0.00562	0.00562	0.00996	0.00996
GXT_12943934	AK050445	GXL_39794	Grpel1	17713	NC_000071	chr5	+	36807840	36816340	2946	4	5.82e-01	8.13e-01	0.07	up	4712	4210	4457	4262	0.30900	0.31434	0.29650	0.29872	0.31167	0.00267	0.29761	0.00111	29.73206	30.17317	28.28820	28.77995	29.95262	0.22055	28.53408	0.24587
GXT_12943935	AK050416	GXL_127044	Stbd1	52331	NC_000071	chr5	+	93032077	93035605	1985	2	6.71e-01	8.62e-01	-0.15	down	80	80	118	70	0.00889	0.01023	0.01306	0.00824	0.00956	0.00067	0.01065	0.00241	0.74917	0.85094	1.11152	0.70153	0.80005	0.05089	0.90653	0.20500
GXT_12943936	AK050400	GXL_1198556	Lrrc8d	231549	NC_000071	chr5	+	106129860	106244101	3749	3	6.87e-02	2.59e-01	-0.27	down	2983	2284	3366	3168	0.17554	0.15183	0.19772	0.19883	0.16368	0.01186	0.19828	0.00055	14.79075	12.86330	16.78781	16.81044	13.82702	0.96372	16.79913	0.01131
GXT_12943940	AK050000	GXL_923841	Gm10430	100379292	NC_000071	chr5	+	77287954	77302087	3126	4	5.75e-01	8.10e-01	-0.23	down	96	47	72	101	0.00621	0.00362	0.00508	0.00703	0.00492	0.00130	0.00605	0.00097	0.57087	0.31745	0.43066	0.64275	0.44416	0.12671	0.53670	0.10605
GXT_12943941	AK049952	GXL_126997	Tmem175	72392	NC_000071	chr5	+	109058789	109073049	1686	8	7.16e-01	8.85e-01	-0.10	down	180	174	227	167	0.01674	0.01878	0.02056	0.01699	0.01776	0.00102	0.01878	0.00178	1.98457	2.17903	2.51747	1.97046	2.08180	0.09723	2.24397	0.27350
GXT_12943942	AK049889	GXL_127021	Rpap2	231571	NC_000071	chr5	+	108026392	108071698	2749	12	1.71e-02	1.06e-01	0.43	up	1140	1039	951	703	0.07228	0.07620	0.06117	0.04825	0.07424	0.00196	0.05471	0.00646	7.70872	7.98018	6.46846	5.08733	7.84445	0.13573	5.77790	0.69057
GXT_12943943	AK049830	GXL_39892	Ppp2r2c	269643	NC_000071	chr5	+	37259924	37345545	3144	9	1.68e-03	2.07e-02	0.81	up	1290	1295	982	509	0.07919	0.09274	0.06328	0.03432	0.08596	0.00678	0.04880	0.01448	7.62710	8.69679	5.84016	3.22066	8.16194	0.53484	4.53041	1.30975
GXT_12943944	AK049723	GXL_210948	Fbxo21	231670	NC_000071	chr5	+	118426779	118460200	3909	12	7.61e-01	9.06e-01	0.04	up	4964	3939	4665	4201	0.24170	0.21778	0.22959	0.22071	0.22974	0.01196	0.22515	0.00444	23.60579	21.27609	22.31421	21.37944	22.44094	1.16485	21.84682	0.46739
GXT_12943945	AK049685	GXL_690402	Wscd2	320916	NC_000071	chr5	+	113919772	114004402	4351	2	2.91e-01	NA	0.56	up	22	28	21	8	0.00110	0.00150	0.00097	0.00038	0.00130	0.00020	0.00068	0.00030	0.09399	0.13588	0.09025	0.03658	0.11494	0.02094	0.06341	0.02683
GXT_12943946	AK049672	GXL_39885	Fip1l1	66899	NC_000071	chr5	+	74931522	74991939	1722	16	2.79e-01	5.75e-01	0.15	up	4887	4604	4762	4066	0.41894	0.45656	0.41888	0.37759	0.43775	0.01881	0.39824	0.02064	52.75476	56.45127	51.70728	46.97250	54.60301	1.84826	49.33989	2.36739
GXT_12943947	AK049668	GXL_126957	Zfp33b	69623	NC_000071	chr5	+	105011403	105015290	3552	2	7.53e-02	2.75e-01	0.58	up	247	442	261	207	0.01554	0.03155	0.01645	0.01392	0.02354	0.00801	0.01519	0.00126	1.29264	2.62737	1.37392	1.15933	1.96000	0.66736	1.26662	0.10730
GXT_12943948	AK049650	GXL_463535	Zfp12	231866	NC_000071	chr5	+	143996887	144009627	4249	4	1.98e-01	4.80e-01	0.25	up	674	520	565	461	0.03514	0.03057	0.02948	0.02531	0.03285	0.00228	0.02739	0.00209	2.94867	2.58397	2.48632	2.15836	2.76632	0.18235	2.32234	0.16398
GXT_12943949	AK049629	GXL_923841	Gm10430	100379292	NC_000071	chr5	+	77287521	77302355	3827	4	5.23e-01	7.79e-01	-0.24	down	113	58	90	119	0.00607	0.00368	0.00520	0.00685	0.00487	0.00119	0.00602	0.00083	0.54887	0.31999	0.43972	0.61858	0.43443	0.11444	0.52915	0.08943
GXT_12943950	AK049580	GXL_473365	Sema3e	20349	NC_000071	chr5	+	14235396	14237292	1897	1	5.28e-01	7.82e-01	0.24	up	81	72	82	49	0.00663	0.00716	0.00668	0.00459	0.00690	0.00027	0.00564	0.00104	0.79373	0.80138	0.80824	0.51385	0.79756	0.00382	0.66104	0.14719
GXT_12943951	AK049548	GXL_39777	Lias	79464	NC_000071	chr5	+	65782822	65800215	1351	11	7.16e-01	8.86e-01	0.06	up	1679	1691	1759	1587	0.19841	0.23004	0.20924	0.20494	0.21422	0.01581	0.20709	0.00215	23.10191	26.42773	24.34478	23.36851	24.76482	1.66291	23.85665	0.48813
GXT_12943952	AK049511	GXL_283900	Zcchc4	78796	NC_000071	chr5	+	53174306	53211004	1924	12	7.69e-01	9.10e-01	0.06	up	683	660	617	706	0.05820	0.06288	0.05251	0.06234	0.06054	0.00234	0.05743	0.00491	6.59885	7.24287	5.99619	7.29977	6.92086	0.32201	6.64798	0.65179
GXT_12943953	AK049432	GXL_127069	AK049432	0	NC_000071	chr5	+	96661636	96663166	1531	1	4.15e-01	NA	0.38	up	5	2	1	1	0.00073	0.00033	0.00015	0.00016	0.00053	0.00020	0.00015	0.00001	0.06071	0.02758	0.01221	0.01299	0.04415	0.01656	0.01260	0.00039
GXT_12943955	AK049381	GXL_241040	Mblac1	330216	NC_000071	chr5	+	138635542	138636628	1087	1	9.46e-01	NA	-0.03	down	19	23	23	22	0.00385	0.00537	0.00473	0.00483	0.00461	0.00076	0.00478	0.00005	0.32492	0.44676	0.39563	0.40263	0.38584	0.06092	0.39913	0.00350
GXT_12943956	AK049340	GXL_240902	Ephb4	13846	NC_000071	chr5	+	137791337	137815738	4322	17	2.61e-01	5.57e-01	-0.52	down	1844	950	1606	2798	0.07850	0.04523	0.06833	0.12839	0.06187	0.01664	0.09836	0.03003	7.93101	4.64099	6.94794	12.87871	6.28600	1.64501	9.91333	2.96538
GXT_12943957	AK049325	GXL_1198617	Naa25	231713	NC_000071	chr5	+	121847991	121890122	3105	24	8.66e-01	9.51e-01	-0.02	down	6196	5087	6268	5511	0.33144	0.30727	0.33590	0.31215	0.31935	0.01209	0.32403	0.01187	37.09388	34.59169	37.74530	35.30841	35.84278	1.25109	36.52685	1.21844
GXT_12943961	AK049070	GXL_39843	C230096K16Rik	414098	NC_000071	chr5	+	65195253	65196974	1722	1	7.43e-02	2.73e-01	-0.68	down	62	55	80	126	0.00804	0.00813	0.01038	0.01726	0.00809	0.00004	0.01382	0.00344	0.66928	0.67437	0.86866	1.45562	0.67183	0.00255	1.16214	0.29348
GXT_12943962	AK049027	GXL_240988	Bri3	55950	NC_000071	chr5	+	145016094	145207626	903	4	3.61e-01	6.56e-01	-0.18	down	447	379	533	435	0.06977	0.06915	0.08442	0.07247	0.06946	0.00031	0.07845	0.00597	9.20179	8.86182	11.03659	9.58321	9.03181	0.16999	10.30990	0.72669
GXT_12943965	AK048738	GXL_199772	9330182L06Rik	231014	NC_000071	chr5	+	9266175	9461486	2909	20	3.52e-01	6.48e-01	0.37	up	58	67	53	43	0.00337	0.00428	0.00298	0.00280	0.00383	0.00045	0.00289	0.00009	0.37063	0.48630	0.34067	0.29406	0.42846	0.05783	0.31737	0.02330
GXT_12943966	AK048732	GXL_39794	Grpel1	17713	NC_000071	chr5	+	36807834	36816726	3338	4	6.32e-01	8.42e-01	0.06	up	4798	4290	4593	4352	0.27825	0.28331	0.27052	0.26988	0.28078	0.00253	0.27020	0.00032	26.71938	27.13580	25.72797	25.93653	26.92759	0.20821	25.83225	0.10428
GXT_12943967	AK048706	GXL_265858	Pds5b	100710	NC_000071	chr5	+	151603296	151613246	3403	4	5.68e-01	8.06e-01	-0.10	down	1486	1340	1473	1629	0.09040	0.09199	0.08918	0.10560	0.09119	0.00080	0.09739	0.00821	8.11726	8.31409	8.09350	9.52289	8.21568	0.09842	8.80820	0.71469
GXT_12943968	AK048616	GXL_1198502	N4bp2	333789	NC_000071	chr5	+	66181452	66198656	2624	6	4.59e-03	4.28e-02	0.50	up	894	881	646	638	0.07061	0.07892	0.04975	0.05391	0.07476	0.00415	0.05183	0.00208	6.33324	7.08898	4.60325	4.83689	6.71111	0.37787	4.72007	0.11682
GXT_12943970	AK048344	GXL_240997	C130050O18Rik	319772	NC_000071	chr5	+	139882393	139892046	1954	2	6.51e-01	NA	-0.25	down	13	11	22	11	0.00149	0.00143	0.00254	0.00135	0.00146	0.00003	0.00195	0.00060	0.12367	0.11886	0.21052	0.11199	0.12126	0.00241	0.16126	0.04927
GXT_12943971	AK048194	GXL_39825	Ube2k	53323	NC_000071	chr5	+	65928510	65990167	4795	7	2.70e-01	5.65e-01	-0.15	down	7207	5865	7515	7376	0.26085	0.23984	0.27544	0.29315	0.25035	0.01051	0.28430	0.00886	27.93948	25.82563	29.30460	30.60143	26.88255	1.05692	29.95302	0.64841
GXT_12943972	AK048131	GXL_210948	Fbxo21	231670	NC_000071	chr5	+	118426803	118460199	3863	12	7.62e-01	9.06e-01	0.04	up	4910	3904	4611	4167	0.24186	0.21851	0.22977	0.22190	0.23019	0.01167	0.22584	0.00394	23.62704	21.33815	22.31854	21.45894	22.48259	1.14445	21.88874	0.42980
GXT_12943973	AK048093	GXL_923856	A830010M20Rik	231570	NC_000071	chr5	+	107937662	107939221	1560	1	3.61e-01	6.57e-01	0.42	up	36	60	31	38	0.00516	0.00974	0.00448	0.00582	0.00745	0.00229	0.00515	0.00067	0.42897	0.81208	0.37156	0.48458	0.62052	0.19156	0.42807	0.05651
GXT_12943974	AK048090	GXL_690407	Cit	12704	NC_000071	chr5	+	116437183	116440799	3456	2	6.25e-01	8.38e-01	0.12	up	252	206	218	213	0.01284	0.01209	0.01161	0.01119	0.01247	0.00038	0.01140	0.00021	1.35544	1.25853	1.17945	1.22607	1.30699	0.04846	1.20276	0.02331
GXT_12943975	AK048011	GXL_199744	Ept1	28042	NC_000071	chr5	+	30559211	30595077	2817	10	9.60e-01	9.87e-01	-0.01	down	1103	829	1042	949	0.07643	0.06345	0.07161	0.06942	0.06994	0.00649	0.07051	0.00109	7.27849	6.21354	6.91634	6.70176	6.74601	0.53247	6.80905	0.10729
GXT_12943976	AK047985	GXL_211006	C130026L21Rik	330164	NC_000071	chr5	+	112010442	112016965	2472	4	8.79e-01	NA	-0.06	down	0	2	2	1	0.00000	0.00021	0.00018	0.00010	0.00011	0.00011	0.00014	0.00004	0.00000	0.01708	0.01513	0.00805	0.00854	0.00854	0.01159	0.00354
GXT_12943977	AK047886	GXL_211011	Sppl3	74585	NC_000071	chr5	+	115524376	115526881	2506	1	9.92e-01	9.98e-01	-0.00	down	232	189	239	195	0.01405	0.01282	0.01398	0.01239	0.01343	0.00062	0.01318	0.00079	1.72091	1.59240	1.78325	1.54797	1.65665	0.06425	1.66561	0.11764
GXT_12943978	AK047861	GXL_240922	Rxfp2	140498	NC_000071	chr5	+	150868445	150871930	2836	2	9.14e-02	NA	0.86	up	11	4	0	1	0.00071	0.00030	0.00000	0.00008	0.00051	0.00021	0.00004	0.00004	0.07210	0.02978	0.00000	0.00701	0.05094	0.02116	0.00350	0.00350
GXT_12943979	AK047657	GXL_240930	BC028471	414071	NC_000071	chr5	+	150214324	150233457	2112	5	4.05e-01	6.94e-01	0.29	up	89	79	77	61	0.00879	0.00912	0.00778	0.00611	0.00895	0.00017	0.00694	0.00083	0.78334	0.78978	0.68170	0.57457	0.78656	0.00322	0.62813	0.05356
GXT_12943980	AK047475	GXL_690413	Mlxip	208104	NC_000071	chr5	+	123844807	123896901	2649	9	6.44e-01	8.48e-01	-0.09	down	458	416	523	438	0.03044	0.03105	0.03615	0.03251	0.03075	0.00031	0.03433	0.00182	3.21393	3.31576	3.69160	3.28929	3.26485	0.05092	3.49045	0.20116
GXT_12943981	AK047422	GXL_199744	Ept1	28042	NC_000071	chr5	+	30594298	30596194	1897	1	8.80e-01	9.57e-01	0.04	up	406	270	344	328	0.04778	0.03610	0.04071	0.04122	0.04194	0.00584	0.04097	0.00025	3.97842	3.00516	3.39068	3.43966	3.49179	0.48663	3.41517	0.02449
GXT_12943982	AK047411	GXL_39796	Guf1	231279	NC_000071	chr5	+	69948313	69958964	1775	13	7.74e-01	9.12e-01	0.06	up	701	711	658	737	0.06182	0.07127	0.05926	0.07001	0.06654	0.00473	0.06463	0.00538	7.34129	8.45752	6.93143	8.25997	7.89940	0.55812	7.59570	0.66427
GXT_12943983	AK047025	GXL_463283	Dpp6	13483	NC_000071	chr5	+	27375933	27378670	2738	1	4.07e-01	NA	0.26	up	2	1	0	0	0.00016	0.00009	0.00000	0.00000	0.00013	0.00004	0.00000	0.00000	0.01358	0.00771	0.00000	0.00000	0.01064	0.00294	0.00000	0.00000
GXT_12943984	AK046884	GXL_240902	Ephb4	13846	NC_000071	chr5	+	137791400	137815748	4296	17	2.56e-01	5.51e-01	-0.52	down	1829	943	1602	2785	0.07812	0.04504	0.06850	0.12831	0.06158	0.01654	0.09841	0.02991	7.91411	4.63467	6.97258	12.89645	6.27439	1.63972	9.93451	2.96193
GXT_12943985	AK046879	GXL_39755	Ablim2	231148	NC_000071	chr5	+	36100580	36227620	3526	19	1.21e-02	8.39e-02	0.83	up	142	167	103	67	0.00660	0.00922	0.00475	0.00391	0.00791	0.00131	0.00433	0.00042	0.74861	1.00001	0.54620	0.37801	0.87431	0.12570	0.46210	0.08410
GXT_12943987	AK046775	GXL_199947	AK046775	0	NC_000071	chr5	+	22281448	22284520	3073	1	NA	NA	0	no	0	0	0	0	0.00000	0.00000	0.00000	0.00000	0.00000	0.00000	0.00000	0.00000	0.00000	0.00000	0.00000	0.00000	0.00000	0.00000	0.00000	0.00000
GXT_12943988	AK046752	GXL_923850	Bmp2k	140780	NC_000071	chr5	+	97426743	97498668	3209	14	8.39e-01	9.41e-01	-0.04	down	687	559	714	601	0.03804	0.03546	0.03983	0.03472	0.03675	0.00129	0.03728	0.00255	3.97960	3.67802	4.16029	3.72575	3.82881	0.15079	3.94302	0.21727
GXT_12943989	AK046512	GXL_1198677	Gpr146	80290	NC_000071	chr5	+	139856599	139870033	1757	2	5.39e-01	7.89e-01	-0.30	down	52	26	75	30	0.00659	0.00373	0.00949	0.00402	0.00516	0.00143	0.00676	0.00274	0.55015	0.31244	0.79815	0.33967	0.43129	0.11886	0.56891	0.22924
GXT_12943990	AK046413	GXL_127014	AK046413	0	NC_000071	chr5	+	92471293	92472909	1617	1	7.78e-01	9.14e-01	-0.13	down	29	29	31	36	0.00397	0.00431	0.00427	0.00527	0.00414	0.00017	0.00477	0.00050	0.33338	0.37867	0.35847	0.44290	0.35603	0.02264	0.40069	0.04222
GXT_12943994	AK046249	GXL_1198556	Lrrc8d	231549	NC_000071	chr5	+	106128990	106243750	3437	3	6.43e-02	2.49e-01	-0.28	down	2778	2146	3148	2975	0.17854	0.15564	0.20168	0.20345	0.16709	0.01145	0.20256	0.00088	15.02468	13.18323	17.12579	17.21935	14.10395	0.92073	17.17257	0.04678
GXT_12943995	AK046243	GXL_39755	Ablim2	231148	NC_000071	chr5	+	36100580	36227619	3509	19	1.49e-02	9.65e-02	0.78	up	144	160	103	71	0.00679	0.00905	0.00478	0.00401	0.00792	0.00113	0.00439	0.00039	0.76284	0.96274	0.54884	0.40252	0.86279	0.09995	0.47568	0.07316
GXT_12943996	AK046142	GXL_199795	Nrbp1	192292	NC_000071	chr5	+	31543298	31553933	2160	19	7.49e-01	9.01e-01	0.04	up	3727	3480	3703	3497	0.27098	0.28473	0.27010	0.27068	0.27785	0.00687	0.27039	0.00029	32.07437	34.01709	32.05497	32.20707	33.04573	0.97136	32.13102	0.07605
GXT_12943998	AK046064	GXL_240999	Cpsf4	54188	NC_000071	chr5	+	145928093	145942909	1605	7	5.01e-01	7.64e-01	0.10	up	2907	2320	2624	2385	0.33708	0.30738	0.30584	0.29750	0.32223	0.01485	0.30167	0.00417	33.66840	30.52000	30.56921	29.56125	32.09420	1.57420	30.06523	0.50398
GXT_12944001	AK045969	GXL_199772	9330182L06Rik	231014	NC_000071	chr5	+	9266160	9463983	4087	21	1.83e-01	4.60e-01	0.48	up	81	83	63	53	0.00346	0.00404	0.00261	0.00254	0.00375	0.00029	0.00258	0.00003	0.36841	0.42879	0.28822	0.25798	0.39860	0.03019	0.27310	0.01512
GXT_12944002	AK045863	GXL_209670	Slc25a40	319653	NC_000071	chr5	+	8422850	8454735	2722	12	2.01e-03	2.36e-02	-0.62	down	785	580	1005	1161	0.05339	0.04579	0.06976	0.08589	0.04959	0.00380	0.07783	0.00806	5.36085	4.49895	6.90356	8.48503	4.92990	0.43095	7.69430	0.79074
GXT_12944003	AK090364	GXL_57152	Clec2h	94071	NC_000072	chr6	+	128612404	128627389	2156	5	8.63e-01	NA	0.09	up	13	17	13	15	0.00135	0.00201	0.00136	0.00166	0.00168	0.00033	0.00151	0.00015	0.11208	0.16648	0.11274	0.13841	0.13928	0.02720	0.12557	0.01283
GXT_12944004	AK090232	GXL_690604	Pik3c2g	18705	NC_000072	chr6	+	139548001	139584595	2023	8	NA	NA	0	no	0	0	0	0	0.00000	0.00000	0.00000	0.00000	0.00000	0.00000	0.00000	0.00000	0.00000	0.00000	0.00000	0.00000	0.00000	0.00000	0.00000	0.00000
GXT_12944005	AK090074	GXL_125634	Cav1	12389	NC_000072	chr6	+	17257723	17291452	2663	2	8.23e-01	9.34e-01	-0.06	down	683	478	790	459	0.05613	0.04482	0.06544	0.04019	0.05047	0.00566	0.05282	0.01263	4.76762	3.78991	5.54691	3.42887	4.27876	0.48886	4.48789	1.05902
GXT_12944006	AK090032	GXL_88229	Bhlhe40	20893	NC_000072	chr6	+	108610675	108616764	2906	5	7.42e-02	2.73e-01	-0.41	down	3220	1917	4302	2807	0.22884	0.15452	0.30721	0.21311	0.19168	0.03716	0.26016	0.04705	20.59741	13.92830	27.68026	19.21570	17.26286	3.33455	23.44798	4.23228
GXT_12944007	AK090022	GXL_57123	Tspan11	68498	NC_000072	chr6	+	127837642	127903049	4207	8	2.78e-01	NA	0.56	up	39	18	18	15	0.00162	0.00090	0.00080	0.00073	0.00126	0.00036	0.00077	0.00004	0.17232	0.09034	0.08000	0.07093	0.13133	0.04099	0.07547	0.00453
GXT_12944008	AK089648	GXL_57165	Loh12cr1	67774	NC_000072	chr6	+	134591095	134660499	921	4	6.27e-01	8.39e-01	-0.13	down	148	143	174	157	0.03026	0.03246	0.03581	0.03299	0.03136	0.00110	0.03440	0.00141	2.98713	3.27829	3.53252	3.39117	3.13271	0.14558	3.46184	0.07068
GXT_12944009	AK089500	GXL_57236	Clec4d	17474	NC_000072	chr6	+	123212135	123225283	1323	6	9.59e-01	NA	0.03	up	7	9	9	7	0.00068	0.00154	0.00102	0.00091	0.00111	0.00043	0.00097	0.00006	0.09835	0.14363	0.12720	0.10526	0.12099	0.02264	0.11623	0.01097
GXT_12944010	AK089433	GXL_246572	Agk	69923	NC_000072	chr6	+	40275507	40299455	2175	3	7.40e-01	8.96e-01	-0.10	down	153	137	145	174	0.00919	0.00950	0.00911	0.01120	0.00934	0.00015	0.01016	0.00104	1.30763	1.32994	1.24653	1.59147	1.31879	0.01116	1.41900	0.17247
GXT_12944011	AK089317	GXL_88268	Tpra1	24100	NC_000072	chr6	+	88852378	88861834	1296	12	1.74e-01	4.47e-01	-0.32	down	240	226	348	262	0.03033	0.03040	0.04270	0.03314	0.03036	0.00004	0.03792	0.00478	3.44238	3.68193	5.02076	4.02166	3.56215	0.11977	4.52121	0.49955
GXT_12944012	AK089073	GXL_125577	Phf14	75725	NC_000072	chr6	+	11938785	12031197	931	8	8.50e-03	6.60e-02	-0.49	down	673	505	846	865	0.11563	0.10133	0.14688	0.15532	0.10848	0.00715	0.15110	0.00422	13.43748	11.45284	16.99089	18.48314	12.44516	0.99232	17.73701	0.74612
GXT_12944013	AK089041	GXL_200100	Repin1	58887	NC_000072	chr6	+	48543939	48549083	2905	2	3.08e-01	6.04e-01	0.20	up	563	448	489	412	0.04243	0.03818	0.03702	0.03351	0.04031	0.00213	0.03526	0.00175	3.60259	3.25614	3.14744	2.82137	3.42936	0.17323	2.98440	0.16304
GXT_12944020	AK088664	GXL_125601	Naa38	76522	NC_000072	chr6	+	18798675	18804041	699	4	5.66e-01	8.05e-01	-0.09	down	1834	1735	1909	2001	0.45402	0.48785	0.46620	0.52988	0.47093	0.01692	0.49804	0.03184	48.77245	52.40755	51.06510	56.94811	50.59000	1.81755	54.00661	2.94150
GXT_12944024	AK088531	GXL_246686	Zfp282	101095	NC_000072	chr6	+	47827555	47856966	3703	8	5.01e-01	7.64e-01	0.16	up	414	419	463	308	0.02281	0.02575	0.02479	0.01802	0.02428	0.00147	0.02141	0.00338	2.07826	2.38909	2.33788	1.65465	2.23367	0.15541	1.99627	0.34162
GXT_12944028	AK088372	GXL_199970	Cd8b1	12526	NC_000072	chr6	+	71272782	71287343	1338	6	5.14e-01	NA	0.25	up	1	3	1	0	0.00017	0.00057	0.00017	0.00000	0.00037	0.00020	0.00009	0.00009	0.01389	0.04734	0.01397	0.00000	0.03061	0.01673	0.00698	0.00698
GXT_12944029	AK088328	GXL_88158	Setd5	72895	NC_000072	chr6	+	113102885	113103416	532	1	3.11e-01	6.08e-01	-0.18	down	702	610	755	773	0.29268	0.28910	0.31565	0.34270	0.29089	0.00179	0.32917	0.01353	24.52889	24.20972	26.53571	28.90528	24.36931	0.15958	27.72049	1.18478
GXT_12944031	AK088278	GXL_690474	Serbp1	66870	NC_000072	chr6	+	67217005	67234041	1335	8	4.36e-01	7.19e-01	-0.10	down	44285	36261	45901	42704	5.76420	5.37928	6.02337	5.95002	5.57174	0.19246	5.98670	0.03667	616.63452	573.49561	642.88947	636.35095	595.06507	21.56945	639.62021	3.26926
GXT_12944032	AK088214	GXL_200035	Cd8a	12525	NC_000072	chr6	+	71323542	71327075	919	5	2.10e-01	NA	0.71	up	14	10	4	5	0.00293	0.00250	0.00098	0.00104	0.00271	0.00021	0.00101	0.00003	0.28318	0.22975	0.08138	0.10823	0.25646	0.02671	0.09481	0.01343
GXT_12944035	AK088128	GXL_200035	Cd8a	12525	NC_000072	chr6	+	71323542	71327601	1445	5	8.44e-02	NA	0.95	up	23	16	6	7	0.00326	0.00261	0.00093	0.00100	0.00294	0.00032	0.00097	0.00003	0.29588	0.23379	0.07764	0.09637	0.26483	0.03104	0.08700	0.00936
GXT_12944036	AK088028	GXL_246635	Snd1	56463	NC_000072	chr6	+	28430392	28838820	3426	24	1.39e-02	9.21e-02	-0.35	down	8890	7504	12096	9575	0.43204	0.41822	0.59079	0.49937	0.42513	0.00691	0.54508	0.04571	48.23551	46.24631	66.01610	55.59821	47.24091	0.99460	60.80715	5.20894
GXT_12944037	AK087944	GXL_199970	Cd8b1	12526	NC_000072	chr6	+	71272830	71287481	1428	6	9.54e-01	NA	-0.03	down	5	6	6	6	0.00077	0.00105	0.00094	0.00095	0.00091	0.00014	0.00094	0.00001	0.06509	0.08871	0.07856	0.08359	0.07690	0.01181	0.08108	0.00251
GXT_12944038	AK087922	GXL_88240	Fbln2	14115	NC_000072	chr6	+	91215873	91222425	1610	6	1.85e-02	1.12e-01	0.38	up	2227	1816	1780	1411	0.26781	0.24808	0.21677	0.17772	0.25794	0.00986	0.19725	0.01953	25.71265	23.81560	20.67234	17.43454	24.76412	0.94853	19.05344	1.61890
GXT_12944039	AK087773	GXL_199981	Polr1a	20019	NC_000072	chr6	+	71862386	71905029	3302	20	5.24e-01	7.80e-01	-0.10	down	3528	3504	3839	3911	0.18630	0.20684	0.20263	0.21420	0.19657	0.01027	0.20842	0.00578	19.86113	22.40571	21.73885	23.56243	21.13342	1.27229	22.65064	0.91179
GXT_12944040	AK087637	GXL_57094	Pex26	74043	NC_000072	chr6	+	121133685	121146203	4086	5	8.15e-01	9.30e-01	-0.05	down	462	485	604	419	0.02437	0.02887	0.03193	0.02366	0.02662	0.00225	0.02780	0.00413	2.10182	2.50620	2.76397	2.03998	2.30401	0.20219	2.40198	0.36200
GXT_12944041	AK087423	GXL_246560	Ephb6	13848	NC_000072	chr6	+	41555567	41570501	3665	18	6.67e-01	8.60e-01	0.13	up	136	166	155	130	0.00668	0.00938	0.00740	0.00698	0.00803	0.00135	0.00719	0.00021	0.68979	0.95633	0.79078	0.70563	0.82306	0.13327	0.74821	0.04258
GXT_12944042	AK087374	GXL_88352	Gm11117	100169879	NC_000072	chr6	+	104680355	104681352	947	2	NA	NA	0	no	0	0	0	0	0.00000	0.00000	0.00000	0.00000	0.00000	0.00000	0.00000	0.00000	0.00000	0.00000	0.00000	0.00000	0.00000	0.00000	0.00000	0.00000
GXT_12944043	AK087284	GXL_57108	8430408G22Rik	213393	NC_000072	chr6	+	116600702	116602805	1254	2	6.34e-01	NA	-0.24	down	4	3	14	0	0.00067	0.00061	0.00245	0.00000	0.00064	0.00003	0.00122	0.00122	0.05929	0.05051	0.20875	0.00000	0.05490	0.00439	0.10437	0.10437
GXT_12944044	AK087150	GXL_204233	Cmas	12764	NC_000072	chr6	+	142717045	142724227	1055	5	2.89e-01	5.85e-01	-0.23	down	1106	780	1009	1246	0.19393	0.15954	0.18030	0.24047	0.17673	0.01720	0.21038	0.03009	19.48746	15.61039	17.88274	23.49497	17.54893	1.93853	20.68885	2.80612
GXT_12944046	AK086752	GXL_88311	LOC100503438	100503438	NC_000072	chr6	+	100741837	100743906	2070	1	NA	NA	0	no	0	0	0	0	0.00000	0.00000	0.00000	0.00000	0.00000	0.00000	0.00000	0.00000	0.00000	0.00000	0.00000	0.00000	0.00000	0.00000	0.00000	0.00000
GXT_12944048	AK086670	GXL_246494	Ttc26	264134	NC_000072	chr6	+	38373396	38377545	2506	2	5.82e-01	8.13e-01	-0.11	down	397	389	465	413	0.03446	0.03899	0.04091	0.03864	0.03672	0.00226	0.03978	0.00114	2.94484	3.27748	3.46950	3.27852	3.11116	0.16632	3.37401	0.09549
GXT_12944050	AK086530	GXL_57209	Fgf6	14177	NC_000072	chr6	+	126965642	126974736	1150	3	6.86e-01	NA	-0.07	down	0	0	0	1	0.00000	0.00000	0.00000	0.00020	0.00000	0.00000	0.00010	0.00010	0.00000	0.00000	0.00000	0.01730	0.00000	0.00000	0.00865	0.00865
GXT_12944052	AK086031	GXL_88151	Fgd5	232237	NC_000072	chr6	+	92017877	92025970	2095	6	2.53e-01	5.47e-01	0.25	up	332	311	305	248	0.03130	0.03358	0.02723	0.02586	0.03244	0.00114	0.02654	0.00068	2.94582	3.13435	2.72215	2.35492	3.04008	0.09427	2.53853	0.18362
GXT_12944053	AK085558	GXL_57149	D830050J10Rik	352968	NC_000072	chr6	+	115625986	115627798	1813	1	5.12e-01	7.71e-01	-0.13	down	353	328	392	380	0.03841	0.03949	0.04297	0.04355	0.03895	0.00054	0.04326	0.00029	3.61934	3.81986	4.04281	4.16961	3.71960	0.10026	4.10621	0.06340
GXT_12944055	AK085469	GXL_88153	Atp6v1b1	110935	NC_000072	chr6	+	83693050	83701280	1580	2	6.95e-01	NA	0.06	up	1	0	0	0	0.00014	0.00000	0.00000	0.00000	0.00007	0.00007	0.00000	0.00000	0.01177	0.00000	0.00000	0.00000	0.00588	0.00588	0.00000	0.00000
GXT_12944057	AK085130	GXL_246527	Klhdc10	76788	NC_000072	chr6	+	30351952	30402137	2760	11	2.78e-01	5.74e-01	0.16	up	2152	2121	2060	1878	0.13950	0.15846	0.13771	0.13123	0.14898	0.00948	0.13447	0.00324	14.49391	16.22569	13.95576	13.53617	15.35980	0.86589	13.74596	0.20979
GXT_12944058	AK085116	GXL_246527	Klhdc10	76788	NC_000072	chr6	+	30351872	30403288	3947	9	7.11e-01	8.83e-01	0.05	up	2368	2351	2474	2216	0.11113	0.12685	0.12110	0.11325	0.11899	0.00786	0.11718	0.00392	11.15237	12.57642	11.72001	11.16894	11.86440	0.71203	11.44448	0.27554
GXT_12944059	AK084916	GXL_88197	AK084916	0	NC_000072	chr6	+	97865398	97869118	3721	1	NA	NA	0	no	0	0	0	0	0.00000	0.00000	0.00000	0.00000	0.00000	0.00000	0.00000	0.00000	0.00000	0.00000	0.00000	0.00000	0.00000	0.00000	0.00000	0.00000
GXT_12944060	AK084864	GXL_88269	AK084864	0	NC_000072	chr6	+	82714276	82717282	2229	2	5.19e-01	NA	-0.33	down	3	1	4	5	0.00030	0.00011	0.00040	0.00054	0.00020	0.00009	0.00047	0.00007	0.02502	0.00947	0.03355	0.04462	0.01724	0.00778	0.03909	0.00553
GXT_12944061	AK084506	GXL_57148	Fbxl14	101358	NC_000072	chr6	+	119429799	119432615	2817	1	3.80e-01	6.73e-01	-0.12	down	2447	1996	2615	2366	0.19266	0.17828	0.20645	0.19829	0.18547	0.00719	0.20237	0.00408	16.14729	14.96047	17.35723	16.70849	15.55388	0.59341	17.03286	0.32437
GXT_12944062	AK084335	GXL_57136	Clec12a	232413	NC_000072	chr6	+	129300304	129315321	2180	6	3.70e-01	NA	0.50	up	14	8	7	4	0.00103	0.00082	0.00062	0.00044	0.00093	0.00011	0.00053	0.00009	0.11938	0.07748	0.06004	0.03650	0.09843	0.02095	0.04827	0.01177
GXT_12944063	AK084030	GXL_246493	Gm5567	434008	NC_000072	chr6	+	40060252	40198352	3092	3	3.04e-01	NA	-0.55	down	6	0	8	11	0.00043	0.00000	0.00058	0.00084	0.00021	0.00021	0.00071	0.00013	0.03607	0.00000	0.04838	0.07077	0.01803	0.01803	0.05958	0.01120
GXT_12944064	AK083957	GXL_200125	Cbx3	12417	NC_000072	chr6	+	51420702	51433702	1715	6	2.96e-02	1.52e-01	-0.38	down	11099	8761	12060	14434	1.24259	1.10973	1.35744	1.72365	1.17616	0.06643	1.54055	0.18311	120.30181	107.86018	131.48573	167.42950	114.08100	6.22082	149.45761	17.97189
GXT_12944066	AK083687	GXL_57207	Lpcat3	14792	NC_000072	chr6	+	124649337	124654428	1752	11	5.59e-01	8.01e-01	-0.11	down	1588	1623	2159	1466	0.14494	0.17100	0.20146	0.14761	0.15797	0.01303	0.17453	0.02693	16.84879	19.55942	23.04167	16.64598	18.20410	1.35531	19.84383	3.19784
GXT_12944067	AK083562	GXL_199991	Vps24	66700	NC_000072	chr6	+	71493848	71531568	2592	6	4.82e-01	7.51e-01	-0.10	down	2551	2485	2919	2660	0.19476	0.21307	0.22469	0.21822	0.20392	0.00916	0.22146	0.00324	18.29481	20.24245	21.05691	20.41531	19.26863	0.97382	20.73611	0.32080
GXT_12944068	AK083337	GXL_200007	A430010J10Rik	319665	NC_000072	chr6	+	67114918	67118104	3187	1	9.73e-01	NA	0.01	up	1	2	2	1	0.00007	0.00016	0.00014	0.00008	0.00012	0.00005	0.00011	0.00003	0.00583	0.01325	0.01173	0.00624	0.00954	0.00371	0.00898	0.00275
GXT_12944070	AK083237	GXL_463841	Vwf	22371	NC_000072	chr6	+	125502981	125542191	1886	10	7.75e-02	2.80e-01	0.59	up	135	151	117	73	0.01234	0.01553	0.01113	0.00732	0.01393	0.00160	0.00923	0.00190	1.33059	1.69047	1.15995	0.77000	1.51053	0.17994	0.96498	0.19498
GXT_12944072	AK083014	GXL_125724	Nxph1	18231	NC_000072	chr6	+	8898614	9198198	1981	3	NA	NA	0	no	0	0	0	0	0.00000	0.00000	0.00000	0.00000	0.00000	0.00000	0.00000	0.00000	0.00000	0.00000	0.00000	0.00000	0.00000	0.00000	0.00000	0.00000
GXT_12944073	AK082984	GXL_57146	C530028O21Rik	319352	NC_000072	chr6	+	124946738	124953110	2220	6	3.51e-01	6.47e-01	-0.23	down	990	1114	1640	955	0.09114	0.11770	0.15248	0.09516	0.10442	0.01328	0.12382	0.02866	8.28962	10.59507	13.81295	8.55775	9.44234	1.15273	11.18535	2.62760
GXT_12944074	AK082934	GXL_199971	Mad2l1	56150	NC_000072	chr6	+	66485462	66490985	1725	5	1.72e-02	1.06e-01	-0.32	down	4889	4338	5951	5921	0.52646	0.53653	0.64106	0.67735	0.53150	0.00503	0.65921	0.01815	52.68456	53.09725	64.50543	68.28344	52.89091	0.20635	66.39444	1.88900
GXT_12944076	AK082920	GXL_661939	Edem1	192193	NC_000072	chr6	+	108778684	108805760	2219	12	3.27e-01	6.24e-01	-0.17	down	1761	1602	2288	1646	0.14046	0.14388	0.18305	0.13835	0.14217	0.00171	0.16070	0.02235	14.75212	15.24322	19.27943	14.75645	14.99767	0.24555	17.01794	2.26149
GXT_12944079	AK082883	GXL_199981	Polr1a	20019	NC_000072	chr6	+	71859065	71924184	4364	29	5.93e-01	8.19e-01	-0.07	down	5884	5640	6237	6269	0.23181	0.24981	0.24581	0.26074	0.24081	0.00900	0.25328	0.00747	25.06342	27.28764	26.72308	28.57741	26.17553	1.11211	27.65024	0.92717
GXT_12944080	AK082855	GXL_200179	Fam188b	330323	NC_000072	chr6	+	55153377	55228619	2211	11	3.51e-01	6.47e-01	0.31	up	110	143	107	101	0.00865	0.01319	0.00775	0.00881	0.01092	0.00227	0.00828	0.00053	0.92482	1.36559	0.90488	0.90874	1.14521	0.22039	0.90681	0.00193
GXT_12944083	AK082697	GXL_285920	Atf7ip	54343	NC_000072	chr6	+	136467323	136509387	1265	2	1.44e-01	4.03e-01	-0.27	down	711	656	811	887	0.12205	0.12876	0.13987	0.16174	0.12541	0.00336	0.15080	0.01094	10.44796	10.94926	11.98742	13.94898	10.69861	0.25065	12.96820	0.98078
GXT_12944090	AK082580	GXL_690434	Nrf1	18181	NC_000072	chr6	+	29997988	30103458	3584	12	2.01e-01	4.84e-01	-0.18	down	2497	2132	2762	2622	0.12282	0.11973	0.13825	0.13990	0.12127	0.00154	0.13908	0.00082	12.95099	12.56003	14.40957	14.55372	12.75551	0.19548	14.48165	0.07207
GXT_12944092	AK082523	GXL_690609	Bicd1	12121	NC_000072	chr6	+	149357577	149505705	3450	9	4.02e-01	6.91e-01	-0.33	down	149	74	103	188	0.00843	0.00497	0.00638	0.01128	0.00670	0.00173	0.00883	0.00245	0.80282	0.45288	0.55823	1.08405	0.62785	0.17497	0.82114	0.26291
GXT_12944093	AK082361	GXL_690430	Foxp2	114142	NC_000072	chr6	+	14851677	15388293	2751	20	4.72e-01	NA	-0.38	down	3	3	1	13	0.00024	0.00027	0.00008	0.00087	0.00026	0.00001	0.00047	0.00040	0.02027	0.02303	0.00680	0.09401	0.02165	0.00138	0.05040	0.04360
GXT_12944094	AK081938	GXL_125719	AK081938	0	NC_000072	chr6	+	21392752	21393526	775	1	NA	NA	0	no	0	0	0	0	0.00000	0.00000	0.00000	0.00000	0.00000	0.00000	0.00000	0.00000	0.00000	0.00000	0.00000	0.00000	0.00000	0.00000	0.00000	0.00000
GXT_12944096	AK081854	GXL_246686	Zfp282	101095	NC_000072	chr6	+	47827655	47842812	2938	4	8.51e-01	9.45e-01	-0.06	down	91	102	125	86	0.00574	0.00714	0.00716	0.00569	0.00644	0.00070	0.00643	0.00073	0.57576	0.73303	0.79552	0.58231	0.65440	0.07863	0.68891	0.10661
GXT_12944097	AK081698	GXL_284860	Ptprz1	19283	NC_000072	chr6	+	22825502	22944565	1613	11	9.17e-01	NA	0.06	up	12	12	10	13	0.00128	0.00127	0.00111	0.00147	0.00128	0.00001	0.00129	0.00018	0.13829	0.15708	0.11592	0.16033	0.14769	0.00940	0.13812	0.02221
GXT_12944099	AK081505	GXL_88227	C130022K22Rik	232236	NC_000072	chr6	+	91828066	91849840	4399	10	8.55e-01	9.47e-01	-0.03	down	806	670	835	717	0.03104	0.02849	0.03250	0.02952	0.02976	0.00128	0.03101	0.00149	3.40591	3.21583	3.54918	3.24246	3.31087	0.09504	3.39582	0.15336
GXT_12944105	AK081169	GXL_246511	Zfp398	272347	NC_000072	chr6	+	47785696	47817504	2690	6	1.65e-01	4.34e-01	0.40	up	216	148	157	119	0.01733	0.01314	0.01182	0.00956	0.01524	0.00210	0.01069	0.00113	1.49264	1.16167	1.09130	0.88004	1.32715	0.16548	0.98567	0.10563
GXT_12944108	AK081094	GXL_200081	AK081094	0	NC_000072	chr6	+	54446553	54448516	1964	1	3.99e-01	NA	0.38	up	2	6	0	2	0.00023	0.00077	0.00000	0.00024	0.00050	0.00027	0.00012	0.00012	0.01893	0.06450	0.00000	0.02026	0.04172	0.02279	0.01013	0.01013
GXT_12944109	AK081050	GXL_246700	Smo	319757	NC_000072	chr6	+	29706804	29711356	2076	7	1.95e-01	4.77e-01	-0.26	down	851	602	1022	776	0.08235	0.06506	0.09861	0.07854	0.07371	0.00864	0.08858	0.01004	7.61999	6.12267	9.20490	7.43608	6.87133	0.74866	8.32049	0.88441
GXT_12944110	AK081005	GXL_88163	Zxdc	80292	NC_000072	chr6	+	90319486	90334954	4740	6	3.02e-01	5.99e-01	-0.22	down	605	404	628	577	0.02466	0.01935	0.02629	0.02551	0.02201	0.00266	0.02590	0.00039	2.37263	1.79959	2.47729	2.42162	2.08611	0.28652	2.44945	0.02784
GXT_12944111	AK080787	GXL_125679	Ing3	71777	NC_000072	chr6	+	21899649	21926037	3721	12	6.85e-01	8.70e-01	-0.06	down	1615	1486	1736	1594	0.07709	0.08025	0.08354	0.08207	0.07867	0.00158	0.08281	0.00073	8.06799	8.43200	8.72339	8.52193	8.25000	0.18201	8.62266	0.10073
GXT_12944112	AK080549	GXL_690430	Foxp2	114142	NC_000072	chr6	+	14851479	15237750	1767	5	5.90e-01	NA	-0.18	down	1	0	0	4	0.00013	0.00000	0.00000	0.00027	0.00006	0.00006	0.00014	0.00014	0.01052	0.00000	0.00000	0.04503	0.00526	0.00526	0.02252	0.02252
GXT_12944114	AK080321	GXL_88165	Ttll3	101100	NC_000072	chr6	+	113347752	113364556	2519	9	4.80e-01	7.50e-01	0.23	up	166	119	152	95	0.01261	0.01037	0.01238	0.00751	0.01149	0.00112	0.00995	0.00244	1.22499	0.99745	1.12826	0.75025	1.11122	0.11377	0.93925	0.18901
GXT_12944116	AK080178	GXL_125617	Mdfic	16543	NC_000072	chr6	+	15670712	15720437	777	4	1.03e-03	1.44e-02	1.12	up	119	129	58	50	0.02797	0.03390	0.01463	0.01224	0.03093	0.00297	0.01343	0.00120	2.84694	3.50542	1.39573	1.28014	3.17618	0.32924	1.33793	0.05779
GXT_12944117	AK079932	GXL_204224	Lrmp	16970	NC_000072	chr6	+	145070302	145109493	1084	11	1.06e-03	1.48e-02	1.05	up	150	168	85	64	0.02107	0.02588	0.01140	0.00884	0.02347	0.00241	0.01012	0.00128	2.57226	3.27229	1.46617	1.17452	2.92227	0.35001	1.32035	0.14582
GXT_12944118	AK079844	GXL_125609	Mios	252875	NC_000072	chr6	+	8174698	8185830	1186	7	8.06e-01	9.26e-01	-0.04	down	632	555	656	603	0.09248	0.08922	0.09214	0.09195	0.09085	0.00163	0.09205	0.00009	9.90569	9.88052	10.34224	10.11444	9.89311	0.01258	10.22834	0.11390
GXT_12944119	AK079418	GXL_246603	Asb15	78910	NC_000072	chr6	+	24506072	24523164	4372	10	5.85e-01	NA	-0.12	down	0	0	2	0	0.00000	0.00000	0.00010	0.00000	0.00000	0.00000	0.00005	0.00005	0.00000	0.00000	0.00855	0.00000	0.00000	0.00000	0.00428	0.00428
GXT_12944121	AK079220	GXL_199989	Gpnmb	93695	NC_000072	chr6	+	48986676	49020928	2430	11	2.34e-01	5.25e-01	0.33	up	368	226	278	199	0.02602	0.01794	0.01971	0.01519	0.02198	0.00404	0.01745	0.00226	2.81510	1.96369	2.13911	1.62913	2.38940	0.42571	1.88412	0.25499
GXT_12944123	AK078810	GXL_88153	Atp6v1b1	110935	NC_000072	chr6	+	83692984	83708753	1903	14	7.70e-01	NA	0.09	up	1	1	1	0	0.00012	0.00012	0.00012	0.00000	0.00012	0.00000	0.00006	0.00006	0.00977	0.01110	0.00983	0.00000	0.01043	0.00067	0.00492	0.00492
GXT_12944124	AK078806	GXL_57108	8430408G22Rik	213393	NC_000072	chr6	+	116600702	116602806	1258	2	6.98e-01	NA	-0.19	down	5	3	14	0	0.00071	0.00061	0.00244	0.00000	0.00066	0.00005	0.00122	0.00122	0.07388	0.05035	0.20809	0.00000	0.06212	0.01177	0.10404	0.10404
GXT_12944125	AK078773	GXL_57222	Etv6	14011	NC_000072	chr6	+	133985989	134216806	2066	9	5.79e-01	8.12e-01	0.12	up	671	544	514	625	0.06157	0.05748	0.04689	0.06138	0.05953	0.00204	0.05414	0.00724	6.03733	5.55956	4.65188	6.01810	5.79845	0.23888	5.33499	0.68311
GXT_12944127	AK078399	GXL_57120	Slc6a13	14412	NC_000072	chr6	+	121250307	121283609	1254	9	8.56e-02	NA	0.96	up	15	20	7	4	0.00196	0.00342	0.00086	0.00057	0.00269	0.00073	0.00071	0.00015	0.22235	0.33675	0.10437	0.06346	0.27955	0.05720	0.08392	0.02046
GXT_12944129	AK078250	GXL_246511	Zfp398	272347	NC_000072	chr6	+	47785694	47818256	3048	5	9.57e-02	3.18e-01	0.47	up	236	167	168	123	0.01687	0.01328	0.01139	0.00893	0.01507	0.00179	0.01016	0.00123	1.43929	1.15684	1.03060	0.80279	1.29807	0.14122	0.91670	0.11390
GXT_12944130	AK078156	GXL_463839	Vamp1	22317	NC_000072	chr6	+	125165599	125172321	2739	5	7.42e-01	8.98e-01	-0.10	down	129	149	147	162	0.00987	0.01320	0.01148	0.01300	0.01154	0.00166	0.01224	0.00076	0.87549	1.14859	1.00351	1.17661	1.01204	0.13655	1.09006	0.08655
GXT_12944131	AK078119	GXL_246569	Bpgm	12183	NC_000072	chr6	+	34426356	34455610	2068	3	8.79e-01	9.57e-01	0.03	up	751	822	891	708	0.07612	0.09409	0.09036	0.07702	0.08510	0.00898	0.08369	0.00667	6.75059	8.39253	8.05606	6.81071	7.57156	0.82097	7.43339	0.62268
GXT_12944132	AK078108	GXL_284860	Ptprz1	19283	NC_000072	chr6	+	22992346	23002914	1644	7	7.13e-01	NA	-0.20	down	18	9	14	20	0.00205	0.00122	0.00175	0.00190	0.00164	0.00042	0.00183	0.00007	0.20353	0.11559	0.15923	0.24201	0.15956	0.04397	0.20062	0.04139
GXT_12944134	AK077781	GXL_88289	Cct7	12468	NC_000072	chr6	+	85402067	85418466	1879	12	3.84e-01	6.76e-01	0.11	up	42045	37741	39817	36427	3.82916	3.91225	3.65744	3.53237	3.87071	0.04155	3.59491	0.06254	415.94894	424.09018	396.22073	385.66129	420.01956	4.07062	390.94101	5.27972
GXT_12944135	AK077754	GXL_199999	Mpp6	56524	NC_000072	chr6	+	50133850	50148373	574	4	8.74e-01	9.54e-01	-0.03	down	1015	934	1071	973	0.30677	0.32540	0.32578	0.30493	0.31609	0.00932	0.31535	0.01043	32.87052	34.35632	34.88775	33.72177	33.61342	0.74290	34.30476	0.58299
GXT_12944137	AK077504	GXL_57153	Strap	20901	NC_000072	chr6	+	137683652	137699784	1928	10	5.68e-01	8.06e-01	0.08	up	12077	11084	11296	11285	1.07495	1.11532	1.00927	1.07332	1.09513	0.02019	1.04129	0.03203	116.44061	121.38390	109.55018	116.44047	118.91226	2.47164	112.99533	3.44515
GXT_12944140	AK077292	GXL_204226	4833442J19Rik	320204	NC_000072	chr6	+	149090130	149093648	1190	2	5.78e-01	8.11e-01	0.15	up	174	161	151	157	0.03047	0.03143	0.02683	0.02931	0.03095	0.00048	0.02807	0.00124	2.71803	2.85661	2.37260	2.62459	2.78732	0.06929	2.49859	0.12600
GXT_12944142	AK077263	GXL_200022	AW146020	330361	NC_000072	chr6	+	81873674	81894213	2429	8	2.62e-01	5.57e-01	0.26	up	294	321	276	250	0.02055	0.02602	0.01971	0.01866	0.02329	0.00274	0.01919	0.00052	2.24995	2.79029	2.12460	2.04749	2.52012	0.27017	2.08604	0.03856
GXT_12944143	AK077180	GXL_88267	BC048671	243535	NC_000072	chr6	+	90251264	90255442	1160	5	NA	NA	0	no	0	0	0	0	0.00000	0.00000	0.00000	0.00000	0.00000	0.00000	0.00000	0.00000	0.00000	0.00000	0.00000	0.00000	0.00000	0.00000	0.00000	0.00000
GXT_12944144	AK077104	GXL_57228	Ift122	81896	NC_000072	chr6	+	115849128	115876712	2519	16	9.54e-01	9.85e-01	0.01	up	430	538	514	482	0.02898	0.04112	0.03477	0.03480	0.03505	0.00607	0.03478	0.00001	3.17317	4.50947	3.81532	3.80652	3.84132	0.66815	3.81092	0.00440
GXT_12944145	AK077080	GXL_125593	Ankrd7	75196	NC_000072	chr6	+	18816350	18829582	1157	6	3.00e-01	NA	-0.38	down	0	0	4	1	0.00000	0.00000	0.00078	0.00021	0.00000	0.00000	0.00049	0.00028	0.00000	0.00000	0.06464	0.01719	0.00000	0.00000	0.04091	0.02373
GXT_12944148	AK076691	GXL_57208	Acrbp	54137	NC_000072	chr6	+	124999981	125004211	1223	5	7.49e-01	9.01e-01	-0.06	down	388	340	419	366	0.06157	0.06007	0.06582	0.06195	0.06082	0.00075	0.06388	0.00194	5.89736	5.86981	6.40594	5.95339	5.88359	0.01377	6.17966	0.22628
GXT_12944149	AK076519	GXL_88261	Arl6ip5	65106	NC_000072	chr6	+	97160789	97183368	1395	3	4.24e-01	7.10e-01	-0.17	down	1130	1088	1598	1008	0.16709	0.18146	0.24043	0.16151	0.17428	0.00719	0.20097	0.03946	15.05763	16.46745	21.41894	14.37460	15.76254	0.70491	17.89677	3.52217
GXT_12944150	AK076478	GXL_57229	Hnrnpf	98758	NC_000072	chr6	+	117867486	117875633	2100	3	3.61e-01	6.56e-01	-0.11	down	43566	38385	46278	44955	4.42775	4.42744	4.71782	4.88776	4.42760	0.00015	4.80279	0.08497	385.63892	385.93472	412.05075	425.86124	385.78682	0.14790	418.95600	6.90525
GXT_12944151	AK076347	GXL_199989	Gpnmb	93695	NC_000072	chr6	+	48986649	49006778	2263	11	2.68e-01	5.63e-01	0.29	up	458	276	351	253	0.03642	0.02468	0.02823	0.02178	0.03055	0.00587	0.02500	0.00323	3.76213	2.57511	2.90013	2.22405	3.16862	0.59351	2.56209	0.33804
GXT_12944153	AK076224	GXL_246572	Agk	69923	NC_000072	chr6	+	40275515	40346754	2121	17	3.27e-01	6.24e-01	-0.17	down	1549	1279	1541	1716	0.11467	0.11021	0.11837	0.13714	0.11244	0.00223	0.12776	0.00939	13.57573	12.73214	13.58493	16.09482	13.15394	0.42180	14.83987	1.25494
GXT_12944154	AK076155	GXL_88157	Rtkn	20166	NC_000072	chr6	+	83085881	83102570	2114	12	9.04e-01	9.67e-01	0.03	up	321	259	374	212	0.02653	0.02570	0.03284	0.01944	0.02611	0.00042	0.02614	0.00670	2.82262	2.58682	3.30797	1.99499	2.70472	0.11790	2.65148	0.65649
GXT_12944155	AK076146	GXL_204188	3010003L21Rik	109163	NC_000072	chr6	+	148893389	148895643	1739	2	3.47e-01	6.43e-01	-0.17	down	709	550	743	712	0.07513	0.06762	0.08114	0.08349	0.07137	0.00376	0.08231	0.00117	7.57878	6.67782	7.98886	8.14498	7.12830	0.45048	8.06692	0.07806
GXT_12944163	AK075847	GXL_88221	Lmcd1	30937	NC_000072	chr6	+	112223752	112280416	1727	6	2.55e-01	5.49e-01	0.51	up	42	45	30	28	0.00467	0.00553	0.00389	0.00332	0.00510	0.00043	0.00360	0.00028	0.45207	0.55016	0.32481	0.32253	0.50111	0.04904	0.32367	0.00114
GXT_12944164	AK075804	GXL_57153	Strap	20901	NC_000072	chr6	+	137683646	137699531	1681	10	5.56e-01	7.99e-01	0.08	up	11683	10733	10942	10882	1.18037	1.22600	1.11019	1.17365	1.20318	0.02282	1.14192	0.03173	129.19304	134.81090	121.70949	128.78059	132.00197	2.80893	125.24504	3.53555
GXT_12944165	AK075798	GXL_200168	Reg1	19692	NC_000072	chr6	+	78376963	78378660	581	4	9.90e-01	NA	0.01	up	6	2	5	3	0.00232	0.00088	0.00117	0.00083	0.00160	0.00072	0.00100	0.00017	0.19197	0.07268	0.16091	0.10272	0.13232	0.05965	0.13182	0.02909
GXT_12944166	AK075695	GXL_88277	B230319C09Rik	320775	NC_000072	chr6	+	83391804	83395354	915	3	9.81e-01	NA	-0.01	down	2	0	0	2	0.00024	0.00000	0.00000	0.00052	0.00012	0.00012	0.00026	0.00026	0.04063	0.00000	0.00000	0.04348	0.02031	0.02031	0.02174	0.02174
GXT_12944168	AK075596	GXL_57193	Cxcl12	20315	NC_000072	chr6	+	117118595	117125023	1772	3	3.16e-01	6.14e-01	-0.33	down	218	128	181	266	0.02446	0.01734	0.02142	0.03200	0.02090	0.00356	0.02671	0.00529	2.28689	1.52517	1.90990	2.98626	1.90603	0.38086	2.44808	0.53818
GXT_12944169	AK054516	GXL_88155	A730049H05Rik	74516	NC_000072	chr6	+	92777626	92797168	2079	5	2.82e-01	5.79e-01	-0.33	down	251	148	321	202	0.02668	0.01806	0.03439	0.02299	0.02237	0.00431	0.02869	0.00570	2.24425	1.50307	2.88699	1.93289	1.87366	0.37059	2.40994	0.47705
GXT_12944170	AK054110	GXL_125635	Wnt16	93735	NC_000072	chr6	+	22238230	22248522	1663	4	6.89e-01	NA	0.23	up	8	14	7	10	0.00108	0.00200	0.00095	0.00129	0.00154	0.00046	0.00112	0.00017	0.08942	0.17775	0.07870	0.11962	0.13359	0.04416	0.09916	0.02046
GXT_12944171	AK054052	GXL_88232	E230015B07Rik	320001	NC_000072	chr6	+	87622424	87631018	2822	4	5.56e-01	NA	0.33	up	7	9	6	4	0.00055	0.00081	0.00044	0.00034	0.00068	0.00013	0.00039	0.00005	0.04611	0.06734	0.03975	0.02820	0.05672	0.01061	0.03397	0.00578
GXT_12944172	AK053883	GXL_88228	Slc6a1	232333	NC_000072	chr6	+	114232807	114267395	3993	16	7.63e-01	9.07e-01	0.15	up	37	169	117	77	0.00189	0.00938	0.00561	0.00388	0.00563	0.00374	0.00475	0.00087	0.17225	0.89363	0.54788	0.38362	0.53294	0.36069	0.46575	0.08213
GXT_12944173	AK053876	GXL_661910	Aak1	269774	NC_000072	chr6	+	86946479	86948706	2228	1	3.94e-01	6.85e-01	0.20	up	373	345	377	268	0.03744	0.03914	0.03786	0.02867	0.03829	0.00085	0.03327	0.00459	3.11205	3.26946	3.16389	2.39292	3.19076	0.07871	2.77841	0.38548
GXT_12944174	AK053834	GXL_246527	Klhdc10	76788	NC_000072	chr6	+	30351952	30402162	2741	9	3.45e-01	6.41e-01	0.14	up	2114	2095	2060	1874	0.13944	0.15917	0.14064	0.13336	0.14931	0.00986	0.13700	0.00364	14.33667	16.13788	14.05250	13.60097	15.23728	0.90060	13.82673	0.22576
GXT_12944175	AK053798	GXL_88228	Slc6a1	232333	NC_000072	chr6	+	114232790	114254915	934	7	8.15e-01	NA	-0.13	down	7	30	27	19	0.00168	0.00660	0.00516	0.00306	0.00414	0.00246	0.00411	0.00105	0.13932	0.67818	0.54052	0.40468	0.40875	0.26943	0.47260	0.06792
GXT_12944176	AK053788	GXL_57123	Tspan11	68498	NC_000072	chr6	+	127837653	127900889	2036	8	5.08e-01	NA	0.36	up	26	13	15	12	0.00191	0.00125	0.00133	0.00116	0.00158	0.00033	0.00125	0.00009	0.23738	0.13481	0.13776	0.11725	0.18610	0.05128	0.12750	0.01026
GXT_12944177	AK053755	GXL_57261	H2afj	232440	NC_000072	chr6	+	136756845	136758595	1751	1	9.69e-02	3.20e-01	-0.34	down	617	646	962	707	0.07736	0.09157	0.12050	0.09435	0.08446	0.00711	0.10742	0.01307	6.55015	7.78965	10.27269	8.03235	7.16990	0.61975	9.15252	1.12017
GXT_12944179	AK053586	GXL_57208	Ing4	28019	NC_000072	chr6	+	124989863	125001517	3181	10	2.56e-01	5.51e-01	-0.19	down	1215	1189	1601	1253	0.06872	0.07744	0.09044	0.07630	0.07308	0.00436	0.08337	0.00707	7.10011	7.89205	9.41073	7.83604	7.49608	0.39597	8.62338	0.78734
GXT_12944180	AK053541	GXL_88158	Setd5	72895	NC_000072	chr6	+	113077743	113101850	3029	7	1.29e-01	3.79e-01	-0.20	down	5099	4177	5716	5262	0.33366	0.31307	0.37889	0.37207	0.32337	0.01029	0.37548	0.00341	31.29235	29.11634	35.28486	34.55898	30.20434	1.08800	34.92192	0.36294
GXT_12944181	AK053527	GXL_923882	Ahcyl2	74340	NC_000072	chr6	+	29809633	29862045	4616	17	2.88e-01	5.84e-01	0.23	up	2459	1435	1750	1610	0.09878	0.06642	0.07238	0.07056	0.08260	0.01618	0.07147	0.00091	9.90251	6.56384	7.08872	6.93856	8.23317	1.66933	7.01364	0.07508
GXT_12944182	AK053457	GXL_57247	AK053457	0	NC_000072	chr6	+	133063306	133064963	1658	1	9.73e-01	NA	0.01	up	1	2	2	1	0.00014	0.00030	0.00027	0.00014	0.00022	0.00008	0.00020	0.00007	0.01121	0.02547	0.02255	0.01200	0.01834	0.00713	0.01727	0.00528
GXT_12944184	AK053364	GXL_200033	Lrrtm1	74342	NC_000072	chr6	+	77193093	77195501	2133	2	3.63e-01	NA	-0.45	down	3	0	7	4	0.00031	0.00000	0.00074	0.00045	0.00015	0.00015	0.00060	0.00015	0.02614	0.00000	0.06136	0.03731	0.01307	0.01307	0.04934	0.01202
GXT_12944186	AK053343	GXL_246529	D6Ertd160e	52223	NC_000072	chr6	+	37930927	37932764	1838	1	9.86e-01	NA	0.01	up	17	22	19	21	0.00207	0.00304	0.00233	0.00273	0.00255	0.00049	0.00253	0.00020	0.17193	0.25273	0.19329	0.22729	0.21233	0.04040	0.21029	0.01700
GXT_12944187	AK053261	GXL_88199	Slc6a11	243616	NC_000072	chr6	+	114081394	114199941	3968	14	8.99e-01	NA	0.07	up	15	17	19	12	0.00073	0.00083	0.00102	0.00066	0.00078	0.00005	0.00084	0.00018	0.07027	0.09046	0.08953	0.06016	0.08036	0.01009	0.07484	0.01469
GXT_12944188	AK053212	GXL_246627	Tmem139	109218	NC_000072	chr6	+	42211958	42214552	2595	1	3.18e-01	NA	-0.55	down	10	9	19	17	0.00087	0.00089	0.00165	0.00144	0.00088	0.00001	0.00154	0.00010	0.07163	0.07323	0.13690	0.13032	0.07243	0.00080	0.13361	0.00329
GXT_12944189	AK053158	GXL_200016	Reep1	52250	NC_000072	chr6	+	71657858	71759769	2686	7	1.53e-04	3.39e-03	1.06	up	289	383	178	141	0.02171	0.03346	0.01297	0.01143	0.02758	0.00587	0.01220	0.00077	2.00007	3.01068	1.23911	1.04429	2.50537	0.50530	1.14170	0.09741
GXT_12944190	AK053078	GXL_88199	Slc6a11	243616	NC_000072	chr6	+	114081235	114199880	4066	14	8.99e-01	NA	0.07	up	15	17	19	12	0.00072	0.00081	0.00100	0.00065	0.00077	0.00004	0.00082	0.00018	0.06858	0.08828	0.08737	0.05871	0.07843	0.00985	0.07304	0.01433
GXT_12944191	AK053039	GXL_88167	Chl1	12661	NC_000072	chr6	+	103461324	103640350	1480	10	9.86e-01	NA	-0.00	down	1	0	0	1	0.00015	0.00000	0.00000	0.00016	0.00007	0.00007	0.00008	0.00008	0.01256	0.00000	0.00000	0.01344	0.00628	0.00628	0.00672	0.00672
GXT_12944192	AK052972	GXL_88169	Cntn6	53870	NC_000072	chr6	+	104443242	104813395	3467	24	NA	NA	0	no	0	0	0	0	0.00000	0.00000	0.00000	0.00000	0.00000	0.00000	0.00000	0.00000	0.00000	0.00000	0.00000	0.00000	0.00000	0.00000	0.00000	0.00000
GXT_12944193	AK052941	GXL_57149	D830050J10Rik	352968	NC_000072	chr6	+	115626013	115627154	1142	1	5.34e-01	7.86e-01	-0.13	down	350	327	391	373	0.06039	0.06247	0.06803	0.06767	0.06143	0.00104	0.06785	0.00018	5.69711	6.04579	6.40186	6.49759	5.87145	0.17434	6.44972	0.04786
GXT_12944194	AK052895	GXL_742790	Mitf	17342	NC_000072	chr6	+	97879840	97963763	1116	9	2.78e-01	5.74e-01	0.47	up	99	70	35	79	0.01421	0.01074	0.00533	0.01265	0.01247	0.00174	0.00899	0.00366	1.64901	1.32436	0.58641	1.40823	1.48669	0.16233	0.99732	0.41091
GXT_12944195	AK052707	GXL_88153	Atp6v1b1	110935	NC_000072	chr6	+	83693050	83708827	1911	14	6.21e-01	NA	0.18	up	1	2	1	0	0.00012	0.00026	0.00012	0.00000	0.00019	0.00007	0.00006	0.00006	0.00973	0.02210	0.00978	0.00000	0.01592	0.00618	0.00489	0.00489
GXT_12944197	AK052604	GXL_88153	Atp6v1b1	110935	NC_000072	chr6	+	83693041	83708709	1802	14	7.70e-01	NA	0.09	up	1	1	1	0	0.00012	0.00013	0.00013	0.00000	0.00013	0.00000	0.00006	0.00006	0.01032	0.01172	0.01038	0.00000	0.01102	0.00070	0.00519	0.00519
GXT_12944198	AK052451	GXL_200009	Creb5	231991	NC_000072	chr6	+	53523368	53645826	2873	7	1.14e-01	3.53e-01	-0.74	down	24	34	82	37	0.00163	0.00262	0.00566	0.00281	0.00213	0.00049	0.00424	0.00143	0.15528	0.24987	0.53367	0.25620	0.20258	0.04730	0.39493	0.13873
GXT_12944199	AK052323	GXL_200079	D330028D13Rik	231946	NC_000072	chr6	+	49317825	49339276	1381	7	5.58e-01	8.00e-01	-0.16	down	157	156	211	155	0.02115	0.02312	0.02746	0.02138	0.02214	0.00099	0.02442	0.00304	2.11329	2.38508	2.85683	2.23279	2.24918	0.13589	2.54481	0.31202
GXT_12944200	AK052288	GXL_204210	Stk38l	232533	NC_000072	chr6	+	146673517	146727092	4308	14	9.51e-01	9.84e-01	0.01	up	2054	1462	1491	2037	0.08705	0.06833	0.06412	0.09198	0.07769	0.00936	0.07805	0.01393	8.86293	7.16545	6.47139	9.40643	8.01419	0.84874	7.93891	1.46752
GXT_12944201	AK052280	GXL_57226	D330020A13Rik	791395	NC_000072	chr6	+	120244382	120245450	1069	1	9.36e-01	9.79e-01	0.02	up	189	114	158	145	0.03619	0.02418	0.02879	0.02939	0.03019	0.00600	0.02909	0.00030	3.28652	2.25164	2.76360	2.69836	2.76908	0.51744	2.73098	0.03262
GXT_12944203	AK051921	GXL_88374	AK051921	0	NC_000072	chr6	+	108476604	108480237	3634	1	8.76e-01	NA	-0.07	down	0	6	1	7	0.00000	0.00042	0.00006	0.00046	0.00021	0.00021	0.00026	0.00020	0.00000	0.03486	0.00515	0.03832	0.01743	0.01743	0.02174	0.01659
GXT_12944206	AK051764	GXL_200139	5730596B20Rik	77580	NC_000072	chr6	+	52127497	52130850	3354	1	6.86e-01	NA	-0.07	down	0	0	0	1	0.00000	0.00000	0.00000	0.00007	0.00000	0.00000	0.00003	0.00003	0.00000	0.00000	0.00000	0.00593	0.00000	0.00000	0.00297	0.00297
GXT_12944207	AK051723	GXL_200095	C130060K24Rik	243407	NC_000072	chr6	+	65331355	65406899	1641	6	9.84e-01	NA	0.01	up	1	2	1	2	0.00013	0.00031	0.00014	0.00029	0.00022	0.00009	0.00021	0.00008	0.01133	0.02573	0.01139	0.02425	0.01853	0.00720	0.01782	0.00643
GXT_12944208	AK051718	GXL_690609	Bicd1	12121	NC_000072	chr6	+	149357574	149461627	1692	5	5.36e-01	7.87e-01	-0.26	down	77	42	55	94	0.00857	0.00572	0.00702	0.01110	0.00715	0.00142	0.00906	0.00204	0.84595	0.52411	0.60780	1.10519	0.68503	0.16092	0.85650	0.24869
GXT_12944209	AK051609	GXL_690438	Ubn2	320538	NC_000072	chr6	+	38384558	38452579	3858	17	8.71e-01	9.53e-01	-0.03	down	820	646	693	838	0.04084	0.03686	0.03472	0.04419	0.03885	0.00199	0.03946	0.00473	3.95097	3.53543	3.35866	4.32107	3.74320	0.20777	3.83986	0.48120
GXT_12944211	AK051275	GXL_200009	Creb5	231991	NC_000072	chr6	+	53237289	53347210	3029	5	3.45e-01	NA	-0.53	down	15	5	28	11	0.00103	0.00034	0.00171	0.00063	0.00069	0.00035	0.00117	0.00054	0.09205	0.03485	0.17284	0.07224	0.06345	0.02860	0.12254	0.05030
GXT_12944213	AK050961	GXL_285920	Atf7ip	54343	NC_000072	chr6	+	136557380	136559391	2012	1	4.93e-03	4.50e-02	-0.73	down	497	358	598	881	0.05506	0.04497	0.06661	0.10383	0.05002	0.00504	0.08522	0.01861	4.59178	3.75687	5.55736	8.71079	4.17432	0.41745	7.13407	1.57671
GXT_12944214	AK050931	GXL_88264	Gm10009	791269	NC_000072	chr6	+	101488747	101490855	2109	1	NA	NA	0	no	0	0	0	0	0.00000	0.00000	0.00000	0.00000	0.00000	0.00000	0.00000	0.00000	0.00000	0.00000	0.00000	0.00000	0.00000	0.00000	0.00000	0.00000
GXT_12944215	AK050789	GXL_200022	AW146020	330361	NC_000072	chr6	+	81873721	81908525	2750	17	3.69e-01	6.64e-01	0.19	up	601	696	620	558	0.03757	0.05145	0.04048	0.03779	0.04451	0.00694	0.03914	0.00135	4.06251	5.34377	4.21555	4.03656	4.70314	0.64063	4.12606	0.08950
GXT_12944216	AK050726	GXL_125794	AK050726	0	NC_000072	chr6	+	21992665	21995190	2526	1	NA	NA	0	no	0	0	0	0	0.00000	0.00000	0.00000	0.00000	0.00000	0.00000	0.00000	0.00000	0.00000	0.00000	0.00000	0.00000	0.00000	0.00000	0.00000	0.00000
GXT_12944220	AK050640	GXL_199960	Krcc1	57896	NC_000072	chr6	+	71221682	71234619	982	3	1.90e-02	1.13e-01	-0.54	down	281	201	370	360	0.06057	0.05008	0.08154	0.08597	0.05532	0.00524	0.08375	0.00222	5.31921	4.32172	7.04508	7.29290	4.82047	0.49874	7.16899	0.12391
GXT_12944222	AK050525	GXL_88309	Brox	71678	NC_000072	chr6	+	112555433	112558788	3335	2	7.70e-01	NA	0.09	up	1	1	1	0	0.00007	0.00008	0.00007	0.00000	0.00008	0.00001	0.00003	0.00003	0.00557	0.00633	0.00561	0.00000	0.00595	0.00038	0.00281	0.00281
GXT_12944226	AK050289	GXL_246527	Klhdc10	76788	NC_000072	chr6	+	30389694	30401422	1752	8	1.88e-01	4.67e-01	0.20	up	1844	1805	1723	1553	0.18638	0.20974	0.17832	0.16643	0.19806	0.01168	0.17238	0.00595	19.56497	21.75278	18.38851	17.63383	20.65888	1.09391	18.01117	0.37734
GXT_12944227	AK050240	GXL_57135	Cdkn1b	12576	NC_000072	chr6	+	134870435	134874076	3081	2	3.50e-06	1.70e-04	-0.85	down	488	481	901	931	0.03363	0.03765	0.06119	0.06753	0.03564	0.00201	0.06436	0.00317	2.94429	3.29629	5.46800	6.01129	3.12029	0.17600	5.73964	0.27164
GXT_12944228	AK050160	GXL_88176	Creld1	171508	NC_000072	chr6	+	113441956	113443330	813	3	5.73e-01	8.09e-01	0.16	up	451	233	300	313	0.10703	0.06249	0.07474	0.07950	0.08476	0.02227	0.07712	0.00238	10.31189	6.05114	6.89964	7.65884	8.18152	2.13037	7.27924	0.37960
GXT_12944229	AK049916	GXL_57126	Gm9946	330403	NC_000072	chr6	+	117509715	117518211	1025	3	NA	NA	0	no	0	0	0	0	0.00000	0.00000	0.00000	0.00000	0.00000	0.00000	0.00000	0.00000	0.00000	0.00000	0.00000	0.00000	0.00000	0.00000	0.00000	0.00000
GXT_12944230	AK049827	GXL_204201	Etnk1	75320	NC_000072	chr6	+	143116037	143153430	2510	8	6.03e-01	8.24e-01	-0.09	down	2626	1847	2486	2376	0.20559	0.16488	0.19573	0.19770	0.18523	0.02035	0.19671	0.00098	19.44793	15.53691	18.51923	18.83138	17.49242	1.95551	18.67531	0.15607
GXT_12944231	AK049802	GXL_200038	A930038C07Rik	68169	NC_000072	chr6	+	65621584	65655054	2835	4	7.12e-01	NA	0.21	up	7	11	7	7	0.00055	0.00081	0.00055	0.00059	0.00068	0.00013	0.00057	0.00002	0.04590	0.08192	0.04617	0.04912	0.06391	0.01801	0.04764	0.00147
GXT_12944233	AK049341	GXL_88151	Fgd5	232237	NC_000072	chr6	+	92017423	92025998	2294	7	3.12e-01	6.09e-01	0.22	up	350	328	332	265	0.02955	0.03198	0.02648	0.02499	0.03077	0.00122	0.02574	0.00075	2.83614	3.01892	2.70608	2.29806	2.92753	0.09139	2.50207	0.20401
GXT_12944237	AK049177	GXL_57166	Foxm1	14235	NC_000072	chr6	+	128313072	128325910	4311	8	1.18e-01	3.60e-01	-0.25	down	3996	2875	4518	3889	0.19482	0.15870	0.22084	0.20117	0.17676	0.01806	0.21100	0.00984	17.23058	14.08093	19.59583	17.94607	15.65575	1.57482	18.77095	0.82488
GXT_12944238	AK049143	GXL_88158	Setd5	72895	NC_000072	chr6	+	113065003	113097452	2482	13	1.02e-01	3.31e-01	-0.21	down	4592	3967	5288	4923	0.34489	0.33654	0.39290	0.39042	0.34071	0.00417	0.39166	0.00124	34.39161	33.74675	39.83686	39.45822	34.06918	0.32243	39.64754	0.18932
GXT_12944239	AK049140	GXL_88181	Slc4a5	232156	NC_000072	chr6	+	83239162	83253810	1283	8	1.96e-08	2.10e-06	1.56	up	1105	657	225	331	0.14536	0.09835	0.02838	0.04473	0.12185	0.02350	0.03655	0.00817	16.00988	10.81211	3.27907	5.13228	13.41099	2.59888	4.20567	0.92660
GXT_12944240	AK049015	GXL_285610	Itpr1	16438	NC_000072	chr6	+	108202952	108342994	3509	23	3.63e-01	6.58e-01	0.14	up	1455	1189	1274	1184	0.06838	0.06483	0.06120	0.06152	0.06660	0.00177	0.06136	0.00016	7.70783	7.15435	6.78862	6.71240	7.43109	0.27674	6.75051	0.03811
GXT_12944241	AK049002	GXL_57277	Clec4a2	26888	NC_000072	chr6	+	123073410	123094017	2405	6	9.87e-01	NA	0.01	up	6	3	5	4	0.00044	0.00020	0.00045	0.00040	0.00032	0.00012	0.00043	0.00002	0.04638	0.02634	0.03887	0.03309	0.03636	0.01002	0.03598	0.00289
GXT_12944242	AK048926	GXL_204229	Slco1c1	58807	NC_000072	chr6	+	141472938	141518698	3144	15	5.59e-01	NA	0.14	up	0	2	0	0	0.00000	0.00008	0.00000	0.00000	0.00004	0.00004	0.00000	0.00000	0.00000	0.01343	0.00000	0.00000	0.00671	0.00671	0.00000	0.00000
GXT_12944244	AK048821	GXL_125617	Mdfic	16543	NC_000072	chr6	+	15670722	15752163	3337	6	1.90e-08	2.05e-06	1.18	up	682	525	296	235	0.04214	0.03718	0.01883	0.01561	0.03966	0.00248	0.01722	0.00161	3.79910	3.32181	1.65856	1.40094	3.56046	0.23864	1.52975	0.12881
GXT_12944245	AK048645	GXL_285178	Fam190a	232035	NC_000072	chr6	+	61323991	61761712	1519	7	4.22e-01	NA	-0.45	down	6	6	23	3	0.00074	0.00084	0.00237	0.00047	0.00079	0.00005	0.00142	0.00095	0.07343	0.08340	0.28312	0.03929	0.07841	0.00499	0.16120	0.12191
GXT_12944247	AK048569	GXL_88225	Ppp4r2	232314	NC_000072	chr6	+	100816457	100819917	3461	1	9.28e-01	9.75e-01	0.01	up	3419	2757	3164	3106	0.22093	0.20245	0.20546	0.21436	0.21169	0.00924	0.20991	0.00445	18.36327	16.81926	17.09347	17.85292	17.59126	0.77201	17.47320	0.37973
GXT_12944248	AK048439	GXL_200095	C130060K24Rik	243407	NC_000072	chr6	+	65331379	65408144	2862	6	8.37e-01	NA	0.09	up	1	3	1	2	0.00008	0.00027	0.00008	0.00017	0.00017	0.00010	0.00013	0.00004	0.00650	0.02213	0.00653	0.01390	0.01431	0.00782	0.01022	0.00368
GXT_12944249	AK048329	GXL_88214	9530026P05Rik	330385	NC_000072	chr6	+	92890576	93061743	995	3	5.43e-01	NA	0.34	up	7	8	5	4	0.00135	0.00175	0.00091	0.00095	0.00155	0.00020	0.00093	0.00002	0.13078	0.16976	0.09396	0.07997	0.15027	0.01949	0.08697	0.00700
GXT_12944250	AK048242	GXL_88229	Bhlhe40	20893	NC_000072	chr6	+	108610623	108616919	3113	5	7.48e-02	2.74e-01	-0.41	down	3246	1934	4327	2831	0.21549	0.14562	0.28859	0.20073	0.18055	0.03493	0.24466	0.04393	19.38304	13.11744	25.98982	18.09132	16.25024	3.13280	22.04057	3.94925
GXT_12944251	AK048054	GXL_199993	Zfp775	243372	NC_000072	chr6	+	48563179	48573226	4083	2	2.70e-01	5.66e-01	0.31	up	178	185	169	131	0.00961	0.01128	0.00889	0.00734	0.01044	0.00083	0.00812	0.00078	0.81039	0.95667	0.77393	0.63827	0.88353	0.07314	0.70610	0.06783
GXT_12944252	AK047847	GXL_125724	Nxph1	18231	NC_000072	chr6	+	8898958	9198981	2420	3	NA	NA	0	no	0	0	0	0	0.00000	0.00000	0.00000	0.00000	0.00000	0.00000	0.00000	0.00000	0.00000	0.00000	0.00000	0.00000	0.00000	0.00000	0.00000	0.00000
GXT_12944253	AK047733	GXL_88198	Grm7	108073	NC_000072	chr6	+	110595576	111157846	1429	5	NA	NA	0	no	0	0	0	0	0.00000	0.00000	0.00000	0.00000	0.00000	0.00000	0.00000	0.00000	0.00000	0.00000	0.00000	0.00000	0.00000	0.00000	0.00000	0.00000
GXT_12944254	AK047719	GXL_285610	Itpr1	16438	NC_000072	chr6	+	108163090	108319050	1392	13	5.64e-01	8.03e-01	0.11	up	510	415	476	401	0.05318	0.05152	0.05135	0.04699	0.05235	0.00083	0.04917	0.00218	6.81057	6.29478	6.39386	5.73079	6.55268	0.25789	6.06232	0.33154
GXT_12944255	AK047669	GXL_57135	Cdkn1b	12576	NC_000072	chr6	+	134870419	134872861	1882	2	3.85e-06	1.84e-04	-0.87	down	401	380	738	757	0.04470	0.04799	0.08073	0.08844	0.04634	0.00165	0.08458	0.00386	3.96075	4.26320	7.33216	8.00176	4.11198	0.15123	7.66696	0.33480
GXT_12944256	AK047663	GXL_88228	Slc6a1	232333	NC_000072	chr6	+	114232784	114262526	2275	13	9.51e-01	9.84e-01	0.03	up	17	71	59	33	0.00138	0.00596	0.00450	0.00239	0.00367	0.00229	0.00345	0.00105	0.13891	0.65894	0.48492	0.28856	0.39892	0.26001	0.38674	0.09818
GXT_12944257	AK047649	GXL_246526	Agbl3	76223	NC_000072	chr6	+	34730876	34751610	3264	7	5.21e-01	NA	0.34	up	14	31	19	14	0.00073	0.00186	0.00103	0.00091	0.00130	0.00057	0.00097	0.00006	0.07973	0.20053	0.10884	0.08533	0.14013	0.06040	0.09709	0.01176
GXT_12944258	AK047538	GXL_88163	Zxdc	80292	NC_000072	chr6	+	90319574	90353074	3630	10	4.36e-01	7.19e-01	-0.16	down	823	550	814	754	0.04460	0.03413	0.04502	0.04418	0.03936	0.00524	0.04460	0.00042	4.21450	3.19910	4.19289	4.13213	3.70680	0.50770	4.16251	0.03038
GXT_12944260	AK047304	GXL_285109	Adcyap1r1	11517	NC_000072	chr6	+	55410257	55448878	3093	15	4.22e-01	7.08e-01	0.31	up	70	87	54	72	0.00386	0.00534	0.00306	0.00444	0.00460	0.00074	0.00375	0.00069	0.42070	0.59390	0.32644	0.46309	0.50730	0.08660	0.39477	0.06832
GXT_12944262	AK047070	GXL_88265	Hrh1	15465	NC_000072	chr6	+	114353819	114432398	2817	3	4.58e-01	7.35e-01	-0.38	down	30	15	24	41	0.00227	0.00136	0.00192	0.00347	0.00181	0.00045	0.00269	0.00077	0.19796	0.11243	0.15930	0.28954	0.15519	0.04276	0.22442	0.06512
GXT_12944264	AK046713	GXL_88183	Il17re	57890	NC_000072	chr6	+	113408818	113420745	2593	15	8.44e-01	9.43e-01	-0.10	down	47	19	42	31	0.00324	0.00156	0.00299	0.00239	0.00240	0.00084	0.00269	0.00030	0.33694	0.15471	0.30286	0.23783	0.24583	0.09112	0.27035	0.03252
GXT_12944265	AK046707	GXL_57112	D6Wsu163e	28040	NC_000072	chr6	+	126889997	126925668	2171	14	1.16e-02	8.16e-02	-0.47	down	413	383	602	548	0.03240	0.03417	0.04737	0.04505	0.03328	0.00089	0.04621	0.00116	3.53625	3.72487	5.18480	5.02146	3.63056	0.09431	5.10313	0.08167
GXT_12944266	AK046676	GXL_57135	Cdkn1b	12576	NC_000072	chr6	+	134870685	134874325	3080	2	3.03e-06	1.52e-04	-0.85	down	507	483	911	953	0.03477	0.03744	0.06119	0.06857	0.03610	0.00133	0.06488	0.00369	3.05992	3.31107	5.53048	6.15533	3.18549	0.12557	5.84291	0.31243
GXT_12944268	AK046436	GXL_125596	Acn9	71238	NC_000072	chr6	+	6906004	6991770	3114	2	5.31e-01	7.84e-01	-0.16	down	186	179	217	205	0.01221	0.01370	0.01453	0.01465	0.01296	0.00075	0.01459	0.00006	1.11032	1.21369	1.30298	1.30962	1.16200	0.05168	1.30630	0.00332
GXT_12944271	AK046302	GXL_88183	Il17re	57890	NC_000072	chr6	+	113408478	113420745	2933	15	8.19e-01	9.32e-01	-0.11	down	47	19	42	32	0.00286	0.00138	0.00264	0.00220	0.00212	0.00074	0.00242	0.00022	0.29788	0.13678	0.26775	0.21704	0.21733	0.08055	0.24239	0.02535
GXT_12944272	AK046208	GXL_246511	Zfp398	272347	NC_000072	chr6	+	47785660	47793646	3656	2	7.17e-01	8.86e-01	0.17	up	42	27	26	34	0.00244	0.00169	0.00141	0.00189	0.00206	0.00037	0.00165	0.00024	0.21355	0.15593	0.13297	0.18500	0.18474	0.02881	0.15898	0.02601
GXT_12944273	AK046088	GXL_57154	Gm10069	791299	NC_000072	chr6	+	128388819	128423967	1982	3	4.58e-03	4.27e-02	-0.64	down	343	232	497	438	0.03742	0.02938	0.05525	0.05244	0.03340	0.00402	0.05385	0.00140	3.21694	2.47147	4.68865	4.39622	2.84421	0.37274	4.54243	0.14622
GXT_12944274	AK045994	GXL_88295	Hdac11	232232	NC_000072	chr6	+	91106798	91124682	2510	10	6.48e-01	8.50e-01	-0.09	down	457	417	484	473	0.03408	0.03575	0.03560	0.03685	0.03492	0.00083	0.03623	0.00063	3.38450	3.50779	3.60551	3.74884	3.44615	0.06164	3.67718	0.07167
GXT_12944276	AK045975	GXL_690609	Bicd1	12121	NC_000072	chr6	+	149357588	149506133	3867	9	3.86e-01	6.78e-01	-0.34	down	153	76	109	191	0.00775	0.00455	0.00604	0.01025	0.00615	0.00160	0.00814	0.00211	0.73548	0.41496	0.52705	0.98258	0.57522	0.16026	0.75482	0.22776
GXT_12944277	AK045929	GXL_57194	Ptpro	19277	NC_000072	chr6	+	137200840	137326941	2160	3	NA	NA	0	no	0	0	0	0	0.00000	0.00000	0.00000	0.00000	0.00000	0.00000	0.00000	0.00000	0.00000	0.00000	0.00000	0.00000	0.00000	0.00000	0.00000	0.00000
GXT_12944278	AK045903	GXL_246537	Lrguk	74354	NC_000072	chr6	+	33979450	33997377	966	5	5.51e-01	7.96e-01	-0.28	down	35	19	37	34	0.00698	0.00422	0.00699	0.00619	0.00560	0.00138	0.00659	0.00040	0.67351	0.41529	0.71618	0.70018	0.54440	0.12911	0.70818	0.00800
GXT_12944279	AK045838	GXL_57102	Aebp2	11569	NC_000072	chr6	+	140572705	140601228	2923	8	1.22e-01	3.66e-01	0.27	up	6010	5805	4599	5437	0.38931	0.42968	0.30122	0.37701	0.40949	0.02019	0.33911	0.03790	38.22065	41.93195	29.41914	37.00325	40.07630	1.85565	33.21120	3.79206
GXT_12944280	AK045809	GXL_199981	Polr1a	20019	NC_000072	chr6	+	71859063	71871414	1492	6	4.50e-01	7.29e-01	-0.14	down	787	799	870	934	0.08883	0.10363	0.09881	0.10862	0.09623	0.00740	0.10372	0.00490	9.80524	11.30706	10.90300	12.45339	10.55615	0.75091	11.67820	0.77520
GXT_12944281	AK090321	GXL_266	Htra1	56213	NC_000073	chr7	+	138122823	138129171	1184	6	5.91e-01	8.18e-01	0.27	up	1290	1945	1908	768	0.20128	0.34225	0.30096	0.12418	0.27176	0.07049	0.21257	0.08839	20.25305	34.68483	30.13159	12.90384	27.46894	7.21589	21.51771	8.61388
GXT_12944282	AK090320	GXL_266	Htra1	56213	NC_000073	chr7	+	138080002	138129171	1753	9	6.54e-01	8.53e-01	0.22	up	1752	2626	2702	1063	0.18244	0.30532	0.28270	0.11466	0.24388	0.06144	0.19868	0.08402	18.57824	31.62892	28.82032	12.06315	25.10358	6.52534	20.44174	8.37858
GXT_12944284	AK090240	GXL_409	Zfp771	244216	NC_000073	chr7	+	134388040	134398315	1230	3	3.64e-04	6.60e-03	-0.89	down	165	136	284	308	0.02672	0.02511	0.04567	0.05263	0.02592	0.00081	0.04915	0.00348	2.49363	2.33456	4.31726	4.98144	2.41410	0.07953	4.64935	0.33209
GXT_12944289	AK089805	GXL_261	Rnf40	233900	NC_000073	chr7	+	134732281	134746902	3868	20	1.93e-01	4.74e-01	-0.20	down	3661	3903	4612	4417	0.17352	0.20724	0.21737	0.22060	0.19038	0.01686	0.21898	0.00161	17.59405	21.30511	22.29453	22.71697	19.44958	1.85553	22.50575	0.21122
GXT_12944290	AK089457	GXL_153506	Zfp710	209225	NC_000073	chr7	+	87226487	87236716	2803	4	4.58e-02	2.01e-01	0.37	up	3988	2827	2485	2840	0.29941	0.23846	0.18663	0.22849	0.26894	0.03048	0.20756	0.02093	26.44749	21.29484	16.57673	20.15601	23.87116	2.57632	18.36637	1.78964
GXT_12944291	AK089370	GXL_36452	Klk1b1	16623	NC_000073	chr7	+	51222121	51226688	867	5	NA	NA	0	no	0	0	0	0	0.00000	0.00000	0.00000	0.00000	0.00000	0.00000	0.00000	0.00000	0.00000	0.00000	0.00000	0.00000	0.00000	0.00000	0.00000	0.00000
GXT_12944295	AK089167	GXL_405	Itgax	16411	NC_000073	chr7	+	135273065	135277608	1208	8	NA	NA	0	no	0	0	0	0	0.00000	0.00000	0.00000	0.00000	0.00000	0.00000	0.00000	0.00000	0.00000	0.00000	0.00000	0.00000	0.00000	0.00000	0.00000	0.00000
GXT_12944296	AK089115	GXL_43829	Syt9	60510	NC_000073	chr7	+	114514304	114692167	3814	7	1.55e-01	4.19e-01	-0.24	down	1129	1135	1532	1246	0.06146	0.06996	0.08347	0.07219	0.06571	0.00425	0.07783	0.00564	5.50257	6.28329	7.51058	6.49900	5.89293	0.39036	7.00479	0.50579
GXT_12944297	AK089109	GXL_255	Cdipt	52858	NC_000073	chr7	+	134119863	134124013	1876	6	8.44e-01	9.43e-01	0.03	up	2765	2533	3118	2238	0.29040	0.29838	0.32418	0.25390	0.29439	0.00399	0.28904	0.03514	27.39774	28.50847	31.07697	23.73213	27.95311	0.55537	27.40455	3.67242
GXT_12944302	AK088778	GXL_256385	Kcnn4	16534	NC_000073	chr7	+	25167179	25170225	850	4	1.35e-02	9.02e-02	-1.03	down	32	32	64	90	0.00749	0.00672	0.01458	0.01977	0.00711	0.00038	0.01717	0.00260	0.69982	0.79488	1.40785	2.10636	0.74735	0.04753	1.75711	0.34925
GXT_12944305	AK088715	GXL_473450	Mtmr10	233315	NC_000073	chr7	+	71432539	71448058	3093	5	6.33e-01	8.42e-01	-0.15	down	103	98	125	107	0.00500	0.00583	0.00678	0.00609	0.00541	0.00042	0.00643	0.00034	0.61903	0.66899	0.75566	0.68820	0.64401	0.02498	0.72193	0.03373
GXT_12944309	AK088635	GXL_43836	Ints4	101861	NC_000073	chr7	+	104629523	104644493	885	5	1.16e-01	3.55e-01	0.27	up	1039	943	818	863	0.19836	0.21131	0.15998	0.17868	0.20483	0.00647	0.16933	0.00935	21.82352	22.49780	17.28246	19.39889	22.16066	0.33714	18.34068	1.05822
GXT_12944313	AK088500	GXL_48639	Ap2a2	11772	NC_000073	chr7	+	148748147	148817600	3263	22	6.16e-01	8.33e-01	-0.08	down	8295	8919	10760	8238	0.43045	0.52614	0.55730	0.45098	0.47830	0.04785	0.50414	0.05316	47.25544	57.71261	61.65817	50.22433	52.48403	5.22858	55.94125	5.71692
GXT_12944315	AK088438	GXL_153465	Snrpa1	68981	NC_000073	chr7	+	73205448	73219464	1015	9	6.92e-01	8.73e-01	-0.05	down	5207	5059	5831	5182	0.75139	0.84725	0.85144	0.80235	0.79932	0.04793	0.82689	0.02454	95.36170	105.23743	107.41685	101.56422	100.29957	4.93787	104.49053	2.92631
GXT_12944317	AK088398	GXL_43738	Ctsc	13032	NC_000073	chr7	+	95458210	95458821	612	1	6.53e-02	2.51e-01	-0.61	down	209	228	506	225	0.07622	0.09437	0.18574	0.08777	0.08529	0.00907	0.13675	0.04898	6.34815	7.86602	15.45947	7.31376	7.10708	0.75893	11.38661	4.07285
GXT_12944318	AK088383	GXL_36454	Nkg7	72310	NC_000073	chr7	+	50692500	50693616	686	3	5.85e-01	NA	-0.12	down	0	0	2	0	0.00000	0.00000	0.00059	0.00000	0.00000	0.00000	0.00030	0.00030	0.00000	0.00000	0.05451	0.00000	0.00000	0.00000	0.02726	0.02726
GXT_12944320	AK088271	GXL_256401	Ercc1	13870	NC_000073	chr7	+	19930449	19941873	1053	10	4.93e-01	7.59e-01	-0.11	down	1268	1000	1337	1179	0.18532	0.16823	0.19661	0.18224	0.17678	0.00855	0.18943	0.00718	22.38429	20.05133	23.74097	22.27383	21.21781	1.16648	23.00740	0.73357
GXT_12944322	AK088177	GXL_36596	Zfp260	26466	NC_000073	chr7	+	30889396	30892045	2650	1	2.88e-02	1.49e-01	-0.42	down	683	541	802	881	0.05771	0.05197	0.06807	0.07943	0.05484	0.00287	0.07375	0.00568	4.79101	4.31045	5.65879	6.61362	4.55073	0.24028	6.13621	0.47742
GXT_12944323	AK088147	GXL_43665	Smpd1	20597	NC_000073	chr7	+	112702906	112706897	2374	6	6.10e-01	8.29e-01	0.11	up	535	524	605	408	0.04490	0.04980	0.05274	0.03677	0.04735	0.00245	0.04476	0.00799	4.18915	4.66039	4.76508	3.41892	4.42477	0.23562	4.09200	0.67308
GXT_12944329	AK088010	GXL_48601	Cd163l1	244233	NC_000073	chr7	+	147404180	147417035	3437	13	8.28e-01	NA	0.08	up	2	1	2	0	0.00013	0.00007	0.00013	0.00000	0.00010	0.00003	0.00006	0.00006	0.01082	0.00614	0.01088	0.00000	0.00848	0.00234	0.00544	0.00544
GXT_12944330	AK087981	GXL_401	Usp47	74996	NC_000073	chr7	+	119247935	119254898	1798	5	4.11e-01	6.99e-01	-0.14	down	1236	939	1375	1100	0.13293	0.11803	0.15103	0.12991	0.12548	0.00745	0.14047	0.01056	12.77854	11.02675	14.29909	12.17061	11.90264	0.87589	13.23485	1.06424
GXT_12944331	AK087912	GXL_443	Btbd16	330660	NC_000073	chr7	+	137917583	137933980	1111	7	6.49e-01	NA	0.16	up	2	1	0	1	0.00020	0.00023	0.00000	0.00022	0.00022	0.00001	0.00011	0.00011	0.03346	0.01900	0.00000	0.01791	0.02623	0.00723	0.00895	0.00895
GXT_12944332	AK087850	GXL_36681	Gm12758	100126229	NC_000073	chr7	+	35019396	35025226	4175	2	6.04e-01	8.25e-01	-0.08	down	1982	1689	2235	1772	0.10280	0.09977	0.11602	0.09874	0.10129	0.00152	0.10738	0.00864	8.82469	8.54171	10.00959	8.44339	8.68320	0.14149	9.22649	0.78310
GXT_12944333	AK087843	GXL_36524	Nlrp4a	243880	NC_000073	chr7	+	27220132	27260477	3575	11	5.78e-01	8.11e-01	0.30	up	149	138	10	147	0.00814	0.00876	0.00057	0.00857	0.00845	0.00031	0.00457	0.00400	0.77475	0.81503	0.05230	0.81800	0.79489	0.02014	0.43515	0.38285
GXT_12944334	AK087658	GXL_36615	Siglec5	233186	NC_000073	chr7	+	50606711	50614744	2477	9	4.37e-04	7.59e-03	1.09	up	159	160	70	74	0.01282	0.01456	0.00592	0.00637	0.01369	0.00087	0.00614	0.00022	1.19323	1.36385	0.52841	0.59431	1.27854	0.08531	0.56136	0.03295
GXT_12944335	AK087636	GXL_153623	Tmem143	70209	NC_000073	chr7	+	53152568	53172779	2369	7	4.69e-01	7.42e-01	0.12	up	927	912	868	867	0.07504	0.08247	0.07077	0.07339	0.07875	0.00372	0.07208	0.00131	7.27390	8.12833	6.85094	7.28054	7.70111	0.42721	7.06574	0.21480
GXT_12944337	AK087457	GXL_256278	Irf2bp1	272359	NC_000073	chr7	+	19589402	19592123	2722	1	8.86e-02	3.03e-01	-0.31	down	628	655	850	803	0.05113	0.06042	0.06938	0.06964	0.05578	0.00464	0.06951	0.00013	4.28868	5.08071	5.83884	5.86863	4.68469	0.39601	5.85374	0.01489
GXT_12944339	AK086984	GXL_36550	Tshz3	243931	NC_000073	chr7	+	37555092	37557268	2177	1	1.35e-01	3.88e-01	-0.73	down	30	13	44	41	0.00307	0.00152	0.00454	0.00446	0.00230	0.00077	0.00450	0.00004	0.25616	0.12608	0.37791	0.37466	0.19112	0.06504	0.37628	0.00163
GXT_12944340	AK086977	GXL_464348	Gm10622	100038588	NC_000073	chr7	+	74175797	74177939	2143	1	6.98e-01	NA	-0.06	down	0	0	1	0	0.00000	0.00000	0.00011	0.00000	0.00000	0.00000	0.00006	0.00006	0.00000	0.00000	0.00873	0.00000	0.00000	0.00000	0.00436	0.00436
GXT_12944341	AK086942	GXL_265	Vwa3a	233813	NC_000073	chr7	+	127883561	127949256	4372	33	5.19e-01	7.76e-01	-0.36	down	44	4	22	50	0.00179	0.00017	0.00086	0.00197	0.00098	0.00081	0.00142	0.00056	0.18708	0.01932	0.09409	0.22751	0.10320	0.08388	0.16080	0.06671
GXT_12944343	AK086765	GXL_286940	Kcnc1	16502	NC_000073	chr7	+	53687155	53688722	1568	1	2.80e-01	NA	-0.49	down	0	1	3	5	0.00000	0.00016	0.00041	0.00077	0.00008	0.00008	0.00059	0.00018	0.00000	0.01347	0.03577	0.06344	0.00673	0.00673	0.04960	0.01383
GXT_12944344	AK086701	GXL_43745	D930046H04Rik	319522	NC_000073	chr7	+	107767300	107768707	1408	1	6.03e-01	NA	0.28	up	9	3	5	2	0.00143	0.00054	0.00080	0.00034	0.00098	0.00045	0.00057	0.00023	0.11882	0.04499	0.06640	0.02826	0.08191	0.03691	0.04733	0.01907
GXT_12944345	AK086648	GXL_455	Gm16496	791408	NC_000073	chr7	+	131488066	131492234	4169	1	NA	NA	0	no	0	0	0	0	0.00000	0.00000	0.00000	0.00000	0.00000	0.00000	0.00000	0.00000	0.00000	0.00000	0.00000	0.00000	0.00000	0.00000	0.00000	0.00000
GXT_12944347	AK086594	GXL_43731	Stim1	20866	NC_000073	chr7	+	109416333	109536238	2504	3	2.58e-01	5.53e-01	-0.28	down	211	172	272	213	0.01619	0.01515	0.01946	0.01659	0.01567	0.00052	0.01802	0.00144	1.56639	1.45033	2.03109	1.69221	1.50836	0.05803	1.86165	0.16944
GXT_12944348	AK086471	GXL_252	D930031A20Rik	319423	NC_000073	chr7	+	133811472	133812665	1194	1	4.70e-01	NA	-0.40	down	9	7	10	17	0.00169	0.00149	0.00185	0.00341	0.00159	0.00010	0.00263	0.00078	0.14012	0.12378	0.15660	0.28324	0.13195	0.00817	0.21992	0.06332
GXT_12944350	AK086466	GXL_153549	D930030O05Rik	320387	NC_000073	chr7	+	75251581	75254500	2920	1	7.45e-01	NA	-0.13	down	0	2	1	3	0.00000	0.00017	0.00008	0.00025	0.00009	0.00009	0.00016	0.00009	0.00000	0.01446	0.00640	0.02044	0.00723	0.00723	0.01342	0.00702
GXT_12944351	AK086219	GXL_43653	D930014E17Rik	57373	NC_000073	chr7	+	116847219	116855477	787	6	1.28e-01	3.77e-01	0.29	up	598	604	553	455	0.12598	0.14139	0.11495	0.10298	0.13368	0.00770	0.10897	0.00598	14.12469	16.20443	13.13850	11.50128	15.16456	1.03987	12.31989	0.81861
GXT_12944352	AK086166	GXL_153473	D330012F22Rik	269952	NC_000073	chr7	+	87377779	87384983	2197	2	2.26e-02	1.28e-01	0.47	up	486	386	346	291	0.04761	0.04331	0.03462	0.03031	0.04546	0.00215	0.03247	0.00215	4.11205	3.70961	2.94470	2.63495	3.91083	0.20122	2.78982	0.15488
GXT_12944353	AK086158	GXL_153509	Tubgcp5	233276	NC_000073	chr7	+	63049561	63071934	1867	14	6.65e-01	8.59e-01	-0.08	down	694	750	871	718	0.06113	0.07178	0.07694	0.06686	0.06646	0.00532	0.07190	0.00504	6.90983	8.48181	8.72307	7.65050	7.69582	0.78599	8.18679	0.53628
GXT_12944354	AK086002	GXL_43910	AK086002	0	NC_000073	chr7	+	97334437	97336708	2272	1	1.99e-01	4.81e-01	-0.49	down	97	48	96	121	0.00958	0.00539	0.00949	0.01273	0.00749	0.00210	0.01111	0.00162	0.79363	0.44607	0.79006	1.05946	0.61985	0.17378	0.92476	0.13470
GXT_12944355	AK085906	GXL_36519	Hnrnpl	15388	NC_000073	chr7	+	29595959	29601955	2426	6	6.13e-01	8.31e-01	-0.06	down	13581	12381	14155	13792	0.95462	0.98950	1.00372	1.04366	0.97206	0.01744	1.02369	0.01997	104.06229	107.75478	109.09743	113.09564	105.90854	1.84624	111.09654	1.99911
GXT_12944358	AK085796	GXL_36541	Ankrd27	245886	NC_000073	chr7	+	36371269	36394108	1901	12	5.15e-02	2.16e-01	-0.32	down	1323	1142	1524	1646	0.10685	0.10635	0.12596	0.14296	0.10660	0.00025	0.13446	0.00850	12.93690	12.68398	14.98988	17.22492	12.81044	0.12646	16.10740	1.11752
GXT_12944359	AK085722	GXL_43798	LOC330599	330599	NC_000073	chr7	+	105325704	105334107	3843	3	6.53e-01	8.53e-01	0.16	up	83	71	81	59	0.00479	0.00462	0.00466	0.00365	0.00470	0.00009	0.00415	0.00051	0.40148	0.39009	0.39410	0.30542	0.39578	0.00570	0.34976	0.04434
GXT_12944360	AK085577	GXL_153473	D330012F22Rik	269952	NC_000073	chr7	+	87377774	87386947	4166	2	1.78e-02	1.09e-01	0.48	up	564	443	400	334	0.02929	0.02631	0.02116	0.01846	0.02780	0.00149	0.01981	0.00135	2.51659	2.24521	1.79530	1.59491	2.38090	0.13569	1.69511	0.10020
GXT_12944362	AK085509	GXL_153563	Nox4	50490	NC_000073	chr7	+	94395305	94544373	1861	18	7.23e-01	8.88e-01	0.15	up	62	61	79	34	0.00518	0.00547	0.00644	0.00282	0.00532	0.00015	0.00463	0.00181	0.61930	0.69208	0.79374	0.36345	0.65569	0.03639	0.57859	0.21515
GXT_12944363	AK085472	GXL_287247	Picalm	233489	NC_000073	chr7	+	97314100	97357434	2696	16	5.41e-01	7.90e-01	-0.08	down	7018	5952	7529	6580	0.46317	0.44461	0.49547	0.46006	0.45389	0.00928	0.47776	0.01770	48.38892	46.61382	52.21711	48.55293	47.50137	0.88755	50.38502	1.83209
GXT_12944367	AK085230	GXL_153502	Fam103a1	67148	NC_000073	chr7	+	88907842	88914310	1354	3	9.86e-01	9.96e-01	-0.00	down	1982	1555	1827	1801	0.28654	0.25827	0.26807	0.28283	0.27241	0.01414	0.27545	0.00738	27.21056	24.24841	25.22989	26.46089	25.72949	1.48108	25.84539	0.61550
GXT_12944368	AK084724	GXL_388	Tufm	233870	NC_000073	chr7	+	133630888	133634236	1626	11	3.55e-02	1.71e-01	0.30	up	5950	5937	5187	4783	0.63152	0.71749	0.55629	0.54350	0.67450	0.04298	0.54990	0.00639	68.02192	77.09356	59.64735	58.51797	72.55774	4.53582	59.08266	0.56469
GXT_12944369	AK084531	GXL_153473	D330012F22Rik	269952	NC_000073	chr7	+	87377794	87385891	3090	2	2.83e-02	1.47e-01	0.45	up	520	405	371	316	0.03630	0.03236	0.02642	0.02349	0.03433	0.00197	0.02495	0.00146	3.12822	2.76738	2.24497	2.03441	2.94780	0.18042	2.13969	0.10528
GXT_12944371	AK084063	GXL_690690	Nav2	78286	NC_000073	chr7	+	56214467	56708328	1969	8	9.63e-02	3.19e-01	-0.56	down	497	230	411	709	0.04741	0.02497	0.03868	0.07208	0.03619	0.01122	0.05538	0.01670	4.69206	2.46634	3.90294	7.16325	3.57920	1.11286	5.53309	1.63015
GXT_12944374	AK083921	GXL_43690	Ctr9	22083	NC_000073	chr7	+	118172506	118189946	2010	14	9.37e-01	9.79e-01	-0.01	down	1987	2134	2451	1874	0.16725	0.20405	0.21086	0.17360	0.18565	0.01840	0.19223	0.01863	18.37614	22.41661	22.80041	18.54740	20.39637	2.02023	20.67390	2.12650
GXT_12944376	AK083802	GXL_256328	Zfp180	210135	NC_000073	chr7	+	24866943	24892717	3690	3	3.35e-01	6.32e-01	-0.14	down	1639	1399	1827	1623	0.09718	0.09398	0.10847	0.10292	0.09558	0.00160	0.10569	0.00277	8.25667	8.00503	9.25780	8.74987	8.13085	0.12582	9.00383	0.25396
GXT_12944377	AK083449	GXL_48609	Inpp5a	212111	NC_000073	chr7	+	146575009	146765544	2767	16	9.52e-01	9.84e-01	-0.01	down	1806	1808	2249	1538	0.11160	0.12360	0.13887	0.09894	0.11760	0.00600	0.11890	0.01996	12.13280	13.79624	15.19763	11.05749	12.96452	0.83172	13.12756	2.07007
GXT_12944380	AK083340	GXL_330	Plekha1	101476	NC_000073	chr7	+	138009412	138054997	1716	13	1.26e-04	2.92e-03	-0.83	down	2185	1609	2952	4032	0.21894	0.18427	0.29453	0.43116	0.20160	0.01734	0.36284	0.06831	23.66936	19.79750	32.16581	46.74258	21.73343	1.93593	39.45419	7.28838
GXT_12944381	AK083330	GXL_153611	Ngrn	83485	NC_000073	chr7	+	87406106	87410260	1709	2	7.58e-01	9.04e-01	-0.05	down	1483	1314	1585	1390	0.18353	0.18156	0.19420	0.18366	0.18255	0.00098	0.18893	0.00527	16.13064	16.23398	17.34134	16.18014	16.18231	0.05167	16.76074	0.58060
GXT_12944382	AK083262	GXL_43644	Rab6	19346	NC_000073	chr7	+	107756277	107790149	3404	8	7.55e-01	9.03e-01	0.04	up	6775	5751	6302	6182	0.38747	0.37800	0.36141	0.38008	0.38273	0.00473	0.37074	0.00933	36.99748	35.67183	34.61659	36.12841	36.33465	0.66283	35.37250	0.75591
GXT_12944384	AK083143	GXL_36453	Zfp719	210105	NC_000073	chr7	+	50835016	50848605	4458	4	4.54e-01	7.32e-01	0.17	up	695	453	500	534	0.03393	0.02512	0.02444	0.02757	0.02953	0.00441	0.02601	0.00157	2.89799	2.14551	2.09713	2.38293	2.52175	0.37624	2.24003	0.14290
GXT_12944385	AK083132	GXL_153525	Tm6sf1	107769	NC_000073	chr7	+	89003887	89028957	2226	10	8.29e-04	1.23e-02	1.11	up	148	167	62	77	0.01237	0.01493	0.00522	0.00677	0.01365	0.00128	0.00600	0.00078	1.23592	1.58403	0.52079	0.68814	1.40997	0.17406	0.60447	0.08367
GXT_12944386	AK083107	GXL_153533	Gabrb3	14402	NC_000073	chr7	+	64845888	65081566	2910	9	9.41e-01	9.80e-01	-0.02	down	379	308	318	392	0.02453	0.02350	0.02129	0.02772	0.02402	0.00051	0.02450	0.00322	2.42102	2.23475	2.04329	2.67980	2.32789	0.09313	2.36155	0.31826
GXT_12944387	AK082981	GXL_36599	Zfp788	67607	NC_000073	chr7	+	48888901	48906248	3177	6	6.69e-01	8.61e-01	-0.08	down	452	359	459	425	0.02923	0.02642	0.03019	0.03012	0.02782	0.00140	0.03016	0.00004	2.64468	2.38588	2.70141	2.66122	2.51528	0.12940	2.68132	0.02009
GXT_12944394	AK082835	GXL_306	Dock1	330662	NC_000073	chr7	+	141862375	141938610	976	10	5.46e-02	2.24e-01	-0.46	down	351	266	394	483	0.05352	0.04692	0.05776	0.07786	0.05022	0.00330	0.06781	0.01005	6.68513	5.75444	7.54817	9.84480	6.21978	0.46535	8.69648	1.14831
GXT_12944397	AK082761	GXL_256289	Ercc2	13871	NC_000073	chr7	+	19967388	19981039	3545	23	4.87e-02	2.09e-01	-0.28	down	1706	1481	2054	1941	0.08254	0.08102	0.10045	0.09912	0.08178	0.00076	0.09978	0.00066	8.94572	8.82085	10.83377	10.89228	8.88329	0.06243	10.86303	0.02926
GXT_12944402	AK082204	GXL_36713	AK082204	0	NC_000073	chr7	+	30835986	30837246	1261	1	7.77e-01	NA	-0.14	down	2	2	1	5	0.00021	0.00021	0.00018	0.00090	0.00021	0.00000	0.00054	0.00036	0.02948	0.03349	0.01483	0.07888	0.03148	0.00200	0.04686	0.03203
GXT_12944403	AK082126	GXL_153438	Luzp2	233271	NC_000073	chr7	+	62090868	62505459	1915	10	9.97e-01	NA	0.00	up	1	0	1	0	0.00012	0.00000	0.00012	0.00000	0.00006	0.00006	0.00006	0.00006	0.00971	0.00000	0.00976	0.00000	0.00485	0.00485	0.00488	0.00488
GXT_12944404	AK082114	GXL_401	Usp47	74996	NC_000073	chr7	+	119167059	119221234	4441	10	4.12e-01	7.00e-01	-0.14	down	995	828	1168	911	0.03751	0.03536	0.04396	0.03586	0.03644	0.00107	0.03991	0.00405	4.16481	3.93660	4.91765	4.08082	4.05070	0.11411	4.49924	0.41841
GXT_12944405	AK081765	GXL_1199300	Srcap	100043597	NC_000073	chr7	+	134702900	134708780	3054	3	9.90e-01	9.97e-01	-0.00	down	2807	2076	2628	2378	0.20310	0.17102	0.19169	0.18379	0.18706	0.01604	0.18774	0.00395	17.08543	14.35258	16.08984	15.49003	15.71900	1.36642	15.78993	0.29990
GXT_12944406	AK081635	GXL_287172	Adamtsl3	269959	NC_000073	chr7	+	89722310	89762956	4282	10	3.02e-01	NA	0.56	up	5	10	1	4	0.00025	0.00059	0.00005	0.00022	0.00042	0.00017	0.00014	0.00009	0.02171	0.04931	0.00437	0.01858	0.03551	0.01380	0.01147	0.00710
GXT_12944411	AK081261	GXL_690733	Rbbp6	19647	NC_000073	chr7	+	130114214	130123107	1546	3	1.48e-01	4.08e-01	-0.27	down	544	445	629	597	0.06413	0.06326	0.07454	0.07512	0.06370	0.00044	0.07483	0.00029	6.54097	6.07746	7.60741	7.68200	6.30922	0.23175	7.64471	0.03730
GXT_12944413	AK081054	GXL_256291	Tmem145	330485	NC_000073	chr7	+	26091127	26101214	2298	15	6.42e-02	2.48e-01	-1.00	down	312	80	478	669	0.02401	0.00713	0.03569	0.05297	0.01557	0.00844	0.04433	0.00864	2.52381	0.73504	3.88932	5.79143	1.62943	0.89438	4.84037	0.95105
GXT_12944414	AK081039	GXL_153631	Pcsk6	18553	NC_000073	chr7	+	73183880	73195272	1815	4	1.45e-02	9.47e-02	0.61	up	736	842	660	397	0.08332	0.10785	0.07577	0.04729	0.09559	0.01226	0.06153	0.01424	7.53796	9.79506	6.79928	4.35134	8.66651	1.12855	5.57531	1.22397
GXT_12944415	AK080915	GXL_924068	Eef2k	13631	NC_000073	chr7	+	127987114	128047508	3040	18	5.48e-01	7.94e-01	0.17	up	1542	864	855	1283	0.08714	0.05376	0.04787	0.07458	0.07045	0.01669	0.06123	0.01335	9.42895	6.00084	5.25882	8.39581	7.71490	1.71406	6.82732	1.56850
GXT_12944416	AK080825	GXL_272	B230325K18Rik	319527	NC_000073	chr7	+	135126593	135129215	2623	1	6.17e-01	8.33e-01	-0.20	down	48	47	58	57	0.00411	0.00449	0.00490	0.00517	0.00430	0.00019	0.00503	0.00014	0.34017	0.37833	0.41345	0.43230	0.35925	0.01908	0.42288	0.00943
GXT_12944417	AK080807	GXL_153480	Ube3a	22215	NC_000073	chr7	+	66560195	66561596	1402	1	4.38e-02	1.95e-01	-0.39	down	574	457	672	719	0.09168	0.08297	0.10771	0.12267	0.08732	0.00435	0.11519	0.00748	7.61055	6.88240	8.96224	10.20212	7.24648	0.36408	9.58218	0.61994
GXT_12944418	AK080712	GXL_153572	4833418N17Rik	73907	NC_000073	chr7	+	89136888	89139245	2358	1	NA	NA	0	no	0	0	0	0	0.00000	0.00000	0.00000	0.00000	0.00000	0.00000	0.00000	0.00000	0.00000	0.00000	0.00000	0.00000	0.00000	0.00000	0.00000	0.00000
GXT_12944419	AK080658	GXL_153493	Siglech	233274	NC_000073	chr7	+	63023554	63028846	1655	4	NA	NA	0	no	0	0	0	0	0.00000	0.00000	0.00000	0.00000	0.00000	0.00000	0.00000	0.00000	0.00000	0.00000	0.00000	0.00000	0.00000	0.00000	0.00000	0.00000
GXT_12944420	AK080517	GXL_256404	Zfp428	232969	NC_000073	chr7	+	25292149	25300683	1143	3	5.82e-01	8.13e-01	0.11	up	1519	1507	1255	1608	0.26936	0.30491	0.22366	0.30169	0.28714	0.01778	0.26267	0.03902	24.70381	27.83804	20.53019	27.98654	26.27092	1.56711	24.25837	3.72818
GXT_12944421	AK080302	GXL_1199300	Srcap	100043597	NC_000073	chr7	+	134703367	134704646	1280	1	6.27e-01	8.39e-01	0.08	up	1700	1247	1492	1355	0.29477	0.24587	0.25984	0.25053	0.27032	0.02445	0.25518	0.00466	24.68831	20.56971	21.79487	21.05905	22.62901	2.05930	21.42696	0.36791
GXT_12944423	AK080192	GXL_48650	Ric8	101489	NC_000073	chr7	+	148043354	148048752	2031	10	5.77e-01	8.11e-01	-0.08	down	1431	1242	1564	1355	0.12941	0.12768	0.14214	0.13070	0.12854	0.00087	0.13642	0.00572	13.09731	12.91170	14.39867	13.27207	13.00450	0.09281	13.83537	0.56330
GXT_12944424	AK080060	GXL_1199202	Stard5	170460	NC_000073	chr7	+	90780511	90789442	1045	6	7.27e-01	8.90e-01	0.09	up	279	204	264	201	0.04480	0.03865	0.04385	0.03622	0.04172	0.00308	0.04004	0.00381	4.96295	4.12179	4.72371	3.82639	4.54237	0.42058	4.27505	0.44866
GXT_12944425	AK079819	GXL_153502	Fam103a1	67148	NC_000073	chr7	+	88908169	88914366	1391	3	9.75e-01	9.92e-01	0.00	up	1851	1472	1711	1681	0.26460	0.24130	0.24812	0.26180	0.25295	0.01165	0.25496	0.00684	24.73613	22.34356	22.99950	24.04086	23.53984	1.19628	23.52018	0.52068
GXT_12944428	AK079680	GXL_350	Phkg2	68961	NC_000073	chr7	+	134716854	134722135	1426	3	5.54e-01	7.98e-01	-0.12	down	370	320	418	357	0.04936	0.04728	0.05491	0.05072	0.04832	0.00104	0.05282	0.00209	4.82319	4.73808	5.48090	4.98033	4.78064	0.04256	5.23062	0.25028
GXT_12944429	AK079661	GXL_256424	Pnmal1	71691	NC_000073	chr7	+	17545028	17546309	965	2	9.41e-01	NA	-0.04	down	3	6	2	8	0.00070	0.00106	0.00047	0.00193	0.00088	0.00018	0.00120	0.00073	0.05779	0.13128	0.03875	0.16492	0.09454	0.03674	0.10184	0.06309
GXT_12944430	AK079226	GXL_255	Cdipt	52858	NC_000073	chr7	+	134119952	134124013	1787	6	8.38e-01	9.40e-01	0.04	up	2720	2495	3066	2201	0.29921	0.30782	0.33385	0.26158	0.30351	0.00431	0.29771	0.03614	28.29416	29.47933	32.08064	24.50219	28.88675	0.59258	28.29142	3.78923
GXT_12944431	AK079129	GXL_690733	Rbbp6	19647	NC_000073	chr7	+	130144351	130146069	1719	1	1.31e-01	3.81e-01	-0.23	down	2152	1655	2361	2229	0.27877	0.24378	0.30760	0.30824	0.26128	0.01750	0.30792	0.00032	23.27120	20.32796	25.68121	25.79548	21.79958	1.47162	25.73835	0.05714
GXT_12944432	AK079029	GXL_153443	AK079029	0	NC_000073	chr7	+	56725082	56727080	1999	1	9.10e-01	NA	-0.05	down	1	3	3	2	0.00011	0.00038	0.00033	0.00024	0.00024	0.00014	0.00028	0.00004	0.00930	0.03169	0.02806	0.01990	0.02049	0.01120	0.02398	0.00408
GXT_12944433	AK078990	GXL_287507	Ubfd1	28018	NC_000073	chr7	+	129224792	129225706	915	1	2.22e-01	5.11e-01	0.20	up	1004	822	845	780	0.24491	0.22813	0.20715	0.20309	0.23652	0.00839	0.20512	0.00203	20.39694	18.96803	17.26756	16.95832	19.68248	0.71446	17.11294	0.15462
GXT_12944434	AK078899	GXL_306	Dock1	330662	NC_000073	chr7	+	142358873	142365329	1416	3	2.12e-02	1.22e-01	-0.54	down	485	382	562	744	0.06959	0.06213	0.08019	0.11167	0.06586	0.00373	0.09593	0.01574	6.36694	5.69602	7.42110	10.45247	6.03148	0.33546	8.93679	1.51568
GXT_12944435	AK078811	GXL_385	Tmem159	233806	NC_000073	chr7	+	127245890	127264433	1394	5	6.03e-01	8.25e-01	-0.13	down	436	349	543	346	0.06012	0.05676	0.07484	0.05097	0.05844	0.00168	0.06291	0.01194	5.81402	5.28609	7.28337	4.93768	5.55006	0.26397	6.11052	1.17284
GXT_12944437	AK078520	GXL_292	Zfp646	233905	NC_000073	chr7	+	135021492	135029507	4509	3	8.25e-01	9.35e-01	0.03	up	2579	2028	2393	2222	0.12679	0.11303	0.11768	0.11687	0.11991	0.00688	0.11728	0.00041	10.63221	9.49641	9.92334	9.80332	10.06431	0.56790	9.86333	0.06001
GXT_12944438	AK078509	GXL_287330	Rnf121	75212	NC_000073	chr7	-	109167658	109213607	2177	9	8.63e-01	9.50e-01	0.03	up	975	980	1059	921	0.08417	0.09553	0.09132	0.08348	0.08985	0.00568	0.08740	0.00392	8.32528	9.50472	9.09563	8.41609	8.91500	0.58972	8.75586	0.33977
GXT_12944441	AK078204	GXL_256357	4732471J01Rik	654804	NC_000073	chr7	+	26161842	26170753	989	7	9.97e-01	9.99e-01	-0.00	down	33	24	24	34	0.00513	0.00436	0.00472	0.00590	0.00475	0.00038	0.00531	0.00059	0.62025	0.51237	0.45374	0.68390	0.56631	0.05394	0.56882	0.11508
GXT_12944443	AK078137	GXL_153483	Grm5	108071	NC_000073	chr7	+	95264711	95280164	1762	2	6.77e-01	NA	0.07	up	0	1	0	0	0.00000	0.00014	0.00000	0.00000	0.00007	0.00007	0.00000	0.00000	0.00000	0.01198	0.00000	0.00000	0.00599	0.00599	0.00000	0.00000
GXT_12944447	AK077662	GXL_48667	Athl1	212974	NC_000073	chr7	+	148127480	148133557	2975	14	1.37e-01	3.92e-01	-0.42	down	606	375	534	811	0.03723	0.02619	0.03282	0.05282	0.03171	0.00552	0.04282	0.01000	3.78650	2.66144	3.35621	5.42305	3.22397	0.56253	4.38963	1.03342
GXT_12944449	AK077585	GXL_338	Pstk	214580	NC_000073	chr7	+	138514660	138531350	1116	6	5.97e-01	8.21e-01	-0.08	down	994	940	1122	996	0.15458	0.17078	0.18012	0.16827	0.16268	0.00810	0.17419	0.00592	16.55673	17.78424	18.79854	17.75434	17.17048	0.61375	18.27644	0.52210
GXT_12944452	AK077369	GXL_36555	2310022A10Rik	66367	NC_000073	chr7	+	28345495	28366640	1398	9	5.21e-01	7.77e-01	-0.10	down	1505	1323	1559	1551	0.18950	0.19085	0.19647	0.21232	0.19017	0.00067	0.20439	0.00793	20.01160	19.98133	20.85136	22.07059	19.99647	0.01514	21.46097	0.60961
GXT_12944453	AK077368	GXL_285	Parva	57342	NC_000073	chr7	+	119571019	119733143	2222	14	3.16e-02	1.58e-01	-0.70	down	542	433	1257	480	0.04035	0.03667	0.09352	0.03769	0.03851	0.00184	0.06560	0.02792	4.53427	4.11448	10.57759	4.29741	4.32437	0.20989	7.43750	3.14009
GXT_12944454	AK077328	GXL_1199202	Stard5	170460	NC_000073	chr7	+	90780510	90790828	2432	6	8.37e-01	9.40e-01	0.04	up	395	326	387	332	0.02988	0.02929	0.03019	0.02837	0.02959	0.00030	0.02928	0.00091	3.01916	2.83026	2.97538	2.71571	2.92471	0.09445	2.84554	0.12983
GXT_12944457	AK077105	GXL_153568	4933405O20Rik	243996	NC_000073	chr7	+	57854560	57855898	1339	1	6.98e-01	NA	-0.06	down	0	0	1	0	0.00000	0.00000	0.00017	0.00000	0.00000	0.00000	0.00009	0.00009	0.00000	0.00000	0.01396	0.00000	0.00000	0.00000	0.00698	0.00698
GXT_12944458	AK076974	GXL_255	Cdipt	52858	NC_000073	chr7	+	134119428	134123676	1974	6	8.68e-01	9.52e-01	0.03	up	2347	2191	2703	1902	0.22870	0.23961	0.26082	0.20071	0.23416	0.00546	0.23076	0.03005	22.10133	23.43510	25.60320	19.16782	22.76821	0.66688	22.38551	3.21769
GXT_12944459	AK076952	GXL_153676	Gm9999	629141	NC_000073	chr7	+	54238985	54243162	448	4	4.10e-01	NA	-0.26	down	0	0	1	2	0.00000	0.00000	0.00050	0.00054	0.00000	0.00000	0.00052	0.00002	0.00000	0.00000	0.04174	0.08881	0.00000	0.00000	0.06527	0.02354
GXT_12944461	AK076773	GXL_153454	Mesdc2	67943	NC_000073	chr7	+	91040776	91047510	1694	3	3.49e-01	6.45e-01	0.16	up	4188	4624	4460	3728	0.52267	0.65424	0.55815	0.49573	0.58845	0.06579	0.52694	0.03121	45.95637	57.63364	49.22853	43.77961	51.79501	5.83864	46.50407	2.72446
GXT_12944462	AK076760	GXL_153454	Mesdc2	67943	NC_000073	chr7	+	91040772	91047690	1878	3	3.46e-01	6.43e-01	0.16	up	4410	4879	4712	3911	0.49795	0.62455	0.53365	0.47048	0.56125	0.06330	0.50206	0.03158	43.65113	54.85381	46.91429	41.42873	49.25247	5.60134	44.17151	2.74278
GXT_12944463	AK076738	GXL_256	Dctn5	59288	NC_000073	chr7	+	129276555	129292484	1458	6	4.27e-01	7.12e-01	-0.13	down	1799	1366	1817	1725	0.23727	0.20154	0.23857	0.23895	0.21941	0.01787	0.23876	0.00019	22.93644	19.78175	23.30198	23.53645	21.35909	1.57735	23.41922	0.11723
GXT_12944464	AK076666	GXL_278	Abca15	320631	NC_000073	chr7	+	127472192	127476428	557	3	NA	NA	0	no	0	0	0	0	0.00000	0.00000	0.00000	0.00000	0.00000	0.00000	0.00000	0.00000	0.00000	0.00000	0.00000	0.00000	0.00000	0.00000	0.00000	0.00000
GXT_12944467	AK076157	GXL_153435	Myod1	17927	NC_000073	chr7	+	53631844	53634462	1854	3	1.44e-01	NA	0.71	up	9	3	1	0	0.00106	0.00040	0.00012	0.00000	0.00073	0.00033	0.00006	0.00006	0.09024	0.03417	0.01009	0.00000	0.06220	0.02804	0.00505	0.00505
GXT_12944469	AK076025	GXL_153484	Ndn	17984	NC_000073	chr7	+	69493208	69494808	1601	1	9.69e-01	9.90e-01	-0.01	down	394	446	435	439	0.05484	0.07043	0.06071	0.06541	0.06263	0.00780	0.06306	0.00235	4.57464	5.88187	5.08035	5.45485	5.22826	0.65361	5.26760	0.18725
GXT_12944472	AK075857	GXL_388	Tufm	233870	NC_000073	chr7	+	133630946	133634244	1611	10	4.17e-02	1.89e-01	0.29	up	5958	5961	5238	4819	0.63876	0.72799	0.56867	0.55393	0.68338	0.04462	0.56130	0.00737	68.74758	78.12592	60.79465	59.50737	73.43675	4.68917	60.15101	0.64364
GXT_12944473	AK075832	GXL_48625	Syt8	55925	NC_000073	chr7	+	149620882	149626301	1503	9	6.07e-01	NA	-0.28	down	5	2	6	6	0.00069	0.00034	0.00086	0.00064	0.00052	0.00017	0.00075	0.00011	0.06184	0.02810	0.07464	0.07941	0.04497	0.01687	0.07702	0.00238
GXT_12944476	AK075735	GXL_153484	Ndn	17984	NC_000073	chr7	+	69493217	69494811	1595	1	9.81e-01	9.94e-01	-0.01	down	395	446	435	438	0.05518	0.07069	0.06095	0.06551	0.06294	0.00776	0.06323	0.00228	4.60351	5.90399	5.09946	5.46289	5.25375	0.65024	5.28117	0.18172
GXT_12944477	AK075729	GXL_153484	Ndn	17984	NC_000073	chr7	+	69493206	69494811	1606	1	9.75e-01	9.92e-01	-0.01	down	396	446	436	439	0.05495	0.07021	0.06066	0.06521	0.06258	0.00763	0.06294	0.00228	4.58355	5.86355	5.07617	5.43786	5.22355	0.64000	5.25701	0.18084
GXT_12944478	AK075722	GXL_1199293	Kctd13	233877	NC_000073	chr7	+	134072393	134089123	1654	6	3.05e-01	6.02e-01	0.23	up	495	525	528	369	0.05765	0.07047	0.06185	0.04512	0.06406	0.00641	0.05349	0.00837	5.56317	6.70186	5.96889	4.43813	6.13251	0.56935	5.20351	0.76538
GXT_12944479	AK075602	GXL_309	Bckdk	12041	NC_000073	chr7	+	135047662	135052134	1738	12	6.24e-02	2.44e-01	-0.26	down	2462	2322	3033	2890	0.23259	0.25121	0.29264	0.29531	0.24190	0.00931	0.29397	0.00134	26.33242	28.20876	32.63007	33.07939	27.27059	0.93817	32.85473	0.22466
GXT_12944481	AK054492	GXL_287150	5730590G19Rik	77011	NC_000073	chr7	+	86805133	86838819	3655	20	8.70e-08	7.52e-06	0.94	up	10114	7231	5219	3931	0.49232	0.40707	0.25434	0.20652	0.44969	0.04262	0.23043	0.02391	51.43847	41.77174	26.69902	21.39563	46.60511	4.83337	24.04733	2.65170
GXT_12944482	AK054458	GXL_1199319	E330027M22Rik	100038419	NC_000073	chr7	+	149473972	149476323	2352	1	8.99e-01	NA	-0.05	down	2	1	4	0	0.00019	0.00011	0.00038	0.00000	0.00015	0.00004	0.00019	0.00019	0.01581	0.00898	0.03180	0.00000	0.01239	0.00342	0.01590	0.01590
GXT_12944484	AK054253	GXL_43702	Rab38	72433	NC_000073	chr7	+	95578783	95640082	1577	3	7.86e-02	2.82e-01	0.79	up	67	64	49	20	0.00882	0.00998	0.00624	0.00304	0.00940	0.00058	0.00464	0.00160	0.78976	0.85688	0.58098	0.25229	0.82332	0.03356	0.41664	0.16435
GXT_12944485	AK054060	GXL_43845	Ucp2	22228	NC_000073	chr7	+	107641867	107650682	3641	9	3.49e-02	1.69e-01	-0.56	down	3007	4572	4994	6834	0.15029	0.25691	0.24776	0.36310	0.20360	0.05331	0.30543	0.05767	15.35201	26.51289	25.64622	37.33909	20.93245	5.58044	31.49265	5.84643
GXT_12944486	AK053879	GXL_330	Plekha1	101476	NC_000073	chr7	+	138009399	138038255	2941	5	1.94e-02	1.15e-01	-0.54	down	547	392	624	785	0.03143	0.02424	0.03338	0.04504	0.02783	0.00359	0.03921	0.00583	3.45736	2.81425	3.96721	5.30987	3.13580	0.32156	4.63854	0.67133
GXT_12944487	AK053744	GXL_256410	Zfp574	232976	NC_000073	chr7	+	25862284	25867499	3068	2	3.00e-01	5.97e-01	0.15	up	1600	1393	1400	1357	0.11504	0.11333	0.10133	0.10416	0.11419	0.00086	0.10275	0.00141	9.69431	9.58666	8.53234	8.79901	9.64048	0.05382	8.66568	0.13333
GXT_12944488	AK053743	GXL_36474	2410002F23Rik	668661	NC_000073	chr7	+	51502157	51504122	1966	1	6.37e-02	2.47e-01	-0.37	down	806	671	888	1080	0.08212	0.08039	0.09232	0.11568	0.08125	0.00086	0.10400	0.01168	7.62086	7.20627	8.44549	10.92823	7.41357	0.20730	9.68686	1.24137
GXT_12944489	AK053498	GXL_43687	Ipo7	233726	NC_000073	chr7	+	117161793	117188194	1427	12	7.51e-01	9.01e-01	0.04	up	4711	4198	4511	4379	0.53132	0.53847	0.51167	0.53424	0.53490	0.00357	0.52296	0.01129	61.36794	62.11408	59.10773	61.04644	61.74101	0.37307	60.07708	0.96936
GXT_12944490	AK053307	GXL_43786	Cckbr	12426	NC_000073	chr7	+	112574469	112584852	2348	5	5.04e-01	NA	0.34	up	21	29	17	20	0.00188	0.00279	0.00132	0.00173	0.00233	0.00046	0.00152	0.00020	0.16625	0.26078	0.13538	0.16945	0.21352	0.04727	0.15241	0.01703
GXT_12944491	AK053292	GXL_36610	Fbxo27	233040	NC_000073	chr7	+	29477868	29484353	1942	6	2.96e-01	5.94e-01	-0.24	down	279	232	296	328	0.02915	0.02674	0.03086	0.03569	0.02794	0.00120	0.03327	0.00242	2.67059	2.52238	2.84995	3.35996	2.59648	0.07410	3.10495	0.25501
GXT_12944492	AK052774	GXL_256308	Opa3	403187	NC_000073	chr7	+	19813732	19831985	2085	2	2.94e-04	5.63e-03	-0.63	down	643	508	955	891	0.06706	0.06043	0.10013	0.09996	0.06374	0.00331	0.10004	0.00009	5.73268	5.14434	8.56432	8.50122	5.43851	0.29417	8.53277	0.03155
GXT_12944493	AK052739	GXL_377	AI467606	101602	NC_000073	chr7	+	134234950	134237563	1918	2	6.95e-01	8.75e-01	-0.12	down	211	195	170	284	0.02431	0.02518	0.01928	0.03373	0.02474	0.00044	0.02651	0.00723	2.04497	2.14663	1.65728	2.94564	2.09580	0.05083	2.30146	0.64418
GXT_12944495	AK052528	GXL_464485	D430042O09Rik	233865	NC_000073	chr7	+	132929769	133005510	3736	15	2.64e-03	2.88e-02	-0.63	down	277	256	474	394	0.01384	0.01480	0.02352	0.02090	0.01432	0.00048	0.02221	0.00131	1.37824	1.44679	2.37229	2.09797	1.41251	0.03428	2.23513	0.13716
GXT_12944496	AK052492	GXL_464485	D430042O09Rik	233865	NC_000073	chr7	+	132973181	133018305	4183	15	5.58e-03	4.91e-02	-0.57	down	333	334	565	471	0.01520	0.01693	0.02523	0.02231	0.01606	0.00087	0.02377	0.00146	1.47982	1.68589	2.52555	2.23997	1.58286	0.10303	2.38276	0.14279
GXT_12944497	AK052433	GXL_153462	Agbl1	244071	NC_000073	chr7	+	83555948	83845009	3452	13	NA	NA	0	no	0	0	0	0	0.00000	0.00000	0.00000	0.00000	0.00000	0.00000	0.00000	0.00000	0.00000	0.00000	0.00000	0.00000	0.00000	0.00000	0.00000	0.00000
GXT_12944498	AK052387	GXL_260	2700050L05Rik	214764	NC_000073	chr7	+	140829376	140842728	1428	11	6.94e-01	8.74e-01	0.07	up	632	599	639	569	0.07162	0.08025	0.07374	0.07004	0.07594	0.00431	0.07189	0.00185	8.22700	8.85666	8.36697	7.92672	8.54183	0.31483	8.14684	0.22013
GXT_12944499	AK052350	GXL_287497	BC030336	233812	NC_000073	chr7	+	127821283	127874762	1087	3	2.32e-01	5.23e-01	-0.30	down	190	160	242	206	0.03582	0.03434	0.04633	0.04180	0.03508	0.00074	0.04407	0.00227	3.24920	3.10786	4.16276	3.77005	3.17853	0.07067	3.96640	0.19635
GXT_12944500	AK052268	GXL_153450	Alpk3	116904	NC_000073	chr7	+	88245123	88250477	1917	4	4.04e-02	1.85e-01	0.52	up	538	320	315	283	0.05982	0.03986	0.03434	0.03209	0.04984	0.00998	0.03322	0.00113	5.21690	3.52452	3.07244	2.93680	4.37071	0.84619	3.00462	0.06782
GXT_12944501	AK051957	GXL_256	Dctn5	59288	NC_000073	chr7	+	129276618	129292556	1467	6	4.25e-01	7.11e-01	-0.13	down	1759	1335	1774	1691	0.22980	0.19499	0.23059	0.23198	0.21240	0.01741	0.23128	0.00070	22.28888	19.21422	22.61096	22.93099	20.75155	1.53733	22.77097	0.16002
GXT_12944507	AK051798	GXL_286590	Zfp526	210172	NC_000073	chr7	+	26006475	26011707	2530	3	4.53e-01	7.31e-01	0.21	up	195	138	162	129	0.01669	0.01339	0.01351	0.01159	0.01504	0.00165	0.01255	0.00096	1.43274	1.15168	1.19726	1.01433	1.29221	0.14053	1.10580	0.09147
GXT_12944509	AK051639	GXL_287150	5730590G19Rik	77011	NC_000073	chr7	+	86805122	86838800	3630	20	8.25e-08	7.18e-06	0.94	up	10063	7198	5189	3909	0.49257	0.40756	0.25422	0.20649	0.45006	0.04251	0.23036	0.02386	51.53156	41.86748	26.72837	21.42242	46.69952	4.83204	24.07540	2.65297
GXT_12944511	AK051326	GXL_153509	Tubgcp5	233276	NC_000073	chr7	+	63049524	63087047	3905	23	5.82e-01	8.14e-01	-0.09	down	1164	1184	1377	1211	0.05058	0.05643	0.05914	0.05559	0.05350	0.00293	0.05736	0.00177	5.54095	6.40180	6.59338	6.16925	5.97138	0.43042	6.38131	0.21206
GXT_12944513	AK051246	GXL_43644	Rab6	19346	NC_000073	chr7	+	107756266	107788688	1954	8	8.31e-01	9.37e-01	0.03	up	4793	4095	4538	4405	0.44843	0.44362	0.42686	0.44500	0.44603	0.00240	0.43593	0.00907	45.59690	44.24874	43.42455	44.84673	44.92282	0.67408	44.13564	0.71109
GXT_12944515	AK051146	GXL_1199300	Srcap	100043597	NC_000073	chr7	+	134655541	134668837	1258	7	1.18e-01	3.60e-01	0.31	up	950	651	715	593	0.13544	0.11611	0.10885	0.09606	0.12577	0.00966	0.10246	0.00639	14.03768	10.92627	10.62725	9.37742	12.48198	1.55570	10.00234	0.62491
GXT_12944516	AK051078	GXL_48641	Psmd13	23997	NC_000073	chr7	+	148068303	148084542	1554	13	7.13e-01	8.84e-01	-0.05	down	7412	7293	8187	7536	0.73578	0.81991	0.81535	0.79244	0.77785	0.04207	0.80390	0.01145	88.66186	99.08931	98.50748	96.47156	93.87559	5.21372	97.48952	1.01796
GXT_12944517	AK050985	GXL_464503	Tacc2	57752	NC_000073	chr7	+	137789757	137904963	3310	16	4.76e-01	7.47e-01	0.10	up	3583	3027	3214	3118	0.19456	0.19054	0.17675	0.18255	0.19255	0.00201	0.17965	0.00290	20.12201	19.30883	18.15571	18.73948	19.71542	0.40659	18.44759	0.29189
GXT_12944518	AK050891	GXL_43664	Fzd4	14366	NC_000073	chr7	+	96552904	96558595	3632	2	5.59e-02	2.27e-01	0.54	up	169	164	122	108	0.01023	0.01130	0.00738	0.00699	0.01077	0.00053	0.00719	0.00020	0.86495	0.95339	0.62807	0.59154	0.90917	0.04422	0.60980	0.01827
GXT_12944519	AK050839	GXL_286590	Zfp526	210172	NC_000073	chr7	+	26006470	26012524	3352	3	2.66e-01	5.61e-01	0.29	up	266	194	213	169	0.01733	0.01435	0.01361	0.01158	0.01584	0.00149	0.01260	0.00102	1.47513	1.22199	1.18815	1.00298	1.34856	0.12657	1.09557	0.09259
GXT_12944520	AK050836	GXL_1199299	Prr14	233895	NC_000073	chr7	+	134592154	134603874	1778	2	1.75e-01	4.49e-01	-0.44	down	86	72	110	117	0.01072	0.00996	0.01350	0.01556	0.01034	0.00038	0.01453	0.00103	0.89912	0.85501	1.15679	1.30907	0.87706	0.02205	1.23293	0.07614
GXT_12944521	AK050824	GXL_1199300	Srcap	100043597	NC_000073	chr7	+	134702441	134704882	2442	1	7.18e-01	8.87e-01	0.06	up	3147	2303	2831	2526	0.28670	0.23850	0.25909	0.24549	0.26260	0.02410	0.25229	0.00680	23.95541	19.91223	21.67653	20.57771	21.93382	2.02159	21.12712	0.54941
GXT_12944522	AK050813	GXL_36521	Gys1	14936	NC_000073	chr7	+	52693525	52711471	2598	14	8.63e-01	9.50e-01	-0.02	down	2262	2081	2367	2183	0.15725	0.16724	0.16746	0.16379	0.16225	0.00499	0.16562	0.00184	16.18475	16.91237	17.03549	16.71568	16.54856	0.36381	16.87559	0.15991
GXT_12944524	AK050718	GXL_43732	Nars2	244141	NC_000073	chr7	+	104100099	104212513	2939	14	7.39e-01	8.96e-01	-0.06	down	612	569	646	622	0.03590	0.03739	0.03863	0.03884	0.03664	0.00074	0.03873	0.00011	3.87083	4.08775	4.10987	4.21018	3.97929	0.10846	4.16003	0.05016
GXT_12944534	AK050601	GXL_326	Tnrc6a	233833	NC_000073	chr7	+	130330908	130337492	2041	6	6.19e-01	8.34e-01	-0.07	down	2597	2035	2612	2389	0.25160	0.22559	0.25374	0.24558	0.23860	0.01300	0.24966	0.00408	23.65274	21.05198	23.92906	23.28534	22.35236	1.30038	23.60720	0.32186
GXT_12944535	AK050458	GXL_250	Acsm5	272428	NC_000073	chr7	+	126669818	126687307	2885	14	6.98e-01	NA	-0.06	down	0	0	1	0	0.00000	0.00000	0.00008	0.00000	0.00000	0.00000	0.00004	0.00004	0.00000	0.00000	0.00648	0.00000	0.00000	0.00000	0.00324	0.00324
GXT_12944536	AK050371	GXL_153563	Nox4	50490	NC_000073	chr7	+	94395305	94545798	2185	18	8.30e-01	9.37e-01	0.09	up	70	71	96	41	0.00513	0.00583	0.00706	0.00307	0.00548	0.00035	0.00507	0.00200	0.59552	0.68609	0.82151	0.37329	0.64081	0.04528	0.59740	0.22411
GXT_12944537	AK050302	GXL_340	9030624J02Rik	71517	NC_000073	chr7	+	125884255	125984999	3101	31	9.10e-01	9.69e-01	-0.02	down	3129	2775	3102	3032	0.15417	0.15373	0.15150	0.15915	0.15395	0.00022	0.15532	0.00383	18.75669	18.89439	18.70404	19.45077	18.82554	0.06885	19.07740	0.37336
GXT_12944539	AK050219	GXL_250	Acsm5	272428	NC_000073	chr7	+	126669755	126686799	2440	14	6.98e-01	NA	-0.06	down	0	0	1	0	0.00000	0.00000	0.00009	0.00000	0.00000	0.00000	0.00005	0.00005	0.00000	0.00000	0.00766	0.00000	0.00000	0.00000	0.00383	0.00383
GXT_12944541	AK050143	GXL_344	Insc	233752	NC_000073	chr7	+	121935576	121993728	1651	10	3.83e-01	6.76e-01	0.40	up	64	38	26	46	0.00665	0.00475	0.00271	0.00510	0.00570	0.00095	0.00391	0.00120	0.72059	0.48597	0.29446	0.55427	0.60328	0.11731	0.42436	0.12991
GXT_12944542	AK050141	GXL_36607	Prodh2	56189	NC_000073	chr7	+	31278677	31298421	1817	10	9.78e-01	NA	0.02	up	11	6	10	7	0.00099	0.00054	0.00071	0.00079	0.00077	0.00022	0.00075	0.00004	0.11254	0.06972	0.10291	0.07664	0.09113	0.02141	0.08977	0.01314
GXT_12944543	AK050132	GXL_250	Acsm5	272428	NC_000073	chr7	+	126669773	126686781	2494	15	6.98e-01	NA	-0.06	down	0	0	1	0	0.00000	0.00000	0.00009	0.00000	0.00000	0.00000	0.00005	0.00005	0.00000	0.00000	0.00750	0.00000	0.00000	0.00000	0.00375	0.00375
GXT_12944544	AK049951	GXL_36648	C630016N16Rik	791088	NC_000073	chr7	+	31514598	31530948	1276	6	4.47e-01	7.27e-01	-0.29	down	64	46	83	60	0.01028	0.00903	0.01393	0.01036	0.00966	0.00062	0.01214	0.00179	0.93236	0.76116	1.21625	0.93543	0.84676	0.08560	1.07584	0.14041
GXT_12944545	AK049950	GXL_153668	Gm9962	791383	NC_000073	chr7	+	64642642	64665311	1417	3	9.12e-01	NA	-0.06	down	1	9	5	7	0.00016	0.00162	0.00076	0.00106	0.00089	0.00073	0.00091	0.00015	0.01312	0.13410	0.06598	0.09827	0.07361	0.06049	0.08213	0.01614
GXT_12944546	AK049945	GXL_43664	Fzd4	14366	NC_000073	chr7	+	96552964	96558620	3597	2	5.50e-02	2.25e-01	0.54	up	170	162	122	107	0.01039	0.01128	0.00745	0.00699	0.01084	0.00045	0.00722	0.00023	0.87854	0.95092	0.63418	0.59177	0.91473	0.03619	0.61298	0.02120
GXT_12944547	AK049836	GXL_153498	Prmt3	71974	NC_000073	chr7	+	57033747	57039985	3065	5	3.59e-01	6.54e-01	-0.18	down	554	491	573	647	0.02843	0.03002	0.02923	0.03662	0.02923	0.00080	0.03292	0.00370	3.35994	3.38238	3.49558	4.19936	3.37116	0.01122	3.84747	0.35189
GXT_12944548	AK049777	GXL_48665	AK049777	0	NC_000073	chr7	+	144166128	144169344	3217	1	9.86e-01	NA	-0.00	down	1	0	0	1	0.00007	0.00000	0.00000	0.00007	0.00003	0.00003	0.00003	0.00003	0.00578	0.00000	0.00000	0.00618	0.00289	0.00289	0.00309	0.00309
GXT_12944549	AK049562	GXL_36561	Rasgrp4	233046	NC_000073	chr7	+	29922654	29937527	2911	16	2.00e-02	1.17e-01	-0.42	down	649	496	807	779	0.03859	0.03268	0.04542	0.04871	0.03564	0.00295	0.04707	0.00165	4.14434	3.59758	5.18354	5.32359	3.87096	0.27338	5.25357	0.07003
GXT_12944550	AK049543	GXL_256256	Ceacam9	26368	NC_000073	chr7	+	17307307	17310886	772	3	3.19e-01	NA	0.53	up	10	9	0	6	0.00262	0.00263	0.00000	0.00155	0.00262	0.00001	0.00077	0.00077	0.24079	0.24615	0.00000	0.15461	0.24347	0.00268	0.07730	0.07730
GXT_12944551	AK049406	GXL_43738	Ctsc	13032	NC_000073	chr7	+	95426645	95459398	2443	7	1.54e-01	4.18e-01	-0.39	down	1137	1175	2175	1047	0.08979	0.10327	0.17405	0.08852	0.09653	0.00674	0.13129	0.04277	8.65146	10.15514	16.64682	8.52575	9.40330	0.75184	12.58629	4.06053
GXT_12944552	AK049405	GXL_48629	Tmem80	71448	NC_000073	chr7	+	148519213	148522712	1387	2	9.40e-02	3.15e-01	-0.74	down	26	26	49	52	0.00412	0.00476	0.00774	0.00870	0.00444	0.00032	0.00822	0.00048	0.34846	0.39579	0.66056	0.74582	0.37212	0.02366	0.70319	0.04263
GXT_12944553	AK049238	GXL_43790	Trim6	94088	NC_000073	chr7	+	111367330	111383666	3806	8	5.96e-01	8.21e-01	0.07	up	8767	7564	8130	7856	0.46955	0.45753	0.43349	0.44912	0.46354	0.00601	0.44131	0.00782	42.81882	41.96182	39.94084	41.06219	42.39032	0.42850	40.50151	0.56067
GXT_12944554	AK049208	GXL_442	Zfp553	233887	NC_000073	chr7	+	134376575	134380984	2633	2	1.20e-01	3.64e-01	-0.42	down	3017	1329	2923	3052	0.25156	0.12611	0.24416	0.27052	0.18884	0.06273	0.25734	0.01318	21.29987	10.65726	20.75742	23.05914	15.97856	5.32130	21.90828	1.15086
GXT_12944556	AK048559	GXL_43676	Fam168a	319604	NC_000073	chr7	+	107855234	107987686	4067	8	8.48e-01	9.44e-01	0.03	up	1873	1821	2015	1725	0.09429	0.10250	0.10110	0.09222	0.09839	0.00410	0.09666	0.00444	8.56083	9.45382	9.26395	8.43771	9.00732	0.44650	8.85083	0.41312
GXT_12944557	AK047813	GXL_153493	Siglech	233274	NC_000073	chr7	+	63023631	63033992	2103	6	NA	NA	0	no	0	0	0	0	0.00000	0.00000	0.00000	0.00000	0.00000	0.00000	0.00000	0.00000	0.00000	0.00000	0.00000	0.00000	0.00000	0.00000	0.00000	0.00000
GXT_12944558	AK047412	GXL_43721	C2cd3	277939	NC_000073	chr7	+	107544309	107602950	4839	25	7.27e-01	8.90e-01	0.06	up	1263	1437	1351	1319	0.04765	0.06106	0.05000	0.05288	0.05436	0.00671	0.05144	0.00144	4.85177	6.27008	5.22030	5.42249	5.56093	0.70915	5.32139	0.10109
GXT_12944560	AK047166	GXL_690734	Inpp5f	101490	NC_000073	chr7	+	135831076	135839873	2593	6	9.26e-01	9.75e-01	-0.02	down	771	557	744	634	0.06232	0.05159	0.05999	0.05521	0.05695	0.00537	0.05760	0.00239	5.52719	4.53549	5.36495	4.86403	5.03134	0.49585	5.11449	0.25046
GXT_12944561	AK047153	GXL_43676	Fam168a	319604	NC_000073	chr7	+	107855234	107986251	2659	9	5.99e-01	8.22e-01	0.08	up	1307	1284	1366	1157	0.09656	0.10535	0.09979	0.09002	0.10096	0.00439	0.09491	0.00489	9.13713	10.19573	9.60567	8.65614	9.66643	0.52930	9.13091	0.47476
GXT_12944562	AK047091	GXL_43732	Nars2	244141	NC_000073	chr7	+	104100094	104211356	1787	14	7.69e-01	9.10e-01	-0.05	down	498	474	541	501	0.04474	0.04800	0.05036	0.04774	0.04637	0.00163	0.04905	0.00131	5.18033	5.60048	5.66067	5.57728	5.39040	0.21008	5.61897	0.04169
GXT_12944566	AK046799	GXL_43732	Nars2	244141	NC_000073	chr7	+	104100037	104213265	3753	14	7.15e-01	8.85e-01	-0.06	down	627	583	662	642	0.02900	0.03023	0.03121	0.03170	0.02962	0.00061	0.03145	0.00024	3.10557	3.27991	3.29818	3.40303	3.19274	0.08717	3.35060	0.05243
GXT_12944567	AK046714	GXL_153525	Tm6sf1	107769	NC_000073	chr7	+	89003987	89018386	2961	6	1.64e-02	1.03e-01	1.00	up	65	81	30	36	0.00384	0.00513	0.00173	0.00232	0.00449	0.00064	0.00202	0.00030	0.40806	0.57759	0.18944	0.24187	0.49283	0.08477	0.21565	0.02622
[truncated: 188,141 more rows]
