# Supplementary material for: DNA (de)methylation in embryonic stem cells controls CTCF-dependent chromatin boundaries
Source: Genome Res. 2019 May;29(5):750–61. doi: 10.1101/gr.239707.118 (PMC6499307; doi:10.1101/gr.239707.118)
Supplement: Supplemental Material [file supp_gr.239707.118_Supplemental_Code.zip]

Archive with 9 entries (8 files):
- Supplemental_Code/
- Supplemental_Code/ComputeProteinAffinity.m
- Supplemental_Code/CTCF_PWM.txt
- Supplemental_Code/Example.bed
- Supplemental_Code/PWM_affinity.m
- Supplemental_Code/README.md
- Supplemental_Code/Read_FASTA.m
- Supplemental_Code/Read_FASTA_all.m
- Supplemental_Code/TFaffinity_aggregate.m
