# Supplementary material for: DNA (de)methylation in embryonic stem cells controls CTCF-dependent chromatin boundaries
Source: Genome Res. 2019 May;29(5):750–61. doi: 10.1101/gr.239707.118 (PMC6499307; doi:10.1101/gr.239707.118)
Supplement: Supplemental Material [file supp_gr.239707.118_Supplemental_Code.zip › Supplemental_Code/ComputeProteinAffinity.m]

% function uses read in DNA_seq to calculate affinity for protein
% using PWM method

function [profile] = ComputeProteinAffinity(DNA_seq)

global K0

% Calculate affinity using PWM given below
% Currently set up for CTCF using the CTCF PWM:
% Change the filename at the end for other transcription factors
 
[K_pwm,K_rev,~,~] = PWM_affinity(DNA_seq,K0(1),1.5,'CTCF_PWM.txt');

profile = K_pwm + K_rev;

end
