# Supplementary material for: DNA (de)methylation in embryonic stem cells controls CTCF-dependent chromatin boundaries
Source: Genome Res. 2019 May;29(5):750–61. doi: 10.1101/gr.239707.118 (PMC6499307; doi:10.1101/gr.239707.118)
Supplement: Supplemental Material [file supp_gr.239707.118_Supplemental_Code.zip › Supplemental_Code/CTCF_PWM.txt]

A  65 113 175 32 0 437 17 62 520 0 220 33 5 42 58 230 47 72 248
C  161 82 22 481 544 3 304 278 0 0 3 6 0 2 441 4 298 205 98
G  41 257 269 14 0 39 216 22 15 544 318 300 536 464 1 298 175 41 168
T  277 92 78 17 0 65 7 182 9 0 3 205 3 36 44 12 24 226 30
