# Supplementary material for: DNA (de)methylation in embryonic stem cells controls CTCF-dependent chromatin boundaries
Source: Genome Res. 2019 May;29(5):750–61. doi: 10.1101/gr.239707.118 (PMC6499307; doi:10.1101/gr.239707.118)
Supplement: Supplemental Material [file supp_gr.239707.118_Supplemental_Code.zip › Supplemental_Code/Example.bed]

chr1	110843284	110847284	B1	C2	D2
chr8	99236409	99240409	B1	C2	D2
chr14	117807733	117811733	B1	C3	D1
chr2	106243050	106247050	B1	C1	D4
chr12	65960144	65964144	B1	C2	D2
chr8	49163249	49167249	B1	C2	D2
chr8	27672764	27676764	B1	C2	D2
chr3	129553533	129557533	B1	C2	D2
chr2	171623794	171627794	B1	C2	D2
chr7	75494539	75498539	B1	C2	D2
chr16	12400092	12404092	B1	C2	D2
chr14	79990295	79994295	B1	C2	D2
chr2	163706049	163710049	B1	C2	D2
chr7	83080404	83084404	B1	C2	D1
chrX	82172080	82176080	B1	C2	D1
chr13	105329788	105333788	B1	C2	D2
chr16	96990258	96994258	B1	C2	D1
chr4	105947646	105951646	B1	C2	D2
chr7	66378926	66382926	B1	C2	D2
chr5	88539224	88543224	B1	C2	D2
chr14	5232671	5236671	B1	C2	D1
chr11	113651306	113655306	B1	C2	D2
chr5	3299068	3303068	B1	C2	D1
chr18	54995024	54999024	B1	C3	D1
chrX	98342346	98346346	B1	C2	D4
chr16	19081127	19085127	B1	C2	D2
chr12	28057364	28061364	B1	C2	D1
chr1	174151196	174155196	B1	C2	D4
chr12	80545163	80549163	B1	C2	D1
chr18	62882395	62886395	B1	C2	D4
chr4	98894252	98898252	B1	C2	D1
chr16	77117097	77121097	B1	C1	D4
chr9	39970065	39974065	B1	C2	D2
chr13	36661947	36665947	B1	C2	D2
chr14	13863022	13867022	B1	C3	D1
chr6	4922637	4926637	B1	C1	D4
chr18	53536362	53540362	B1	C2	D2
chr1	102177061	102181061	B1	C2	D2
chr16	72595347	72599347	B1	C1	D4
chr18	75925036	75929036	B1	C2	D2
chr9	71001144	71005144	B1	C2	D1
chr8	116174510	116178510	B1	C2	D2
chr5	125658407	125662407	B1	C2	D2
chr14	23653535	23657535	B1	C2	D2
chr16	25375197	25379197	B1	C2	D2
chr13	37400220	37404220	B1	C2	D2
chr3	20006453	20010453	B1	C2	D2
chr2	11346232	11350232	B1	C3	D1
chr11	88108943	88112943	B1	C2	D2
chr19	28689932	28693932	B1	C1	D4
chr6	36045613	36049613	B1	C3	D1
chr1	189200199	189204199	B1	C2	D2
chr18	53900307	53904307	B1	C2	D4
chr16	18244183	18248183	B1	C2	D2
chr5	42139512	42143512	B1	C2	D2
chr12	82898492	82902492	B1	C2	D2
chr4	45130724	45134724	B1	C2	D1
chrX	71501881	71505881	B1	C1	D4
chr16	22075250	22079250	B1	C2	D2
chr18	31209133	31213133	B1	C2	D4
chr3	29927037	29931037	B1	C2	D2
chr16	16309566	16313566	B1	C2	D2
chr6	114457274	114461274	B1	C2	D2
chr4	101538719	101542719	B1	C2	D2
chr6	9226320	9230320	B1	C2	D2
chr16	76320700	76324700	B1	C2	D2
chr2	158334725	158338725	B1	C2	D2
chr2	4869008	4873008	B1	C2	D2
chr10	94636438	94640438	B1	C2	D2
chrX	23521588	23525588	B1	C3	D1
chr10	19850020	19854020	B1	C2	D1
chr1	9889069	9893069	B1	C3	D1
chr17	23273037	23277037	B1	C2	D1
chr10	48455025	48459025	B1	C2	D2
chr14	73314062	73318062	B1	C2	D2
chr12	79020738	79024738	B1	C2	D1
chr9	76799578	76803578	B1	C3	D1
chr13	36501521	36505521	B1	C2	D2
chr5	144989290	144993290	B1	C2	D2
chr11	55928948	55932948	B1	C2	D2
chr15	101970581	101974581	B1	C2	D2
chr4	151778097	151782097	B1	C2	D2
chr11	108515656	108519656	B1	C2	D1
chr15	58983110	58987110	B1	C3	D1
chr13	66174235	66178235	B1	C2	D2
chr3	8572174	8576174	B1	C2	D2
chr7	114798953	114802953	B1	C2	D1
chr11	53055041	53059041	B1	C2	D2
chr6	116143788	116147788	B1	C2	D2
chr5	145440632	145444632	B1	C2	D2
chr4	12052827	12056827	B1	C2	D2
chr4	144402445	144406445	B1	C2	D2
chrX	47676958	47680958	B1	C2	D1
chr2	136278714	136282714	B1	C1	D4
chr13	103523252	103527252	B1	C2	D2
chr1	32202799	32206799	B1	C2	D2
chr15	48687137	48691137	B1	C1	D4
chr2	98222669	98226669	B1	C2	D4
chr6	112142980	112146980	B1	C3	D1
chr4	148185675	148189675	B1	C2	D4
chr13	96434165	96438165	B1	C2	D2
chr1	16923347	16927347	B1	C2	D1
chr19	58609441	58613441	B1	C2	D2
chr2	40748717	40752717	B1	C1	D4
chr6	146914422	146918422	B1	C2	D2
chr17	24707288	24711288	B1	C1	D4
chr8	74787639	74791639	B1	C2	D2
chr3	67282400	67286400	B1	C2	D4
chr5	59959419	59963419	B1	C2	D1
chr7	26151203	26155203	B1	C2	D2
chr2	31136775	31140775	B1	C2	D1
chr9	62619992	62623992	B1	C2	D2
chr10	4818180	4822180	B1	C1	D4
chr8	13012825	13016825	B1	C2	D1
chr15	13477167	13481167	B1	C3	D1
chr10	99079287	99083287	B1	C3	D1
chr3	31660043	31664043	B1	C2	D2
chr2	166645594	166649594	B1	C2	D2
chr5	35734317	35738317	B1	C2	D2
chr17	36410631	36414631	B1	C3	D1
chr3	12720679	12724679	B1	C2	D2
chr17	5958821	5962821	B1	C2	D4
chr3	15966049	15970049	B1	C2	D2
chr4	155333478	155337478	B1	C1	D4
chr3	145526733	145530733	B1	C2	D2
chr9	92298881	92302881	B1	C2	D1
chr4	97772567	97776567	B1	C2	D2
chr1	160739402	160743402	B1	C2	D4
chr6	95623981	95627981	B1	C2	D4
chr3	140044957	140048957	B1	C2	D2
chr4	127978627	127982627	B1	C2	D4
chr9	94685413	94689413	B1	C2	D2
chr10	92737083	92741083	B1	C2	D4
chr11	54947568	54951568	B1	C2	D4
chr3	96827288	96831288	B1	C2	D1
chr8	115734651	115738651	B1	C2	D1
chr3	85122912	85126912	B1	C2	D2
chrX	13078316	13082316	B1	C2	D1
chr7	120212565	120216565	B1	C2	D1
chr6	13408183	13412183	B1	C2	D4
chr6	88740584	88744584	B1	C2	D2
chr7	111325090	111329090	B1	C2	D1
chr1	80006752	80010752	B1	C2	D2
chr10	88170814	88174814	B1	C2	D2
chr11	5529204	5533204	B1	C2	D2
chr13	9880483	9884483	B1	C3	D4
chr4	102628755	102632755	B1	C2	D1
chr3	7353180	7357180	B1	C3	D1
chr7	84901252	84905252	B1	C2	D2
chr2	78692623	78696623	B1	C1	D4
chr9	87304905	87308905	B1	C2	D2
chr3	47730809	47734809	B1	C2	D2
chr4	141104390	141108390	B1	C2	D2
chr2	28558919	28562919	B1	C2	D1
chr9	88577854	88581854	B1	C2	D1
chr5	66528075	66532075	B1	C2	D4
chr18	77212510	77216510	B1	C2	D4
chr13	46469694	46473694	B1	C2	D1
chrX	82286911	82290911	B1	C2	D4
chr13	56020065	56024065	B1	C2	D2
chr18	3522158	3526158	B1	C2	D1
chr7	73584823	73588823	B1	C2	D2
chr10	3791417	3795417	B1	C2	D2
chr9	45838230	45842230	B1	C2	D2
chr7	48477179	48481179	B1	C2	D1
chr14	34735331	34739331	B1	C2	D2
chr13	51000751	51004751	B1	C1	D4
chr7	127043188	127047188	B1	C1	D4
chr12	85328046	85332046	B1	C2	D4
chr4	129366530	129370530	B1	C2	D2
chr1	134023545	134027545	B1	C2	D2
chr5	27011286	27015286	B1	C2	D2
chr10	45532258	45536258	B1	C2	D1
chr17	34048116	34052116	B1	C2	D2
chr16	51976158	51980158	B1	C2	D2
chr9	109151971	109155971	B1	C2	D2
chr17	63909317	63913317	B1	C2	D2
chrX	68396577	68400577	B1	C2	D2
chr19	12669062	12673062	B1	C2	D2
chr16	16804978	16808978	B1	C2	D2
chr9	67759418	67763418	B1	C2	D2
chr17	68260178	68264178	B1	C2	D2
chr11	3890830	3894830	B1	C2	D2
chr7	51051637	51055637	B1	C2	D2
chr12	86454238	86458238	B1	C1	D4
chr2	119017009	119021009	B1	C2	D2
chr2	145500033	145504033	B1	C2	D2
chrX	108242992	108246992	B1	C2	D2
chr17	47637824	47641824	B1	C2	D2
chr3	100534006	100538006	B1	C2	D2
chr2	34278277	34282277	B1	C2	D2
chr13	79665958	79669958	B1	C2	D4
chr6	31568965	31572965	B1	C2	D2
chr12	84644092	84648092	B1	C2	D2
chr17	5348319	5352319	B1	C2	D2
chr16	96211207	96215207	B1	C1	D4
chr4	10496992	10500992	B1	C2	D2
chr6	127487820	127491820	B1	C2	D1
chr9	99274459	99278459	B1	C2	D1
chr7	107644766	107648766	B1	C2	D2
chr10	110861117	110865117	B1	C2	D1
chr12	88128356	88132356	B1	C2	D2
chr11	43715021	43719021	B1	C2	D2
chr2	134421647	134425647	B1	C2	D2
chr9	110536912	110540912	B1	C2	D2
chr13	48624517	48628517	B1	C2	D2
chr11	108643199	108647199	B1	C2	D2
chr13	55450742	55454742	B1	C2	D2
chr13	63256905	63260905	B1	C2	D2
chr11	95848844	95852844	B1	C2	D2
chr10	111009211	111013211	B1	C2	D2
chr13	71972546	71976546	B1	C1	D4
chr13	112921605	112925605	B1	C2	D2
chr5	132249208	132253208	B1	C2	D2
chr2	165615592	165619592	B1	C2	D2
chr17	35703673	35707673	B1	C2	D2
chr5	33837137	33841137	B1	C2	D1
chr14	103567086	103571086	B1	C2	D2
chr4	61877154	61881154	B1	C2	D1
chr16	91378666	91382666	B1	C2	D2
chr11	112868656	112872656	B1	C2	D1
chr12	81922165	81926165	B1	C2	D4
chr3	121604788	121608788	B1	C2	D2
chr5	31287189	31291189	B1	C2	D2
chr13	6382343	6386343	B1	C2	D4
chr1	118378673	118382673	B1	C1	D4
chr14	29123177	29127177	B1	C1	D4
chr7	89134381	89138381	B1	C2	D2
chr12	4844984	4848984	B1	C2	D4
chr2	69885916	69889916	B1	C2	D2
chr14	57597759	57601759	B1	C1	D4
chr17	70738122	70742122	B1	C2	D1
chr18	8914909	8918909	B1	C1	D4
chrX	7248856	7252856	B1	C2	D2
chr1	163780105	163784105	B1	C2	D4
chr1	61211842	61215842	B1	C2	D1
chr14	12504212	12508212	B1	C1	D4
chr4	40127172	40131172	B1	C2	D2
chr10	126613151	126617151	B1	C2	D2
chrX	67490744	67494744	B1	C1	D4
chr16	38717393	38721393	B1	C2	D2
chr5	148080297	148084297	B1	C2	D2
chr19	58895050	58899050	B1	C2	D2
chr9	37709273	37713273	B1	C1	D4
chr1	73348030	73352030	B1	C2	D1
chr18	27390977	27394977	B1	C2	D2
chr16	38512280	38516280	B1	C2	D2
chr14	18860896	18864896	B1	C2	D2
chr13	60458197	60462197	B1	C1	D4
chr9	41460019	41464019	B1	C1	D4
chr5	6674861	6678861	B1	C2	D2
chr1	19768480	19772480	B1	C2	D1
chr4	90473010	90477010	B1	C2	D4
chr7	52974666	52978666	B1	C2	D2
chr3	104342541	104346541	B1	C2	D4
chr15	46537434	46541434	B1	C2	D4
chr1	90668955	90672955	B1	C2	D1
chr5	80897006	80901006	B1	C2	D1
chr13	34736256	34740256	B1	C2	D2
chr10	31472172	31476172	B1	C2	D4
chr17	5658008	5662008	B1	C2	D2
chr4	34395209	34399209	B1	C2	D4
chr17	89858385	89862385	B1	C2	D4
chrX	18850406	18854406	B1	C2	D4
chr2	171440475	171444475	B1	C2	D4
chr1	146396777	146400777	B1	C2	D2
chr2	151105777	151109777	B1	C2	D2
chr4	60700013	60704013	B1	C2	D1
chr13	58718286	58722286	B1	C2	D2
chr18	48015552	48019552	B1	C2	D1
chr5	13245067	13249067	B1	C2	D4
chr4	150852146	150856146	B1	C1	D4
chr3	97873448	97877448	B1	C2	D1
chr5	122039264	122043264	B1	C2	D2
chr2	32535336	32539336	B1	C2	D2
chr2	169121447	169125447	B1	C2	D2
chr17	18701201	18705201	B1	C2	D2
chr4	136521565	136525565	B1	C2	D2
chr8	85840034	85844034	B1	C2	D2
chr7	59797346	59801346	B1	C2	D2
chr1	15798993	15802993	B1	C2	D4
chr5	93388045	93392045	B1	C2	D2
chr14	77337546	77341546	B1	C2	D2
chr8	24124086	24128086	B1	C2	D4
chr15	103048170	103052170	B1	C2	D2
chr12	22499067	22503067	B1	C2	D2
chr11	75619410	75623410	B1	C2	D2
chr6	121649421	121653421	B1	C2	D2
chr3	86384255	86388255	B1	C2	D1
chr6	67168295	67172295	B1	C2	D4
chr16	23888903	23892903	B1	C2	D2
chr6	35412324	35416324	B1	C2	D1
chr4	35654300	35658300	B1	C2	D2
chr11	51965181	51969181	B1	C2	D2
chr3	51717179	51721179	B1	C2	D4
chr12	43845132	43849132	B1	C2	D2
chr6	142423424	142427424	B1	C2	D2
chr3	109363877	109367877	B1	C2	D4
chr13	54148494	54152494	B1	C2	D2
chr4	124131417	124135417	B1	C2	D2
chr1	151531034	151535034	B1	C2	D2
chr18	62095527	62099527	B1	C2	D2
chr18	8761421	8765421	B1	C2	D1
chr8	12644825	12648825	B1	C2	D4
chr4	20464897	20468897	B1	C1	D4
chr11	25912726	25916726	B1	C2	D4
chr5	141113599	141117599	B1	C2	D2
chr6	135185448	135189448	B1	C2	D2
chr12	87441491	87445491	B1	C2	D2
chr12	86906454	86910454	B1	C3	D1
chr10	125978513	125982513	B1	C2	D2
chr7	3329022	3333022	B1	C2	D4
chrX	8430545	8434545	B1	C1	D4
chr8	112724535	112728535	B1	C2	D4
chr9	21039716	21043716	B1	C2	D2
chr11	72103667	72107667	B1	C3	D1
chr15	63151098	63155098	B1	C2	D1
chr3	127546112	127550112	B1	C1	D4
chr4	31862118	31866118	B1	C2	D2
chr13	99954267	99958267	B1	C2	D2
chr9	109210842	109214842	B1	C2	D2
chr7	80640075	80644075	B1	C2	D2
chr2	111552414	111556414	B1	C3	D1
chr1	53324290	53328290	B1	C2	D4
chr7	129778610	129782610	B1	C2	D1
chr11	107241746	107245746	B1	C2	D2
chr5	152462594	152466594	B1	C3	D1
chr15	60680745	60684745	B1	C2	D2
chr9	48884111	48888111	B1	C2	D2
chr9	29998269	30002269	B1	C2	D1
chr5	136954739	136958739	B1	C2	D2
chr4	8769368	8773368	B1	C2	D4
chr7	100325835	100329835	B1	C2	D2
chr19	18757818	18761818	B1	C3	D1
chr12	70575828	70579828	B1	C2	D2
chr17	44315330	44319330	B1	C2	D4
chr8	124936348	124940348	B1	C2	D4
chr9	58979474	58983474	B1	C2	D2
chr6	136596609	136600609	B1	C2	D2
chr4	140868828	140872828	B1	C3	D1
chr4	47258445	47262445	B1	C2	D2
chr17	66662180	66666180	B1	C2	D2
chr10	89450439	89454439	B1	C2	D1
chr13	92881123	92885123	B1	C2	D1
chr10	76991060	76995060	B1	C2	D2
chr5	111621637	111625637	B1	C3	D1
chr12	105643174	105647174	B1	C1	D4
chr3	88613699	88617699	B1	C2	D2
chr12	77161075	77165075	B1	C1	D4
chrX	72988978	72992978	B1	C2	D2
chr17	24009252	24013252	B1	C2	D2
chr16	38492216	38496216	B1	C2	D1
chr3	35582027	35586027	B1	C2	D4
chr12	111788383	111792383	B1	C2	D2
chr12	100165634	100169634	B1	C2	D2
chr1	183889151	183893151	B1	C2	D4
chr2	180125101	180129101	B1	C2	D2
chr3	115006420	115010420	B1	C3	D1
chr4	17059574	17063574	B1	C2	D2
chr6	4696716	4700716	B1	C2	D4
chr9	67511419	67515419	B1	C3	D1
chr17	65175556	65179556	B1	C1	D4
chr6	91270153	91274153	B1	C2	D2
chr18	44897445	44901445	B1	C1	D4
chr11	4105020	4109020	B1	C2	D1
chr9	32548465	32552465	B1	C2	D1
chr4	19652544	19656544	B1	C2	D2
chr18	9059498	9063498	B1	C2	D2
chr12	25582773	25586773	B1	C2	D2
chr2	156348669	156352669	B1	C2	D2
chr14	61055600	61059600	B1	C3	D1
chr8	60045657	60049657	B1	C2	D1
chr15	14109556	14113556	B1	C1	D4
chr2	167525526	167529526	B1	C2	D2
chr3	144311471	144315471	B1	C3	D1
chr19	45395325	45399325	B1	C2	D1
chr4	147688105	147692105	B1	C2	D2
chr13	4457161	4461161	B1	C2	D2
chr3	149388530	149392530	B1	C1	D4
chr15	90904096	90908096	B1	C2	D2
chr12	33515122	33519122	B1	C1	D4
chr3	102632972	102636972	B1	C1	D4
chr8	120085790	120089790	B1	C2	D4
chr5	100144581	100148581	B1	C1	D4
chr6	37295689	37299689	B1	C2	D2
chr9	4646622	4650622	B1	C1	D4
chr7	85786785	85790785	B1	C2	D2
chr16	91628998	91632998	B1	C2	D2
chr15	68486672	68490672	B1	C2	D4
chr5	130844772	130848772	B1	C2	D2
chr6	98092913	98096913	B1	C2	D1
chr6	37318911	37322911	B1	C2	D2
chr17	26644589	26648589	B1	C2	D4
chr3	94570622	94574622	B1	C2	D2
chr4	45055336	45059336	B1	C2	D2
chr17	8329226	8333226	B1	C3	D1
chr18	32707306	32711306	B1	C2	D2
chr1	13166229	13170229	B1	C2	D2
chr1	144394788	144398788	B1	C2	D2
chr17	89295766	89299766	B1	C2	D2
chr1	163615201	163619201	B1	C1	D4
chr5	148947276	148951276	B1	C2	D1
chr13	8918550	8922550	B1	C2	D2
chr15	13435953	13439953	B1	C2	D2
chr17	23910307	23914307	B1	C2	D2
chrX	14975161	14979161	B1	C2	D2
chr6	22834851	22838851	B1	C2	D1
chr16	45652629	45656629	B1	C2	D1
chr8	41696682	41700682	B1	C2	D4
chr12	80379719	80383719	B1	C2	D2
chr9	122121524	122125524	B1	C2	D1
chr5	112773144	112777144	B1	C3	D1
chr5	120774555	120778555	B1	C2	D2
chr14	122647506	122651506	B1	C2	D2
chr5	127958100	127962100	B1	C2	D2
chr8	106051774	106055774	B1	C2	D4
chr5	136457990	136461990	B1	C2	D4
chr17	70317856	70321856	B1	C2	D2
chr7	90854094	90858094	B1	C1	D4
chr9	44951398	44955398	B1	C1	D4
chr1	64043396	64047396	B1	C2	D4
chr9	78168328	78172328	B1	C2	D1
chr7	79374472	79378472	B1	C1	D4
chr6	95748445	95752445	B1	C2	D2
chr1	40112245	40116245	B1	C2	D2
chr5	64965646	64969646	B1	C2	D2
chr1	174197682	174201682	B1	C2	D1
chr10	37925648	37929648	B1	C2	D4
chrX	20435119	20439119	B1	C2	D2
chr13	73281375	73285375	B1	C2	D2
chr13	101932076	101936076	B1	C2	D2
chr8	13924482	13928482	B1	C2	D2
chr6	31664591	31668591	B1	C2	D2
chr8	69326689	69330689	B1	C2	D2
chr12	98793495	98797495	B1	C2	D2
chr5	134677478	134681478	B1	C2	D2
chr5	64507196	64511196	B1	C2	D2
chr9	112029685	112033685	B1	C2	D2
chr17	8144019	8148019	B1	C2	D2
chr14	26168652	26172652	B1	C2	D2
chr17	25494172	25498172	B1	C2	D4
chrX	32399293	32403293	B1	C2	D4
chr17	88356408	88360408	B1	C2	D2
chr6	138009791	138013791	B1	C2	D2
chr6	68183739	68187739	B1	C2	D4
chr15	46840196	46844196	B1	C3	D1
chr17	45784848	45788848	B1	C2	D4
chr3	9118130	9122130	B1	C2	D2
chr11	57454752	57458752	B1	C1	D4
chr2	80814473	80818473	B1	C2	D4
chr13	11676328	11680328	B1	C2	D4
chr1	155133905	155137905	B1	C1	D4
chrX	98924329	98928329	B1	C2	D1
chrX	144745928	144749928	B1	C2	D4
chr18	49960038	49964038	B1	C2	D2
chr5	151812302	151816302	B1	C2	D4
chr3	151497943	151501943	B1	C2	D2
chr9	109015319	109019319	B1	C2	D2
chr9	19986380	19990380	B1	C2	D2
chr10	87859129	87863129	B1	C2	D4
chr17	10708062	10712062	B1	C2	D2
chr2	157436082	157440082	B1	C2	D2
chr11	116487017	116491017	B1	C1	D4
chr2	12997228	13001228	B1	C2	D4
chr7	144789125	144793125	B1	C2	D2
chr7	80474952	80478952	B1	C2	D2
chr3	34885207	34889207	B1	C3	D1
chr5	23101017	23105017	B1	C2	D2
chr2	46069140	46073140	B1	C2	D2
chr2	166780341	166784341	B1	C2	D2
chr7	135606111	135610111	B1	C1	D4
chr16	92911186	92915186	B1	C2	D1
chr10	38369801	38373801	B1	C3	D1
chr5	35637726	35641726	B1	C2	D2
chr13	55055300	55059300	B1	C2	D2
chr6	145235800	145239800	B1	C2	D2
chrX	88487933	88491933	B1	C2	D4
chr18	37978775	37982775	B1	C2	D2
chr13	104185587	104189587	B1	C2	D2
chr4	29649535	29653535	B1	C2	D4
chr13	117519590	117523590	B1	C3	D1
chr5	46674996	46678996	B1	C2	D4
chr6	119800149	119804149	B1	C2	D1
chr6	127892998	127896998	B1	C2	D2
chr1	32511468	32515468	B1	C2	D4
chr7	128423351	128427351	B1	C1	D4
chr5	19515882	19519882	B1	C2	D2
chr7	59091180	59095180	B1	C2	D2
chr13	45890808	45894808	B1	C2	D1
chr10	85110398	85114398	B1	C2	D2
chrX	60784303	60788303	B1	C2	D2
chr5	30683980	30687980	B1	C2	D1
chr9	100864076	100868076	B1	C2	D2
chr15	4960050	4964050	B1	C2	D2
chr5	14576599	14580599	B1	C2	D2
chr7	126998089	127002089	B1	C1	D4
chr16	55513517	55517517	B1	C2	D2
chr11	58946098	58950098	B1	C2	D2
chr18	55706995	55710995	B1	C2	D4
chrX	139848519	139852519	B1	C2	D2
chr11	76009744	76013744	B1	C2	D2
chr16	96571967	96575967	B1	C2	D1
chr3	28850318	28854318	B1	C2	D4
chr2	180337836	180341836	B1	C2	D2
chr5	38254994	38258994	B1	C2	D2
chr13	45936674	45940674	B1	C2	D4
chr2	156099170	156103170	B1	C2	D2
chr2	136847436	136851436	B1	C2	D2
chr14	75139517	75143517	B1	C2	D1
chr11	83505574	83509574	B1	C2	D2
chr3	142766949	142770949	B1	C2	D4
chr11	61212656	61216656	B1	C2	D1
chr7	70166865	70170865	B1	C2	D2
chr5	103417930	103421930	B1	C1	D4
chr7	88325886	88329886	B1	C2	D4
chr3	22731607	22735607	B1	C3	D1
chr6	48412156	48416156	B1	C2	D2
chr17	79742749	79746749	B1	C2	D2
chr8	33513445	33517445	B1	C2	D2
chr5	106890309	106894309	B1	C2	D1
chr12	108701445	108705445	B1	C2	D4
chr4	137307254	137311254	B1	C3	D1
chr11	43449216	43453216	B1	C2	D1
chr8	53993404	53997404	B1	C2	D2
chr7	13164079	13168079	B1	C1	D4
chr15	5115849	5119849	B1	C2	D4
chr3	86266959	86270959	B1	C1	D4
chr11	97997565	98001565	B1	C2	D2
chrX	94978756	94982756	B1	C2	D2
chr1	176755799	176759799	B1	C2	D2
chr3	41355062	41359062	B1	C2	D1
chr7	148702261	148706261	B1	C2	D2
chr2	70051890	70055890	B1	C2	D2
chr6	148901347	148905347	B1	C2	D2
chr12	32446546	32450546	B1	C2	D2
chr15	103166436	103170436	B1	C2	D4
chr9	73008531	73012531	B1	C2	D2
chr16	78242192	78246192	B1	C2	D1
chr9	115312587	115316587	B1	C2	D2
chr8	90418844	90422844	B1	C2	D2
chr6	44641453	44645453	B1	C2	D4
chr8	126853889	126857889	B1	C2	D2
chrX	153490796	153494796	B1	C2	D2
chr1	136112112	136116112	B1	C1	D4
chrX	34464153	34468153	B1	C1	D4
chr12	21415000	21419000	B1	C2	D2
chr11	57648157	57652157	B1	C2	D2
chr5	122557333	122561333	B1	C2	D2
chr4	139021743	139025743	B1	C2	D2
chr19	4421275	4425275	B1	C2	D2
chr4	126923366	126927366	B1	C3	D1
chr5	118927475	118931475	B1	C1	D4
chrX	139517080	139521080	B1	C3	D1
chr7	125261693	125265693	B1	C2	D2
chr6	54032023	54036023	B1	C2	D2
chr9	76318723	76322723	B1	C2	D4
chr19	17977030	17981030	B1	C1	D4
chr19	57093813	57097813	B1	C2	D1
chr1	14964220	14968220	B1	C2	D2
chr10	38370910	38374910	B1	C1	D4
chr16	76141486	76145486	B1	C2	D2
chr3	28347669	28351669	B1	C2	D1
chr19	42943882	42947882	B1	C2	D2
chr3	33419553	33423553	B1	C2	D2
chr4	142291833	142295833	B1	C2	D2
chr9	44539618	44543618	B1	C2	D2
chr2	176899638	176903638	B1	C3	D1
chr18	82049336	82053336	B1	C1	D4
chr12	40499883	40503883	B1	C2	D2
chr3	86966968	86970968	B1	C3	D1
chr8	69878616	69882616	B1	C2	D2
chr18	16990612	16994612	B1	C2	D4
chr1	142278852	142282852	B1	C2	D2
chr7	109122667	109126667	B1	C2	D4
chrX	7715763	7719763	B1	C1	D4
chr15	73780194	73784194	B1	C2	D2
chr7	30279129	30283129	B1	C2	D2
chr7	38103312	38107312	B1	C2	D2
chrX	36562925	36566925	B1	C2	D4
chr8	114902901	114906901	B1	C2	D2
chr5	125224615	125228615	B1	C1	D4
chr14	32453162	32457162	B1	C2	D4
chr5	91231535	91235535	B1	C3	D1
chrX	92050667	92054667	B1	C2	D1
chr12	16625567	16629567	B1	C3	D1
chr10	94927484	94931484	B1	C2	D2
chr2	4927611	4931611	B1	C2	D2
chr3	124283561	124287561	B1	C2	D2
chr11	115226054	115230054	B1	C2	D2
chr3	23359255	23363255	B1	C2	D4
chr10	80487728	80491728	B1	C2	D2
chr18	8953331	8957331	B1	C2	D4
chr17	9608860	9612860	B1	C2	D2
chr12	107665240	107669240	B1	C2	D4
chr4	98920438	98924438	B1	C2	D4
chr7	52423893	52427893	B1	C2	D2
chr7	88430141	88434141	B1	C2	D2
chr7	19797196	19801196	B1	C2	D1
chr7	134721485	134725485	B1	C2	D2
chr2	156449144	156453144	B1	C2	D2
chr11	117864752	117868752	B1	C2	D2
chrX	159419933	159423933	B1	C1	D4
chr11	107071833	107075833	B1	C2	D2
chr16	89664297	89668297	B1	C2	D1
chr11	61524893	61528893	B1	C2	D2
chr12	103346529	103350529	B1	C2	D1
chr1	13964488	13968488	B1	C1	D4
chr10	111109369	111113369	B1	C2	D4
chr4	6470542	6474542	B1	C1	D4
chr4	12896118	12900118	B1	C2	D1
chr9	28095090	28099090	B1	C3	D1
chr18	5680808	5684808	B1	C2	D2
chr4	104799257	104803257	B1	C1	D4
chrX	92409094	92413094	B1	C2	D2
chr14	112882208	112886208	B1	C2	D2
chr8	42030801	42034801	B1	C2	D1
chr16	14198201	14202201	B1	C2	D2
chr14	35352259	35356259	B1	C2	D2
chr4	117271855	117275855	B1	C2	D4
chr16	4504705	4508705	B1	C2	D1
chr15	83852621	83856621	B1	C2	D2
chr9	70555682	70559682	B1	C1	D4
chr18	68570327	68574327	B1	C3	D1
chr14	106094863	106098863	B1	C2	D1
chr11	103848807	103852807	B1	C1	D4
chr12	111739802	111743802	B1	C2	D1
chr11	107171606	107175606	B1	C2	D1
chr12	45870110	45874110	B1	C2	D2
chr9	112264262	112268262	B1	C3	D1
chr2	5546273	5550273	B1	C3	D1
chr10	93336960	93340960	B1	C2	D4
chr1	163510017	163514017	B1	C3	D1
chr13	36464100	36468100	B1	C2	D2
chr9	40568908	40572908	B1	C1	D4
chr2	91486705	91490705	B1	C2	D2
chr12	41012340	41016340	B1	C2	D2
chr5	129577619	129581619	B1	C2	D2
chr16	58477518	58481518	B1	C2	D1
chr7	72715701	72719701	B1	C2	D2
chr15	102255926	102259926	B1	C2	D2
chr1	83600592	83604592	B1	C3	D1
chr10	87518243	87522243	B1	C1	D4
chr4	137795818	137799818	B1	C2	D1
chr10	83766023	83770023	B1	C2	D2
chr8	48049298	48053298	B1	C2	D2
chr9	27205393	27209393	B1	C1	D4
chr5	7912865	7916865	B1	C2	D1
chr10	50693128	50697128	B1	C3	D1
chr2	80426330	80430330	B1	C2	D2
chr10	74501488	74505488	B1	C1	D4
chr4	103817103	103821103	B1	C2	D4
chr13	3218709	3222709	B1	C1	D4
chr1	182560462	182564462	B1	C2	D1
chr4	134411302	134415302	B1	C2	D2
chr9	57677672	57681672	B1	C2	D4
chr7	3408865	3412865	B1	C2	D2
chr7	124316470	124320470	B1	C2	D1
chr2	30638683	30642683	B1	C2	D4
chr3	104808625	104812625	B1	C2	D2
chr3	60330064	60334064	B1	C2	D1
chr5	114523630	114527630	B1	C1	D4
chr2	92945843	92949843	B1	C2	D2
chr14	16317118	16321118	B1	C2	D4
chr4	22282616	22286616	B1	C2	D2
chr7	130816477	130820477	B1	C2	D2
chr3	103183174	103187174	B1	C2	D4
chr13	37795233	37799233	B1	C2	D1
chr9	22202576	22206576	B1	C2	D2
chr11	26324695	26328695	B1	C2	D2
chr7	122911075	122915075	B1	C2	D1
chr4	147241037	147245037	B1	C2	D1
chr2	89357759	89361759	B1	C2	D4
chr2	84720938	84724938	B1	C2	D2
chr7	73434718	73438718	B1	C2	D2
chr9	41953713	41957713	B1	C2	D4
chr2	152815421	152819421	B1	C2	D2
chr7	148029718	148033718	B1	C2	D2
chrX	68751031	68755031	B1	C2	D2
chrX	142369810	142373810	B1	C2	D2
chr4	113658142	113662142	B1	C2	D1
chr6	75174329	75178329	B1	C2	D2
chr2	95635012	95639012	B1	C2	D1
chr8	40048988	40052988	B1	C2	D2
chr5	65409002	65413002	B1	C1	D4
chr3	27113469	27117469	B1	C2	D2
chr18	61588463	61592463	B1	C2	D4
chr6	29946332	29950332	B1	C2	D2
chr18	78361448	78365448	B1	C2	D1
chr4	147381585	147385585	B1	C2	D2
chr4	141900671	141904671	B1	C1	D4
chr17	72741500	72745500	B1	C2	D4
chr12	93689272	93693272	B1	C2	D2
chr5	89172154	89176154	B1	C2	D4
chr15	94798078	94802078	B1	C2	D4
chr1	6190962	6194962	B1	C1	D4
chrX	10031243	10035243	B1	C1	D4
chr12	114437000	114441000	B1	C2	D4
chr11	78216710	78220710	B1	C2	D2
chrX	67966550	67970550	B1	C2	D4
chr11	105773063	105777063	B1	C2	D2
chr19	20653695	20657695	B1	C2	D1
chr2	74983573	74987573	B1	C2	D2
chr5	135221094	135225094	B1	C2	D2
chr15	82941446	82945446	B1	C2	D2
chr9	57826145	57830145	B1	C3	D1
chr7	134135040	134139040	B1	C2	D2
chr9	15512714	15516714	B1	C2	D2
chr18	65863936	65867936	B1	C1	D4
chr11	93597140	93601140	B1	C1	D4
chr17	33300593	33304593	B1	C2	D2
chr14	102297682	102301682	B1	C2	D2
chrX	129103574	129107574	B1	C2	D2
chrX	100814173	100818173	B1	C2	D4
chr13	56273973	56277973	B1	C2	D4
chr10	62428244	62432244	B1	C2	D4
chr6	30566080	30570080	B1	C2	D2
chr15	85408951	85412951	B1	C2	D2
chr19	11497550	11501550	B1	C2	D2
chr6	145644726	145648726	B1	C2	D2
chr3	92142601	92146601	B1	C2	D2
chr15	11862396	11866396	B1	C2	D1
chr19	36297164	36301164	B1	C1	D4
chr8	116794559	116798559	B1	C2	D4
chr13	44570049	44574049	B1	C2	D2
chr4	125167718	125171718	B1	C2	D2
chr1	59662195	59666195	B1	C2	D2
chr2	82958378	82962378	B1	C2	D2
chr13	12563688	12567688	B1	C2	D2
chr19	25587888	25591888	B1	C2	D2
chr15	63955245	63959245	B1	C1	D4
chr3	135245959	135249959	B1	C2	D4
chrX	129697196	129701196	B1	C2	D2
chr15	100608254	100612254	B1	C2	D2
chr11	109543913	109547913	B1	C2	D2
chr10	111149392	111153392	B1	C1	D4
chr13	10037116	10041116	B1	C2	D4
chr1	177886496	177890496	B1	C2	D4
chr9	88612529	88616529	B1	C2	D2
chr11	33788658	33792658	B1	C2	D1
chr13	49059460	49063460	B1	C1	D4
chr19	59539611	59543611	B1	C2	D4
chr5	77638819	77642819	B1	C2	D2
chr17	57372450	57376450	B1	C2	D4
chr1	173727683	173731683	B1	C1	D4
chrX	70234819	70238819	B1	C3	D1
chrX	97059247	97063247	B1	C2	D2
chr17	60686861	60690861	B1	C2	D4
chr6	143469632	143473632	B1	C2	D4
chr17	11162986	11166986	B1	C2	D2
chr12	41068728	41072728	B1	C2	D2
chr11	43308394	43312394	B1	C1	D1
chrX	99197636	99201636	B1	C2	D2
chr8	106291982	106295982	B1	C2	D2
chr16	32406655	32410655	B1	C2	D2
chr6	34178672	34182672	B1	C2	D4
chr12	49820155	49824155	B1	C2	D2
chr5	55512433	55516433	B1	C2	D1
chr17	84769263	84773263	B1	C1	D4
chrX	25245818	25249818	B1	C2	D4
chr11	121833124	121837124	B1	C2	D2
chr9	83352292	83356292	B1	C2	D2
chrX	11096733	11100733	B1	C2	D2
chr3	20565982	20569982	B1	C2	D2
chr5	111831584	111835584	B1	C2	D2
chr15	6567845	6571845	B1	C2	D2
chr9	67714251	67718251	B1	C2	D2
chr4	67950872	67954872	B1	C2	D1
chr4	51071143	51075143	B1	C2	D2
chr19	49843006	49847006	B1	C2	D1
chr3	55899126	55903126	B1	C2	D1
chr2	75262775	75266775	B1	C1	D4
chr5	114586438	114590438	B1	C2	D2
chr9	29574017	29578017	B1	C2	D1
chr12	7668619	7672619	B1	C1	D4
chr14	71026968	71030968	B1	C2	D2
chr10	8316378	8320378	B1	C2	D1
chr15	12544990	12548990	B1	C2	D2
chr2	179230594	179234594	B1	C2	D2
chrX	87519030	87523030	B1	C2	D2
chr14	28799861	28803861	B1	C2	D4
chr15	26997092	27001092	B1	C2	D2
chr11	60041615	60045615	B1	C2	D2
chr15	65400495	65404495	B1	C2	D4
chrX	51022802	51026802	B1	C2	D2
chr13	36800446	36804446	B1	C2	D1
chr8	77239838	77243838	B1	C2	D2
chr12	73386113	73390113	B1	C2	D1
chr5	66865092	66869092	B1	C2	D2
chr6	102180958	102184958	B1	C2	D1
chr18	34406160	34410160	B1	C2	D1
chr16	69006047	69010047	B1	C2	D4
chr10	41870109	41874109	B1	C2	D2
chrX	71024043	71028043	B1	C2	D4
chr2	30447074	30451074	B1	C2	D2
chr9	12359930	12363930	B1	C2	D4
chr13	7044444	7048444	B1	C2	D4
chr17	24364908	24368908	B1	C2	D1
chr2	144162391	144166391	B1	C3	D1
chr13	91092539	91096539	B1	C2	D1
chrX	79490969	79494969	B1	C2	D4
chr17	25626722	25630722	B1	C2	D2
chr15	84660207	84664207	B1	C2	D4
chr4	105920274	105924274	B1	C2	D4
chr14	81366295	81370295	B1	C2	D1
chr17	44658199	44662199	B1	C2	D2
chr4	86707073	86711073	B1	C1	D4
chr9	60246547	60250547	B1	C3	D1
chr5	44947987	44951987	B1	C2	D4
chr12	19859257	19863257	B1	C2	D2
chr14	116705556	116709556	B1	C1	D4
chr13	4981013	4985013	B1	C2	D2
chr19	14984118	14988118	B1	C2	D2
chr7	96349311	96353311	B1	C2	D2
chr1	157012798	157016798	B1	C2	D2
chr2	164465912	164469912	B1	C2	D2
chr9	60228117	60232117	B1	C2	D2
chrX	10357294	10361294	B1	C2	D4
chr3	106548030	106552030	B1	C2	D1
chr14	98938775	98942775	B1	C2	D2
chr18	69771866	69775866	B1	C2	D2
chrX	99808210	99812210	B1	C2	D1
chr7	25409721	25413721	B1	C2	D2
chr16	68456729	68460729	B1	C3	D1
chr8	44446992	44450992	B1	C2	D2
chr6	115743027	115747027	B1	C2	D2
chrX	49631516	49635516	B1	C2	D1
chr18	34923797	34927797	B1	C2	D2
chr13	67176778	67180778	B1	C2	D4
chr5	22109176	22113176	B1	C2	D2
chr11	113910290	113914290	B1	C2	D1
chr11	102748899	102752899	B1	C2	D2
chr2	7962487	7966487	B1	C2	D2
chr11	79538750	79542750	B1	C2	D2
chr19	57720777	57724777	B1	C2	D4
chr17	31495447	31499447	B1	C2	D2
chr3	20437014	20441014	B1	C2	D1
chr19	53078896	53082896	B1	C2	D2
chr17	78630072	78634072	B1	C2	D2
chr19	57456240	57460240	B1	C2	D2
chr7	117353534	117357534	B1	C2	D2
chr7	52884946	52888946	B1	C2	D1
chr11	40877954	40881954	B1	C2	D2
chr16	3382879	3386879	B1	C2	D2
chr10	61715035	61719035	B1	C2	D2
chr19	12760690	12764690	B1	C3	D4
chr4	42673885	42677885	B1	C2	D2
chr9	103427895	103431895	B1	C1	D4
chr3	151666447	151670447	B1	C2	D4
chr6	72337738	72341738	B1	C2	D2
chr4	139939194	139943194	B1	C2	D1
chr6	142176927	142180927	B1	C2	D2
chr18	54954065	54958065	B1	C1	D4
chrX	111174517	111178517	B1	C2	D2
chrX	133461960	133465960	B1	C1	D4
chr7	82939665	82943665	B1	C2	D2
chr12	88670356	88674356	B1	C2	D4
chr15	98473514	98477514	B1	C2	D2
chr18	84437760	84441760	B1	C3	D1
chr8	124500790	124504790	B1	C2	D1
chr6	142471998	142475998	B1	C2	D2
chr9	8489987	8493987	B1	C1	D4
chrX	78209053	78213053	B1	C2	D2
chr9	29190910	29194910	B1	C1	D4
chr11	9612687	9616687	B1	C2	D1
chr18	64128657	64132657	B1	C1	D4
chr4	134821627	134825627	B1	C2	D2
chr7	13170000	13174000	B1	C2	D2
chr5	114126584	114130584	B1	C2	D2
chr17	34816099	34820099	B1	C2	D2
chr13	48339240	48343240	B1	C2	D1
chr6	104333547	104337547	B1	C2	D2
chr4	121868852	121872852	B1	C2	D2
chr4	43775390	43779390	B1	C2	D4
chr18	79772661	79776661	B1	C2	D2
chr10	116842067	116846067	B1	C2	D2
chr12	116280881	116284881	B1	C2	D1
chr18	13370789	13374789	B1	C1	D4
chr18	88143153	88147153	B1	C2	D1
chr8	91975489	91979489	B1	C2	D4
chr16	65059798	65063798	B1	C2	D2
chr16	46900657	46904657	B1	C2	D4
chr18	43945325	43949325	B1	C2	D4
chr19	47574638	47578638	B1	C2	D2
chr18	38365979	38369979	B1	C2	D1
chr10	75871646	75875646	B1	C2	D2
chr15	80319953	80323953	B1	C2	D2
chr10	37453803	37457803	B1	C2	D2
chr10	41972336	41976336	B1	C2	D1
chr11	5063809	5067809	B1	C2	D2
chr18	77186128	77190128	B1	C2	D2
chr5	20746334	20750334	B1	C2	D1
chr17	42655054	42659054	B1	C2	D1
chr13	11683377	11687377	B1	C2	D2
chr11	76060477	76064477	B1	C2	D2
chr7	61050583	61054583	B1	C2	D2
chr5	138917729	138921729	B1	C1	D4
chr1	192630738	192634738	B1	C2	D2
chr5	107510810	107514810	B1	C2	D2
chr14	46576253	46580253	B1	C2	D2
chr19	48278860	48282860	B1	C2	D2
chr11	56911705	56915705	B1	C1	D1
chr11	106034778	106038778	B1	C1	D4
chr4	5829913	5833913	B1	C2	D1
chr1	72228613	72232613	B1	C2	D1
chr4	47631968	47635968	B1	C2	D4
chr5	21934801	21938801	B1	C1	D4
chr11	98249676	98253676	B1	C2	D2
chrX	122959643	122963643	B1	C2	D1
chr9	90871848	90875848	B1	C2	D2
chr3	134909066	134913066	B1	C2	D1
chr15	44247268	44251268	B1	C2	D2
chr9	98591301	98595301	B1	C2	D1
chr17	66154740	66158740	B1	C2	D2
chr10	15028570	15032570	B1	C2	D4
chr4	76688965	76692965	B1	C2	D4
chr11	33222567	33226567	B1	C2	D4
chr10	8675317	8679317	B1	C1	D4
chr10	112567753	112571753	B1	C2	D1
chr8	15998134	16002134	B1	C2	D1
chr8	44333348	44337348	B1	C2	D2
chr17	35726881	35730881	B1	C2	D1
chr4	154452281	154456281	B1	C2	D1
chr2	158215253	158219253	B1	C2	D1
chr2	92519302	92523302	B1	C2	D2
chr15	25738275	25742275	B1	C2	D2
chr2	105057657	105061657	B1	C2	D2
chr7	52157007	52161007	B1	C2	D2
chr7	123264810	123268810	B1	C2	D2
chr10	89892868	89896868	B1	C1	D4
chr4	43742081	43746081	B1	C2	D2
chr1	158650458	158654458	B1	C2	D1
chr2	85843707	85847707	B1	C2	D4
chr13	68468184	68472184	B1	C2	D2
chr14	86280469	86284469	B1	C1	D4
chr8	59530519	59534519	B1	C2	D4
chr15	101291939	101295939	B1	C2	D2
chr7	26412522	26416522	B1	C2	D4
chr3	148825243	148829243	B1	C1	D4
chr6	55066312	55070312	B1	C2	D2
chr11	103797862	103801862	B1	C2	D4
chr9	118721530	118725530	B1	C2	D1
chr11	28171483	28175483	B1	C2	D2
chr11	94355886	94359886	B1	C2	D2
chrX	103264403	103268403	B1	C2	D1
chr5	146558127	146562127	B1	C1	D4
chr1	26985244	26989244	B1	C2	D1
chr17	85637103	85641103	B1	C1	D4
chr2	20995623	20999623	B1	C2	D2
chr6	139984925	139988925	B1	C2	D4
chr8	128916518	128920518	B1	C2	D2
chr11	28519563	28523563	B1	C2	D2
chr10	82608487	82612487	B1	C2	D2
chr4	97740685	97744685	B1	C2	D2
chr7	133102269	133106269	B1	C2	D2
chr5	42191969	42195969	B1	C2	D2
chr2	80922374	80926374	B1	C1	D4
chr19	57403896	57407896	B1	C2	D4
chr9	30692394	30696394	B1	C2	D4
chr4	72451080	72455080	B1	C2	D4
chr10	61616347	61620347	B1	C2	D2
chr9	123192991	123196991	B1	C2	D4
chr5	65140983	65144983	B1	C2	D2
chr9	92485499	92489499	B1	C1	D4
chr7	53103811	53107811	B1	C2	D4
chr1	193729756	193733756	B1	C2	D1
chr9	86354334	86358334	B1	C2	D4
chr10	81305150	81309150	B1	C2	D2
chr15	38502320	38506320	B1	C2	D2
chr4	41705410	41709410	B1	C2	D2
chr18	19301584	19305584	B1	C2	D4
chr14	14764092	14768092	B1	C2	D2
chr17	86573006	86577006	B1	C2	D1
chrX	108639398	108643398	B1	C1	D4
chr7	27767476	27771476	B1	C1	D4
chr16	3381850	3385850	B1	C2	D2
chrX	101737476	101741476	B1	C2	D1
chr19	35352778	35356778	B1	C2	D4
chr3	67409001	67413001	B1	C2	D2
chr12	87759318	87763318	B1	C2	D1
chr2	46164091	46168091	B1	C3	D1
chr14	119033753	119037753	B1	C2	D4
chr9	117039676	117043676	B1	C2	D2
chr9	114811124	114815124	B1	C2	D1
chr13	55450482	55454482	B1	C2	D2
chr15	31010484	31014484	B1	C2	D4
chr7	7246546	7250546	B1	C2	D2
chrX	24895946	24899946	B1	C2	D2
chr4	85850534	85854534	B1	C2	D1
chr5	117711613	117715613	B1	C2	D2
chr14	55441276	55445276	B1	C1	D1
chr4	130046927	130050927	B1	C2	D4
chr16	27730465	27734465	B1	C2	D2
chr12	61200308	61204308	B1	C3	D1
chr13	40328075	40332075	B1	C2	D1
chr6	48544192	48548192	B1	C2	D2
chr4	155495913	155499913	B1	C2	D2
chr5	53179532	53183532	B1	C2	D1
chr19	7096668	7100668	B1	C3	D1
chr10	33698760	33702760	B1	C2	D2
chr6	8212060	8216060	B1	C1	D4
chr9	58068794	58072794	B1	C2	D4
chr12	53324254	53328254	B1	C1	D1
chr15	98568319	98572319	B1	C2	D4
chr2	52554411	52558411	B1	C2	D2
chr5	140476459	140480459	B1	C2	D2
chr10	89848801	89852801	B1	C2	D2
chr12	17136293	17140293	B1	C2	D2
chr5	144571164	144575164	B1	C2	D2
chr1	195190150	195194150	B1	C2	D2
chr10	42369370	42373370	B1	C1	D4
chr13	52083904	52087904	B1	C2	D2
chrX	159420059	159424059	B1	C3	D1
chr4	50221397	50225397	B1	C2	D2
chr3	95512856	95516856	B1	C2	D1
chr16	62210165	62214165	B1	C2	D4
chr4	131362196	131366196	B1	C2	D2
chr15	18418680	18422680	B1	C2	D2
chr1	55101411	55105411	B1	C2	D1
chr4	150939687	150943687	B1	C2	D2
chr17	59457359	59461359	B1	C2	D2
chr16	33990674	33994674	B1	C2	D2
chr4	23050205	23054205	B1	C2	D2
chr4	125703981	125707981	B1	C1	D4
chr6	82674379	82678379	B1	C2	D2
chr4	123385134	123389134	B1	C2	D2
chr17	47748191	47752191	B1	C3	D1
chr11	44615418	44619418	B1	C2	D2
chr16	96531144	96535144	B1	C3	D1
chr15	46130667	46134667	B1	C2	D1
chr15	88176287	88180287	B1	C2	D4
chr4	96624752	96628752	B1	C2	D2
chr6	50891865	50895865	B1	C2	D4
chr3	155412031	155416031	B1	C2	D2
chr4	124781404	124785404	B1	C2	D2
chr11	31351498	31355498	B1	C2	D2
chr9	123063941	123067941	B1	C2	D2
chr6	49789917	49793917	B1	C2	D4
chr1	11970832	11974832	B1	C1	D4
chr5	20465777	20469777	B1	C2	D4
chr18	57909356	57913356	B1	C2	D4
chr11	62182148	62186148	B1	C3	D1
chr16	43607353	43611353	B1	C2	D1
chr10	35239461	35243461	B1	C2	D2
chr11	115464408	115468408	B1	C2	D2
chr13	82761058	82765058	B1	C2	D2
chr8	4555342	4559342	B1	C2	D4
chr19	44878862	44882862	B1	C2	D1
chr4	140540543	140544543	B1	C2	D2
chr1	194399171	194403171	B1	C2	D4
chr15	27471443	27475443	B1	C2	D2
chr9	3942384	3946384	B1	C2	D4
chr2	122069840	122073840	B1	C2	D2
chr11	120148728	120152728	B1	C2	D2
chr10	42816349	42820349	B1	C2	D2
chr10	118296131	118300131	B1	C2	D2
chr10	70150660	70154660	B1	C2	D2
chr7	61988403	61992403	B1	C2	D4
chr5	133710762	133714762	B1	C2	D1
chr18	54485883	54489883	B1	C3	D1
chr17	27370677	27374677	B1	C2	D2
chr5	128671885	128675885	B1	C2	D1
chr3	76054010	76058010	B1	C2	D1
chr16	66178087	66182087	B1	C1	D4
chr15	48399891	48403891	B1	C2	D2
chr7	147124828	147128828	B1	C2	D1
chr5	145080772	145084772	B1	C2	D2
chr10	17412784	17416784	B1	C2	D2
chr5	36654578	36658578	B1	C2	D2
chr14	60225893	60229893	B1	C2	D1
chrX	58184572	58188572	B1	C3	D1
chr10	63855766	63859766	B1	C2	D4
chr2	143070379	143074379	B1	C2	D4
chr7	151423232	151427232	B1	C2	D2
chr8	32028806	32032806	B1	C2	D4
chr6	113522732	113526732	B1	C2	D2
chr18	38426756	38430756	B1	C2	D2
chr4	13176431	13180431	B1	C2	D1
chr1	168167015	168171015	B1	C2	D2
chr9	37164509	37168509	B1	C2	D2
chr5	91949603	91953603	B1	C2	D1
chr11	109294097	109298097	B1	C2	D2
chr7	150220747	150224747	B1	C2	D4
chr1	47135745	47139745	B1	C1	D4
chr11	98958299	98962299	B1	C2	D2
chr4	30839924	30843924	B1	C2	D4
chr15	30287790	30291790	B1	C3	D4
chr11	98149489	98153489	B1	C2	D1
chr15	100599603	100603603	B1	C2	D2
chr18	65458878	65462878	B1	C2	D2
chr17	33228310	33232310	B1	C2	D4
chrX	80178119	80182119	B1	C2	D2
chr18	60111683	60115683	B1	C2	D2
chr12	45060119	45064119	B1	C2	D2
chr5	101335740	101339740	B1	C3	D1
chr4	88882813	88886813	B1	C2	D2
chr7	85726382	85730382	B1	C2	D2
chr12	102202920	102206920	B1	C2	D4
chr16	95820318	95824318	B1	C1	D4
chr4	100303606	100307606	B1	C2	D2
chr7	80197952	80201952	B1	C2	D2
chr19	55267979	55271979	B1	C2	D2
chr2	84909092	84913092	B1	C2	D2
chr12	41528784	41532784	B1	C2	D2
chr2	151061018	151065018	B1	C2	D2
chr10	79196496	79200496	B1	C2	D2
chr7	53806333	53810333	B1	C1	D4
chr8	60527033	60531033	B1	C2	D4
chr7	100314267	100318267	B1	C1	D4
chr6	73854143	73858143	B1	C2	D1
chr7	24342050	24346050	B1	C2	D4
chr11	104038710	104042710	B1	C2	D4
chr18	6540520	6544520	B1	C2	D1
chr6	32543768	32547768	B1	C2	D2
chr6	147137530	147141530	B1	C1	D4
chr10	10673902	10677902	B1	C2	D2
chr12	74149878	74153878	B1	C1	D4
chr1	176513018	176517018	B1	C2	D4
chr5	61907770	61911770	B1	C1	D4
chr4	57897099	57901099	B1	C2	D2
chr8	81906355	81910355	B1	C2	D2
chr10	25866940	25870940	B1	C2	D1
chr10	20823181	20827181	B1	C2	D1
chr9	77178837	77182837	B1	C1	D4
chr6	87262559	87266559	B1	C2	D4
chr16	22892406	22896406	B1	C2	D2
chr4	50831099	50835099	B1	C2	D2
chrX	147957388	147961388	B1	C2	D2
chr14	29512969	29516969	B1	C2	D2
chrX	58140541	58144541	B1	C2	D2
chrX	57224712	57228712	B1	C3	D1
chr3	31601781	31605781	B1	C2	D4
chr15	7019341	7023341	B1	C2	D4
chr1	184645227	184649227	B1	C2	D4
chr7	31123035	31127035	B1	C2	D2
chr5	100785496	100789496	B1	C2	D2
chr9	20060989	20064989	B1	C2	D2
chr11	67637377	67641377	B1	C2	D2
chr3	100868983	100872983	B1	C1	D4
chr12	76984412	76988412	B1	C2	D2
chr3	88238742	88242742	B1	C2	D2
chr3	90061405	90065405	B1	C2	D2
chr7	123597326	123601326	B1	C2	D2
chr16	51648374	51652374	B1	C3	D1
chr3	98742549	98746549	B1	C2	D4
chr5	107276700	107280700	B1	C2	D2
chr9	71168184	71172184	B1	C2	D4
chr14	107975339	107979339	B1	C1	D4
chr7	128623617	128627617	B1	C2	D2
chr2	51961470	51965470	B1	C1	D4
chr2	36260955	36264955	B1	C2	D4
chr19	59790797	59794797	B1	C2	D1
chr9	109985103	109989103	B1	C2	D2
chr8	8709131	8713131	B1	C2	D2
chr5	112774439	112778439	B1	C2	D2
chr11	5936400	5940400	B1	C2	D1
chr4	153114473	153118473	B1	C2	D2
chr19	41692055	41696055	B1	C2	D4
chr8	33170207	33174207	B1	C3	D1
chr3	12623219	12627219	B1	C1	D4
chr12	115516604	115520604	B1	C2	D4
chrX	8244551	8248551	B1	C2	D2
chr11	49575703	49579703	B1	C2	D2
chrX	51707921	51711921	B1	C2	D4
chr13	9835570	9839570	B1	C2	D2
chr1	50868621	50872621	B1	C3	D1
chr5	9113604	9117604	B1	C2	D4
chr7	66462047	66466047	B1	C2	D2
chr13	104121386	104125386	B1	C2	D2
chr18	61846819	61850819	B1	C2	D2
chr15	51076538	51080538	B1	C2	D4
chr15	82234035	82238035	B1	C2	D2
chr3	89281761	89285761	B1	C2	D4
chr1	134588693	134592693	B1	C2	D2
chr12	72907980	72911980	B1	C3	D1
chr8	123521115	123525115	B1	C2	D2
chr5	126237712	126241712	B1	C1	D4
chr11	99183851	99187851	B1	C2	D2
chr7	35702390	35706390	B1	C2	D2
chr12	100881425	100885425	B1	C2	D2
chr8	35439271	35443271	B1	C2	D2
chr14	102496510	102500510	B1	C1	D4
chr4	140005888	140009888	B1	C1	D4
chr6	97229498	97233498	B1	C1	D4
chr18	43457553	43461553	B1	C1	D4
chr15	97460920	97464920	B1	C1	D4
chr14	87679562	87683562	B1	C1	D4
chr5	95148865	95152865	B1	C2	D2
chr11	51476747	51480747	B1	C2	D2
chr9	70885617	70889617	B1	C2	D4
chr6	23044357	23048357	B1	C2	D4
chrX	118757232	118761232	B1	C2	D4
chr18	58186346	58190346	B1	C2	D2
chrX	130434949	130438949	B1	C2	D2
chrX	112668314	112672314	B1	C2	D4
chr13	3177810	3181810	B1	C2	D2
chr2	32408843	32412843	B1	C2	D2
chr6	76795217	76799217	B1	C2	D2
chr10	79431985	79435985	B1	C2	D2
chr10	71460080	71464080	B1	C2	D1
chr2	172935711	172939711	B1	C2	D2
chr8	113500457	113504457	B1	C2	D2
chr18	81184322	81188322	B1	C2	D2
chr2	134909623	134913623	B1	C2	D4
chr3	127966794	127970794	B1	C2	D1
chr16	8228720	8232720	B1	C2	D1
chr1	123285420	123289420	B1	C3	D1
chrX	136509790	136513790	B1	C2	D1
chr10	86949438	86953438	B1	C2	D2
chr2	52392340	52396340	B1	C3	D1
chr6	99718645	99722645	B1	C2	D2
chr10	4707797	4711797	B1	C2	D2
chrX	22074029	22078029	B1	C2	D4
chr16	29828944	29832944	B1	C2	D2
chr16	90854328	90858328	B1	C3	D1
chr5	126533592	126537592	B1	C2	D2
chr15	65578587	65582587	B1	C1	D4
chr5	145603690	145607690	B1	C2	D2
chrX	59234109	59238109	B1	C1	D4
chr4	9497036	9501036	B1	C2	D1
chr12	113410658	113414658	B1	C2	D2
chr7	132461327	132465327	B1	C2	D2
chr12	81355398	81359398	B1	C1	D4
chr11	59164900	59168900	B1	C2	D2
chr13	98857895	98861895	B1	C2	D2
chr1	131932628	131936628	B1	C2	D2
chr3	32941714	32945714	B1	C2	D2
chr11	101827853	101831853	B1	C2	D2
chr4	152070826	152074826	B1	C2	D2
chr19	10831859	10835859	B1	C2	D4
chr8	72813308	72817308	B1	C2	D2
chr8	25195373	25199373	B1	C2	D1
chr8	106824393	106828393	B1	C2	D2
chr15	82283532	82287532	B1	C1	D4
chr4	123752097	123756097	B1	C2	D4
chr13	103597913	103601913	B1	C1	D4
chr1	64490260	64494260	B1	C2	D2
chr4	111957844	111961844	B1	C3	D1
chr3	126238195	126242195	B1	C1	D4
chr3	153926589	153930589	B1	C2	D4
chr18	11214429	11218429	B1	C2	D2
chr5	102006058	102010058	B1	C2	D1
chr1	61518947	61522947	B1	C2	D1
chr12	45443391	45447391	B1	C2	D2
chr18	12199017	12203017	B1	C2	D4
chr14	13766444	13770444	B1	C2	D1
chr9	44345950	44349950	B1	C2	D4
chr8	13911750	13915750	B1	C2	D2
chr3	148700911	148704911	B1	C2	D2
chr4	140509345	140513345	B1	C2	D4
chr15	95355659	95359659	B1	C2	D2
chr8	110958468	110962468	B1	C2	D1
chr8	121068791	121072791	B1	C2	D4
chr13	91477891	91481891	B1	C2	D2
chr6	86072600	86076600	B1	C2	D2
chrX	131898831	131902831	B1	C3	D1
chr7	8805464	8809464	B1	C2	D1
chr12	35988902	35992902	B1	C2	D1
chr11	48945453	48949453	B1	C1	D4
chr4	117871385	117875385	B1	C2	D1
chr4	15186569	15190569	B1	C2	D4
chr15	9700287	9704287	B1	C2	D1
chr1	159173572	159177572	B1	C2	D2
chr2	128918811	128922811	B1	C2	D1
chrX	101508883	101512883	B1	C1	D4
chr15	83928027	83932027	B1	C1	D4
chr7	35092263	35096263	B1	C2	D4
chr19	46577762	46581762	B1	C2	D2
chr8	26194432	26198432	B1	C2	D1
chr9	27004537	27008537	B1	C1	D4
chr17	8149816	8153816	B1	C2	D2
chr12	4649568	4653568	B1	C2	D1
chr1	175680408	175684408	B1	C2	D1
chr2	179165611	179169611	B1	C2	D2
chr13	55457759	55461759	B1	C2	D2
chr5	72795684	72799684	B1	C2	D4
chr11	72795018	72799018	B1	C2	D2
chr5	137734314	137738314	B1	C2	D2
chr13	11998654	12002654	B1	C2	D2
chr2	150940320	150944320	B1	C2	D2
chr19	46212565	46216565	B1	C2	D2
chr13	62579335	62583335	B1	C2	D4
chr2	129732801	129736801	B1	C2	D2
chr4	152086844	152090844	B1	C2	D1
chr14	110338250	110342250	B1	C2	D4
chrX	150519897	150523897	B1	C1	D4
chrX	90152408	90156408	B1	C2	D2
chr3	94821678	94825678	B1	C1	D4
chr8	38615205	38619205	B1	C2	D2
chr9	105277619	105281619	B1	C2	D2
chr9	107831292	107835292	B1	C2	D1
chr12	17173605	17177605	B1	C2	D2
chr6	103531195	103535195	B1	C2	D4
chr12	14002575	14006575	B1	C2	D2
chr1	10282934	10286934	B1	C2	D2
chr4	118889342	118893342	B1	C2	D2
chr18	31893972	31897972	B1	C2	D2
chr5	67846645	67850645	B1	C2	D2
chr8	81606060	81610060	B1	C2	D1
chr5	108345807	108349807	B1	C3	D1
chr17	30477362	30481362	B1	C2	D2
chr13	108161045	108165045	B1	C2	D2
chr19	44049574	44053574	B1	C1	D4
chr1	184383066	184387066	B1	C2	D1
chr8	113170652	113174652	B1	C2	D2
chr17	93322949	93326949	B1	C2	D2
chr12	107078804	107082804	B1	C2	D2
chr18	74634431	74638431	B1	C2	D1
chrX	52277039	52281039	B1	C2	D2
chr9	9423915	9427915	B1	C1	D4
chr18	45934081	45938081	B1	C3	D1
chr15	59023082	59027082	B1	C2	D1
chrX	87142537	87146537	B1	C3	D1
chrX	115054261	115058261	B1	C3	D1
chr1	88193665	88197665	B1	C1	D4
chr14	68216317	68220317	B1	C2	D2
chr1	179048498	179052498	B1	C2	D4
chr9	88335313	88339313	B1	C3	D1
chr8	74071855	74075855	B1	C2	D4
chr16	28955622	28959622	B1	C3	D1
chr7	152294984	152298984	B1	C2	D1
chr14	58249611	58253611	B1	C2	D2
chr3	131687237	131691237	B1	C2	D2
chr12	78488483	78492483	B1	C2	D2
chr12	119641405	119645405	B1	C2	D4
chr9	79658722	79662722	B1	C2	D2
chr16	35622659	35626659	B1	C2	D4
chr4	85009664	85013664	B1	C2	D2
chr11	53548444	53552444	B1	C1	D4
chr1	162463836	162467836	B1	C2	D1
chr3	129088159	129092159	B1	C2	D1
chr5	140844511	140848511	B1	C2	D4
chr2	171447264	171451264	B1	C2	D4
chrX	100719519	100723519	B1	C2	D2
chr9	101076214	101080214	B1	C2	D2
chr2	172546889	172550889	B1	C1	D4
chr19	33638146	33642146	B1	C3	D1
chr9	67827968	67831968	B1	C2	D2
chr7	6862579	6866579	B1	C2	D2
chr2	52772998	52776998	B1	C2	D2
chr14	14805607	14809607	B1	C2	D1
chr13	15924144	15928144	B1	C2	D2
chr18	64186280	64190280	B1	C2	D1
chr15	58897618	58901618	B1	C2	D4
chr4	131994072	131998072	B1	C2	D4
chr8	126374593	126378593	B1	C2	D2
chr10	84807945	84811945	B1	C2	D1
chr4	58997299	59001299	B1	C2	D1
chr17	49745081	49749081	B1	C2	D4
chr2	175624652	175628652	B1	C2	D1
chr11	117934424	117938424	B1	C2	D2
chr19	31820441	31824441	B1	C2	D4
chr1	150335202	150339202	B1	C2	D2
chr11	61222461	61226461	B1	C2	D2
chr7	151359971	151363971	B1	C2	D1
chr1	39403980	39407980	B1	C2	D2
chr1	5668793	5672793	B1	C2	D2
chr11	106370525	106374525	B1	C2	D2
chr4	79379994	79383994	B1	C2	D1
chr5	114614552	114618552	B1	C3	D1
chr17	12726643	12730643	B1	C2	D2
chr7	29216319	29220319	B1	C2	D2
chr15	72555218	72559218	B1	C2	D2
chr7	57591458	57595458	B1	C1	D4
chr5	124591575	124595575	B1	C2	D2
chr9	118376764	118380764	B1	C2	D2
chr14	28062713	28066713	B1	C2	D2
chr4	46013942	46017942	B1	C3	D1
chr11	53641445	53645445	B1	C3	D1
chrX	75945547	75949547	B1	C2	D1
chr12	55943021	55947021	B1	C3	D1
chr18	39837797	39841797	B1	C2	D2
chr2	35754457	35758457	B1	C1	D4
chr10	123193605	123197605	B1	C1	D4
chrX	88916705	88920705	B1	C1	D4
chr4	154938429	154942429	B1	C2	D2
chr16	49441542	49445542	B1	C2	D2
chr5	75180192	75184192	B1	C2	D1
chr6	110376943	110380943	B1	C2	D4
chr4	48364750	48368750	B1	C2	D2
chr16	55566742	55570742	B1	C1	D4
chr11	19361480	19365480	B1	C2	D1
chr14	32344917	32348917	B1	C2	D2
chr15	79089436	79093436	B1	C2	D2
chr1	33468720	33472720	B1	C2	D2
chr7	53322156	53326156	B1	C2	D2
chr13	10956563	10960563	B1	C2	D2
chr19	23427331	23431331	B1	C2	D1
chr4	140237941	140241941	B1	C2	D2
chr2	70973621	70977621	B1	C2	D2
chr6	42177679	42181679	B1	C2	D2
chr17	45953104	45957104	B1	C2	D2
chr18	32057689	32061689	B1	C2	D2
chr2	61280563	61284563	B1	C2	D1
chr10	24809142	24813142	B1	C2	D1
chr18	60773448	60777448	B1	C2	D2
chr17	78976748	78980748	B1	C2	D1
chr7	104612485	104616485	B1	C2	D2
chr6	141082262	141086262	B1	C2	D2
chr1	99906566	99910566	B1	C2	D1
chr4	134761722	134765722	B1	C2	D4
chr8	111633543	111637543	B1	C2	D1
chr7	6380032	6384032	B1	C3	D1
chr4	42380043	42384043	B1	C2	D4
chrX	37448877	37452877	B1	C2	D4
chr15	93853196	93857196	B1	C2	D1
chr6	5831066	5835066	B1	C2	D4
chr8	15588210	15592210	B1	C2	D1
chrX	91441301	91445301	B1	C1	D4
chr10	52668828	52672828	B1	C2	D2
chrX	7242532	7246532	B1	C2	D2
chr15	51857457	51861457	B1	C2	D2
chr12	71992686	71996686	B1	C2	D2
chr3	13882039	13886039	B1	C2	D2
chr17	30104891	30108891	B1	C2	D2
chr17	21082946	21086946	B1	C2	D1
chr13	87485013	87489013	B1	C2	D4
chrX	102831868	102835868	B1	C2	D1
chr4	86784716	86788716	B1	C2	D1
chr10	18090451	18094451	B1	C2	D2
chrX	136967190	136971190	B1	C2	D2
chr6	89210218	89214218	B1	C2	D2
chr11	68439427	68443427	B1	C2	D1
chr1	183981119	183985119	B1	C2	D4
chrX	23935906	23939906	B1	C2	D2
chr13	39302613	39306613	B1	C2	D2
chr8	83274502	83278502	B1	C2	D1
chr15	37756685	37760685	B1	C3	D1
chr3	13823329	13827329	B1	C2	D2
chr8	84997750	85001750	B1	C2	D1
chr11	8424960	8428960	B1	C2	D2
chr8	124113764	124117764	B1	C2	D2
chr11	107640902	107644902	B1	C2	D2
chr8	100698358	100702358	B1	C2	D4
chr2	103286146	103290146	B1	C2	D4
chr4	74426620	74430620	B1	C1	D4
chr9	52555384	52559384	B1	C2	D4
chr14	10924172	10928172	B1	C3	D1
chr6	10516549	10520549	B1	C2	D2
chr19	9826302	9830302	B1	C2	D2
chr9	95857879	95861879	B1	C2	D2
chr2	23078722	23082722	B1	C2	D4
chr19	23685950	23689950	B1	C2	D1
chr7	18708212	18712212	B1	C2	D1
chrX	90401830	90405830	B1	C2	D2
chr3	142977734	142981734	B1	C2	D2
chr11	11899080	11903080	B1	C2	D1
chr1	121346203	121350203	B1	C2	D2
chr7	145745616	145749616	B1	C3	D1
chr9	75327432	75331432	B1	C2	D2
chr7	80216626	80220626	B1	C1	D4
chr16	12844507	12848507	B1	C1	D4
chr4	14672835	14676835	B1	C3	D1
chr7	98894429	98898429	B1	C2	D2
chr13	56396499	56400499	B1	C2	D2
chr13	115164266	115168266	B1	C2	D2
chr4	37974202	37978202	B1	C2	D4
chrX	88261773	88265773	B1	C2	D2
chr11	52944128	52948128	B1	C2	D2
chr9	118669583	118673583	B1	C2	D2
chr2	75475128	75479128	B1	C2	D2
chr6	120939722	120943722	B1	C1	D4
chr2	158082386	158086386	B1	C2	D2
chr1	80030325	80034325	B1	C2	D1
chrX	52446280	52450280	B1	C3	D1
chr1	6083155	6087155	B1	C1	D4
chr11	58442015	58446015	B1	C2	D2
chr3	71338692	71342692	B1	C3	D1
chr9	106754839	106758839	B1	C2	D2
chr4	42667832	42671832	B1	C2	D2
chr7	71759841	71763841	B1	C1	D4
chr11	4655633	4659633	B1	C2	D2
chr11	55878837	55882837	B1	C2	D1
chr5	96127284	96131284	B1	C2	D4
chr3	123314918	123318918	B1	C2	D2
chr9	61226836	61230836	B1	C2	D2
chr4	33978972	33982972	B1	C2	D2
chr17	30976956	30980956	B1	C2	D4
chr15	101593957	101597957	B1	C3	D1
chr8	117041385	117045385	B1	C2	D4
chr9	21267749	21271749	B1	C2	D1
chr7	113426974	113430974	B1	C2	D2
chr5	50212638	50216638	B1	C3	D1
chr17	6686140	6690140	B1	C2	D4
chr4	42436594	42440594	B1	C2	D2
chr18	57434653	57438653	B1	C2	D4
chr5	123301545	123305545	B1	C2	D2
chr9	79272624	79276624	B1	C2	D2
chr10	4263688	4267688	B1	C2	D1
chr11	78976860	78980860	B1	C2	D2
chr4	135732157	135736157	B1	C2	D2
chrX	106376948	106380948	B1	C2	D2
chr5	139158780	139162780	B1	C2	D1
chr5	86249713	86253713	B1	C1	D4
chr13	32808925	32812925	B1	C3	D1
chr16	15402451	15406451	B1	C2	D2
chr5	114766128	114770128	B1	C2	D4
chr10	42092994	42096994	B1	C2	D2
chrX	160654072	160658072	B1	C2	D2
chr19	45302057	45306057	B1	C2	D2
chr5	136512607	136516607	B1	C2	D2
chr18	21799171	21803171	B1	C1	D4
chr17	10919529	10923529	B1	C2	D4
chr18	66918154	66922154	B1	C2	D1
chr1	23259982	23263982	B1	C2	D4
chr10	43591655	43595655	B1	C2	D2
chr4	43592621	43596621	B1	C2	D2
chr8	59929021	59933021	B1	C2	D1
chrX	9535177	9539177	B1	C1	D4
chr6	60261233	60265233	B1	C2	D2
chr16	96551088	96555088	B1	C2	D1
chrX	68642516	68646516	B1	C2	D1
chr7	16554775	16558775	B1	C3	D1
chr17	85304136	85308136	B1	C2	D2
chr17	84464525	84468525	B1	C2	D2
chr6	34145459	34149459	B1	C2	D2
chr8	19313538	19317538	B1	C1	D4
chr10	110743817	110747817	B1	C2	D4
chr10	88505386	88509386	B1	C2	D4
chr1	180500483	180504483	B1	C3	D1
chr11	34832398	34836398	B1	C2	D1
chr12	78144439	78148439	B1	C2	D2
chr17	46579839	46583839	B1	C2	D2
chr4	4162821	4166821	B1	C2	D1
chr3	92082935	92086935	B1	C2	D1
chrX	111483216	111487216	B1	C2	D2
chr10	71491975	71495975	B1	C1	D4
chr4	130600367	130604367	B1	C2	D1
chr18	21091496	21095496	B1	C2	D1
chr9	94371878	94375878	B1	C2	D2
chr11	58738204	58742204	B1	C3	D1
chr8	78015755	78019755	B1	C2	D1
chr18	37677658	37681658	B1	C2	D2
chr1	122955466	122959466	B1	C1	D4
chr17	67637005	67641005	B1	C1	D4
chr8	61614548	61618548	B1	C2	D2
chr19	52554668	52558668	B1	C2	D2
chr7	37689962	37693962	B1	C2	D1
chr2	137945990	137949990	B1	C2	D2
chr6	64629601	64633601	B1	C2	D4
chr18	46526751	46530751	B1	C2	D1
chr12	47359488	47363488	B1	C2	D1
chr5	63959276	63963276	B1	C1	D4
chr15	15836234	15840234	B1	C2	D2
chr18	65722313	65726313	B1	C1	D1
chr6	20196025	20200025	B1	C2	D2
chr6	101981055	101985055	B1	C2	D2
chr9	46702050	46706050	B1	C2	D2
chr14	99323965	99327965	B1	C2	D2
chr11	107412437	107416437	B1	C2	D1
chr13	47262039	47266039	B1	C2	D4
chr3	87556694	87560694	B1	C1	D4
chr9	57124422	57128422	B1	C2	D2
chr3	116911304	116915304	B1	C2	D2
chr11	82359017	82363017	B1	C2	D4
chr18	82438396	82442396	B1	C2	D4
chr8	16556628	16560628	B1	C1	D4
chr11	48980872	48984872	B1	C2	D2
chrX	103165156	103169156	B1	C3	D1
chr19	45263891	45267891	B1	C2	D2
chr3	102805133	102809133	B1	C2	D1
chr4	147375678	147379678	B1	C2	D2
chr1	80388990	80392990	B1	C2	D1
chr2	32361640	32365640	B1	C2	D2
chr16	78491842	78495842	B1	C2	D2
chr5	117581911	117585911	B1	C2	D2
chr15	98576116	98580116	B1	C2	D1
chr9	102788677	102792677	B1	C1	D4
chrX	96779839	96783839	B1	C2	D2
chrX	50996703	51000703	B1	C2	D4
chr3	41972192	41976192	B1	C2	D1
chr17	93751612	93755612	B1	C1	D4
chr7	17280169	17284169	B1	C2	D4
chr1	166152849	166156849	B1	C2	D2
chr10	74881107	74885107	B1	C2	D1
chr11	70494619	70498619	B1	C2	D1
chrX	74883855	74887855	B1	C2	D2
chr14	55212100	55216100	B1	C2	D2
chr12	86087128	86091128	B1	C2	D1
chr6	146330131	146334131	B1	C2	D1
chr17	75501744	75505744	B1	C1	D4
chr10	117707190	117711190	B1	C2	D4
chr2	171784065	171788065	B1	C2	D2
chrX	35328529	35332529	B1	C2	D2
chr5	58634824	58638824	B1	C2	D2
chr1	42844197	42848197	B1	C2	D1
chr10	111779265	111783265	B1	C2	D4
chr3	141194996	141198996	B1	C2	D1
chr2	178246643	178250643	B1	C2	D2
chrX	67293285	67297285	B1	C2	D2
chr17	25545599	25549599	B1	C2	D1
chr1	106417271	106421271	B1	C1	D4
chr4	152994634	152998634	B1	C2	D2
chr5	150079090	150083090	B1	C2	D1
chr17	57474940	57478940	B1	C2	D1
chr3	18480238	18484238	B1	C2	D4
chr5	9848789	9852789	B1	C2	D2
chr5	106156376	106160376	B1	C1	D4
chr7	99932361	99936361	B1	C1	D1
chr3	23551422	23555422	B1	C2	D2
chr11	19922324	19926324	B1	C2	D2
chr13	97821168	97825168	B1	C2	D1
chr8	58226486	58230486	B1	C3	D1
chr15	89669806	89673806	B1	C2	D2
chrX	124183331	124187331	B1	C2	D2
chr5	68183903	68187903	B1	C1	D4
chr4	43970850	43974850	B1	C2	D4
chr12	73106249	73110249	B1	C2	D2
chr2	30218429	30222429	B1	C2	D4
chr13	51981561	51985561	B1	C2	D2
chr3	49376056	49380056	B1	C2	D2
chr15	54744277	54748277	B1	C2	D2
chr1	131305864	131309864	B1	C1	D4
chr16	81017836	81021836	B1	C2	D1
chr6	121780764	121784764	B1	C2	D2
chr4	148271862	148275862	B1	C2	D4
chr6	69970859	69974859	B1	C1	D4
chr8	51987779	51991779	B1	C2	D4
chr6	77592518	77596518	B1	C2	D1
chr10	81260141	81264141	B1	C2	D2
chr5	51861158	51865158	B1	C2	D1
chrX	122955503	122959503	B1	C2	D1
chr18	62933812	62937812	B1	C2	D4
chr7	36100252	36104252	B1	C2	D1
chr10	92928446	92932446	B1	C2	D1
chr7	39338973	39342973	B1	C2	D2
chrX	89283812	89287812	B1	C2	D1
chr1	145275333	145279333	B1	C2	D2
chr9	40302926	40306926	B1	C2	D4
chr14	68620227	68624227	B1	C2	D4
chr6	90254356	90258356	B1	C2	D2
chr11	6577796	6581796	B1	C2	D4
chr16	39106846	39110846	B1	C2	D4
chr8	126702141	126706141	B1	C2	D1
chr11	75802616	75806616	B1	C2	D2
chr2	9252999	9256999	B1	C2	D2
chrY	207997	211997	B1	C3	D1
chr14	119295924	119299924	B1	C2	D2
chr8	127186879	127190879	B1	C2	D2
chr4	142305005	142309005	B1	C2	D4
chr11	115148574	115152574	B1	C2	D2
chr14	123954470	123958470	B1	C2	D4
chr5	22757295	22761295	B1	C2	D2
chr18	85168674	85172674	B1	C2	D2
chr12	75997124	76001124	B1	C2	D4
chr7	8112239	8116239	B1	C2	D4
chr11	65495925	65499925	B1	C2	D2
chr2	23323765	23327765	B1	C2	D2
chr19	9510259	9514259	B1	C2	D4
chr9	103620827	103624827	B1	C2	D2
chr5	82059252	82063252	B1	C2	D2
chr3	25375743	25379743	B1	C2	D2
chr19	26274973	26278973	B1	C2	D1
chr7	110550769	110554769	B1	C2	D2
chr5	137637791	137641791	B1	C2	D2
chr4	122950411	122954411	B1	C2	D1
chr9	50872208	50876208	B1	C1	D4
chr15	41920541	41924541	B1	C2	D2
chr19	51864819	51868819	B1	C2	D1
chr2	176901495	176905495	B1	C2	D1
chr13	58256591	58260591	B1	C2	D2
chr10	83984446	83988446	B1	C2	D2
chr11	75579029	75583029	B1	C3	D1
chr1	81214790	81218790	B1	C2	D1
chr6	87580011	87584011	B1	C2	D4
chrX	108067594	108071594	B1	C2	D2
chr3	123325071	123329071	B1	C2	D2
chr9	99741543	99745543	B1	C1	D4
chrX	94348674	94352674	B1	C2	D2
chr1	143085166	143089166	B1	C2	D2
chr8	22316957	22320957	B1	C2	D2
chr17	18796404	18800404	B1	C2	D2
chr17	13573418	13577418	B1	C2	D2
chr13	48907642	48911642	B1	C3	D1
chrX	96603458	96607458	B1	C2	D2
chr10	75127919	75131919	B1	C2	D2
chr16	91261233	91265233	B1	C2	D2
chr2	59464837	59468837	B1	C2	D2
chrX	92892878	92896878	B1	C2	D2
chr4	14770377	14774377	B1	C3	D1
chr10	20367223	20371223	B1	C2	D2
chr7	113798865	113802865	B1	C2	D2
chr1	143397246	143401246	B1	C2	D4
chr8	92520725	92524725	B1	C2	D2
chr16	61309599	61313599	B1	C2	D2
chr5	122116872	122120872	B1	C2	D2
chr13	117072079	117076079	B1	C1	D4
chr8	106621485	106625485	B1	C2	D2
chr8	17791379	17795379	B1	C2	D2
chrX	72854873	72858873	B1	C2	D1
chr5	138176065	138180065	B1	C2	D2
chr8	78200518	78204518	B1	C2	D2
chr2	37913186	37917186	B1	C2	D1
chr10	117354362	117358362	B1	C2	D2
chr8	50760847	50764847	B1	C3	D1
chr11	7563383	7567383	B1	C1	D4
chr12	73782229	73786229	B1	C3	D1
chr2	90352316	90356316	B1	C3	D1
chr13	34480578	34484578	B1	C2	D2
chr9	61481572	61485572	B1	C2	D4
chr14	43550123	43554123	B1	C2	D2
chr7	78521039	78525039	B1	C1	D4
chr3	152490941	152494941	B1	C2	D2
chr1	190364795	190368795	B1	C2	D1
chrX	88224713	88228713	B1	C2	D2
chr13	46350296	46354296	B1	C2	D2
chr5	133980801	133984801	B1	C2	D2
chr3	94288068	94292068	B1	C2	D4
chr2	49673049	49677049	B1	C2	D2
chr4	106051709	106055709	B1	C2	D4
chr7	30801955	30805955	B1	C2	D2
chr7	77207317	77211317	B1	C1	D4
chr13	39671749	39675749	B1	C2	D1
chr16	66240391	66244391	B1	C1	D4
chrX	98813103	98817103	B1	C2	D1
chr8	113300637	113304637	B1	C3	D1
chr12	21632496	21636496	B1	C2	D4
chr16	95819007	95823007	B1	C2	D2
chr2	139637390	139641390	B1	C2	D1
chrX	50808601	50812601	B1	C3	D1
chr8	69243123	69247123	B1	C2	D1
chr13	59294961	59298961	B1	C2	D2
chr9	58572863	58576863	B1	C2	D4
chr2	136550208	136554208	B1	C2	D1
chr14	106233742	106237742	B1	C2	D2
chr2	131095333	131099333	B1	C2	D2
chr13	117030726	117034726	B1	C2	D4
chr18	76191862	76195862	B1	C2	D2
chr13	54969413	54973413	B1	C2	D2
chr9	107257162	107261162	B1	C2	D2
chr5	72817111	72821111	B1	C2	D1
chr1	59272533	59276533	B1	C2	D4
chr10	70689344	70693344	B1	C2	D4
chr3	96172389	96176389	B1	C1	D4
chr14	56448879	56452879	B1	C2	D4
chr16	21104225	21108225	B1	C2	D2
chr3	94504218	94508218	B1	C2	D2
chr12	83191647	83195647	B1	C2	D2
chr2	117144175	117148175	B1	C2	D4
chr19	40458110	40462110	B1	C1	D4
chr1	100804724	100808724	B1	C2	D1
chr13	38520320	38524320	B1	C2	D2
chr3	153804598	153808598	B1	C2	D2
chr17	83891428	83895428	B1	C2	D2
chr5	113333531	113337531	B1	C2	D2
chr3	80138620	80142620	B1	C3	D1
chr18	69101199	69105199	B1	C2	D2
chr12	84449163	84453163	B1	C2	D1
chr12	89448204	89452204	B1	C2	D4
chr7	26009183	26013183	B1	C2	D2
chr7	34872434	34876434	B1	C2	D4
chr11	14340283	14344283	B1	C2	D2
chr14	21720381	21724381	B1	C2	D1
chr1	178953545	178957545	B1	C2	D2
chr11	113566644	113570644	B1	C2	D2
chr1	140874778	140878778	B1	C2	D2
chr14	103450434	103454434	B1	C2	D2
chr3	80268126	80272126	B1	C2	D2
chr2	145869215	145873215	B1	C2	D1
chr8	127486123	127490123	B1	C2	D2
chr6	126483011	126487011	B1	C2	D2
chr2	152217162	152221162	B1	C2	D2
chr15	102721979	102725979	B1	C2	D2
chr1	144036983	144040983	B1	C2	D2
chr12	109134105	109138105	B1	C2	D4
chr5	11705321	11709321	B1	C3	D1
chr14	76413715	76417715	B1	C2	D2
chr16	20475438	20479438	B1	C2	D1
chr18	3701835	3705835	B1	C3	D1
chrX	72856342	72860342	B1	C1	D4
chr12	119212377	119216377	B1	C1	D4
chr3	79542714	79546714	B1	C2	D4
chr2	11671317	11675317	B1	C2	D4
chr8	6895410	6899410	B1	C1	D4
chr8	23554315	23558315	B1	C2	D2
chr3	67470615	67474615	B1	C2	D2
chr16	43593334	43597334	B1	C3	D1
chr9	114420636	114424636	B1	C2	D2
chr13	50230691	50234691	B1	C2	D4
chr7	146825511	146829511	B1	C2	D2
chr5	77548611	77552611	B1	C2	D1
chr5	42113195	42117195	B1	C2	D2
chr5	151793550	151797550	B1	C2	D2
chr2	11758223	11762223	B1	C2	D2
chr2	165677982	165681982	B1	C2	D2
chr16	32126450	32130450	B1	C2	D1
chr7	47590580	47594580	B1	C2	D2
chr3	84939983	84943983	B1	C3	D1
chr2	155089582	155093582	B1	C3	D1
chr6	140451346	140455346	B1	C2	D2
chr9	40065749	40069749	B1	C1	D4
chr2	118051188	118055188	B1	C2	D2
chr9	106691535	106695535	B1	C2	D2
chr4	145078102	145082102	B1	C2	D1
chr5	121944945	121948945	B1	C2	D2
chr5	127731338	127735338	B1	C1	D4
chr15	61273496	61277496	B1	C2	D1
chr9	61723924	61727924	B1	C2	D2
chrX	20288512	20292512	B1	C2	D1
chr8	118520467	118524467	B1	C1	D4
chr9	113550964	113554964	B1	C2	D4
chr16	96401392	96405392	B1	C2	D1
chr4	6119000	6123000	B1	C3	D1
chr6	28581068	28585068	B1	C2	D2
chr14	65899402	65903402	B1	C1	D4
chr7	3331905	3335905	B1	C2	D2
chr3	149411789	149415789	B1	C1	D1
chr15	74778915	74782915	B1	C2	D4
chr11	10660285	10664285	B1	C3	D1
chr12	9363868	9367868	B1	C2	D2
chr9	22205764	22209764	B1	C2	D2
chr5	149231916	149235916	B1	C2	D4
chr17	87956801	87960801	B1	C2	D2
chr13	5061627	5065627	B1	C2	D2
chr1	53768358	53772358	B1	C2	D4
chr9	27501042	27505042	B1	C2	D2
chr12	68552278	68556278	B1	C2	D1
chr7	141078915	141082915	B1	C2	D2
chr7	82220614	82224614	B1	C2	D1
chr1	157056371	157060371	B1	C2	D2
chr13	91030516	91034516	B1	C2	D4
chr17	23600117	23604117	B1	C2	D2
chr7	89767073	89771073	B1	C2	D4
chr5	92291679	92295679	B1	C2	D2
chr8	72332722	72336722	B1	C2	D2
chr4	136432478	136436478	B1	C2	D2
chr10	38749783	38753783	B1	C3	D1
chr6	30686153	30690153	B1	C2	D2
chr17	3153860	3157860	B1	C2	D1
chr4	41532508	41536508	B1	C2	D2
chr17	72221930	72225930	B1	C2	D2
chr11	115305829	115309829	B1	C2	D2
chr15	82740403	82744403	B1	C2	D2
chr3	32640842	32644842	B1	C2	D1
chr17	66320977	66324977	B1	C2	D1
chr15	66240549	66244549	B1	C2	D2
chr13	49855880	49859880	B1	C2	D2
chrX	118512566	118516566	B1	C2	D2
chr1	163165649	163169649	B1	C2	D1
chr10	66367981	66371981	B1	C2	D1
chr4	144518501	144522501	B1	C2	D2
chr10	49350664	49354664	B1	C2	D2
chr6	35101536	35105536	B1	C2	D2
chr5	138119627	138123627	B1	C1	D4
chr14	64471859	64475859	B1	C2	D2
chr7	50259404	50263404	B1	C2	D2
chr9	78091379	78095379	B1	C2	D2
chr17	36005547	36009547	B1	C2	D2
chr19	19317583	19321583	B1	C2	D4
chr4	142697023	142701023	B1	C2	D2
chr18	62942127	62946127	B1	C3	D1
chr12	30239065	30243065	B1	C2	D4
chr7	89136310	89140310	B1	C2	D2
chr17	78712759	78716759	B1	C2	D2
chr9	118714126	118718126	B1	C2	D4
chr17	45843414	45847414	B1	C3	D1
chr12	78929805	78933805	B1	C2	D4
chr4	148542847	148546847	B1	C2	D2
chr15	58851873	58855873	B1	C2	D2
chr6	67327863	67331863	B1	C2	D1
chr11	4269351	4273351	B1	C1	D4
chr9	52091537	52095537	B1	C2	D1
chr6	29918465	29922465	B1	C2	D2
chr6	93626722	93630722	B1	C2	D2
chr3	126842244	126846244	B1	C2	D2
chr1	59525984	59529984	B1	C2	D1
chr9	67025682	67029682	B1	C2	D2
chr11	95069258	95073258	B1	C2	D4
chr5	93388738	93392738	B1	C2	D2
chr19	3902290	3906290	B1	C2	D2
chr19	44054026	44058026	B1	C2	D2
chr5	54352471	54356471	B1	C2	D4
chr13	55072759	55076759	B1	C2	D2
chr1	59596302	59600302	B1	C2	D2
chr13	101352907	101356907	B1	C1	D4
chrX	20398430	20402430	B1	C2	D2
chr19	3531163	3535163	B1	C1	D4
chr6	125628585	125632585	B1	C2	D4
chr13	112962393	112966393	B1	C2	D2
chr12	85415023	85419023	B1	C2	D1
chr11	98200705	98204705	B1	C2	D1
chr4	127835293	127839293	B1	C2	D2
chr14	122081198	122085198	B1	C2	D2
chr7	130053236	130057236	B1	C1	D4
chr1	180976189	180980189	B1	C2	D2
chr15	22750164	22754164	B1	C1	D4
chr2	17775523	17779523	B1	C1	D4
chr16	24253210	24257210	B1	C2	D1
chr3	86989604	86993604	B1	C2	D1
chr16	79995654	79999654	B1	C1	D4
chr13	33378871	33382871	B1	C2	D2
chr9	98606165	98610165	B1	C2	D1
chr8	14358949	14362949	B1	C2	D1
chr8	124713693	124717693	B1	C2	D4
chr12	25176536	25180536	B1	C2	D2
chr19	30911447	30915447	B1	C2	D4
chr1	33692899	33696899	B1	C2	D4
chr6	72419839	72423839	B1	C2	D4
chr7	151753397	151757397	B1	C2	D2
chr13	24366315	24370315	B1	C2	D2
chr7	140688276	140692276	B1	C2	D4
chr15	22482415	22486415	B1	C1	D4
chr6	79605927	79609927	B1	C2	D4
chr1	129595944	129599944	B1	C2	D2
chr14	120242232	120246232	B1	C2	D2
chr5	58794853	58798853	B1	C2	D2
chr15	30496458	30500458	B1	C2	D2
chr1	123098161	123102161	B1	C2	D2
chr6	10378757	10382757	B1	C2	D1
chr15	88977117	88981117	B1	C2	D2
chr10	55231700	55235700	B1	C1	D4
chr16	57372508	57376508	B1	C1	D4
chr9	106909660	106913660	B1	C3	D1
chr12	43969405	43973405	B1	C2	D4
chr7	66944276	66948276	B1	C2	D2
chr18	83048235	83052235	B1	C2	D2
chr7	136770841	136774841	B1	C2	D2
chr17	48637563	48641563	B1	C2	D2
chr11	82583796	82587796	B1	C2	D1
chr5	125754282	125758282	B1	C2	D2
chr10	92351236	92355236	B1	C2	D1
chr3	106143756	106147756	B1	C2	D1
chr5	143696141	143700141	B1	C2	D2
chr11	15933891	15937891	B1	C2	D4
chr2	108097145	108101145	B1	C2	D1
chr19	57900569	57904569	B1	C2	D4
chr14	77131708	77135708	B1	C2	D1
chr16	34750767	34754767	B1	C2	D2
chr19	34751021	34755021	B1	C2	D4
chr14	32818421	32822421	B1	C2	D2
chr14	87985669	87989669	B1	C2	D1
chr4	136489088	136493088	B1	C2	D2
chrX	39484104	39488104	B1	C2	D2
chr2	148231908	148235908	B1	C2	D2
chr7	46782357	46786357	B1	C2	D2
chr8	28262620	28266620	B1	C2	D2
chr12	55168093	55172093	B1	C2	D1
chr1	27249502	27253502	B1	C2	D2
chr3	79180530	79184530	B1	C2	D4
chr16	23873281	23877281	B1	C1	D4
chr15	25927410	25931410	B1	C2	D1
chr11	84382123	84386123	B1	C2	D2
chr10	61056137	61060137	B1	C2	D2
chr5	27855628	27859628	B1	C2	D1
chrX	119578714	119582714	B1	C2	D4
chr11	94899081	94903081	B1	C2	D4
chrX	11343892	11347892	B1	C3	D1
chr17	56876216	56880216	B1	C2	D2
chr3	13559503	13563503	B1	C2	D1
chr5	113698023	113702023	B1	C2	D2
chr15	93094986	93098986	B1	C2	D2
chr10	65325609	65329609	B1	C2	D1
chr3	87574308	87578308	B1	C2	D2
chr15	74542600	74546600	B1	C2	D2
chr3	146227699	146231699	B1	C2	D4
chr7	89666841	89670841	B1	C2	D2
chr4	87682763	87686763	B1	C2	D2
chr5	56053661	56057661	B1	C2	D4
chr18	38180797	38184797	B1	C2	D2
chr10	6123676	6127676	B1	C1	D4
chr11	26035129	26039129	B1	C2	D1
chr7	89476592	89480592	B1	C2	D2
chr2	51802193	51806193	B1	C2	D2
chr13	85660356	85664356	B1	C2	D4
chr4	100607683	100611683	B1	C2	D1
chr17	29928415	29932415	B1	C2	D2
chr15	40007853	40011853	B1	C1	D4
chr4	81590222	81594222	B1	C2	D1
chr17	84542892	84546892	B1	C1	D4
chr5	111503872	111507872	B1	C1	D4
chr13	53598131	53602131	B1	C2	D2
chr15	63951167	63955167	B1	C3	D1
chr4	117489110	117493110	B1	C1	D4
chr10	73252245	73256245	B1	C2	D2
chr13	20594465	20598465	B1	C2	D2
chr15	25861675	25865675	B1	C2	D4
chr4	135475656	135479656	B1	C2	D2
chr13	64172026	64176026	B1	C2	D1
chr3	89184140	89188140	B1	C2	D2
chr5	90942917	90946917	B1	C2	D2
chr4	105114424	105118424	B1	C2	D1
chr13	73568708	73572708	B1	C2	D2
chr17	85899684	85903684	B1	C2	D4
chr9	50361344	50365344	B1	C3	D1
chr7	145075052	145079052	B1	C3	D1
chr17	66009087	66013087	B1	C2	D2
chr4	133619543	133623543	B1	C2	D2
chr5	79253151	79257151	B1	C2	D4
chr4	62421663	62425663	B1	C2	D2
chr17	92277359	92281359	B1	C2	D2
chr4	154020492	154024492	B1	C2	D2
chr12	34219213	34223213	B1	C1	D4
chr4	16610665	16614665	B1	C1	D4
chr15	30179438	30183438	B1	C2	D2
chr17	36317395	36321395	B1	C2	D2
chr15	87451548	87455548	B1	C2	D1
chr18	67580434	67584434	B1	C2	D2
chr14	77042232	77046232	B1	C2	D2
chr14	87272395	87276395	B1	C2	D2
chr7	27694551	27698551	B1	C2	D2
chr12	36258601	36262601	B1	C2	D1
[truncated: 85,511 more rows]
